# Supplementary material for: Ubiquitin ligases HUWE1 and NEDD4 cooperatively control signal-dependent PRC2-Ezh1α/β-mediated adaptive stress response pathway in skeletal muscle cells
Source: Epigenetics Chromatin. 2019 Dec 19;12:78. doi: 10.1186/s13072-019-0322-5 (PMC6921592; doi:10.1186/s13072-019-0322-5)
Supplement: Supplementary file 2 — Additional file 2: Datasheet 1. Mass spectrometry analysis data of low and high molecular weight band for Ezh1 short isoform. [file 13072_2019_322_MOESM2_ESM.xlsx]

## Sheet: Ezh1b_Low Molecular Weight Band
Search title	Copy of 20190319-20171012 PengLiu (C:\ProgramData\Matrix Science\Mascot Daemon\parameters\Mouse_Qexactive_Peng_Phosubi.par), submitted from Daemon on PC-KW-14456
MS data file	\\datawaha\corelabs\bioscience\bclp\ProtUsers\VOrlando\Liup\Data for Ezh1 MS20190429\20170822_QE_FL_Bbot_2.mgf
Database	Mouse 01
Timestamp	30 Apr 2019 at 07:07:57 GMT
Type of search	MS/MS Ion Search
Enzyme	Trypsin
Fixed modifications	Carbamidomethyl (C)
Variable modifications	Lysine_GG (K),Oxidation (M),Phospho (ST),Phospho (Y)
Mass values	Monoisotopic
Protein mass	Unrestricted
Peptide mass tolerance	10 ppm
Fragment mass tolerance	0.1 Da
Max missed cleavages	1
Instrument type	Default
Number of queries	7041
Significance threshold p<	0.05
Max. number of families	AUTO
Ions score or expect cut-off	1
Preferred taxonomy	All entries
Family	Member	Database	Accession	Score	Mass	Num. of matches	Num. of significant matches	Num. of sequences	Num. of significant sequences	emPAI	Description
1	1	Mouse	sp|P20029|BIP_MOUSE	4542	72492	246	167	49	43	14.93	sp|P20029|BIP_MOUSE Endoplasmic reticulum chaperone BiP OS=Mus musculus OX=10090 GN=Hspa5 PE=1 SV=3
1	2	Mouse	sp|P63017|HSP7C_MOUSE	2309	71055	140	93	31	25	4.71	sp|P63017|HSP7C_MOUSE Heat shock cognate 71 kDa protein OS=Mus musculus OX=10090 GN=Hspa8 PE=1 SV=1
2	1	Mouse	sp|P70351-2|EZH1_MOUSE	1921	67056	126	83	25	20	3.32	sp|P70351-2|EZH1_MOUSE Isoform 2 of Histone-lysine N-methyltransferase EZH1 OS=Mus musculus OX=10090 GN=Ezh1
3	1	Mouse	tr|B1AQ77|B1AQ77_MOUSE	388	49634	16	16	5	5	0.54	tr|B1AQ77|B1AQ77_MOUSE Keratin 15, isoform CRA_a OS=Mus musculus OX=10090 GN=Krt15 PE=1 SV=1
3	2	Mouse	sp|P02535|K1C10_MOUSE	378	57906	26	14	11	6	0.55	sp|P02535|K1C10_MOUSE Keratin, type I cytoskeletal 10 OS=Mus musculus OX=10090 GN=Krt10 PE=1 SV=3
3	3	Mouse	sp|Q6IFX2|K1C42_MOUSE	198	50444	10	7	5	3	0.29	sp|Q6IFX2|K1C42_MOUSE Keratin, type I cytoskeletal 42 OS=Mus musculus OX=10090 GN=Krt42 PE=1 SV=1
4	1	Mouse	sp|Q6NXH9|K2C73_MOUSE	360	59502	17	12	7	5	0.43	sp|Q6NXH9|K2C73_MOUSE Keratin, type II cytoskeletal 73 OS=Mus musculus OX=10090 GN=Krt73 PE=1 SV=1
4	2	Mouse	sp|P04104|K2C1_MOUSE	328	66079	18	13	5	4	0.29	sp|P04104|K2C1_MOUSE Keratin, type II cytoskeletal 1 OS=Mus musculus OX=10090 GN=Krt1 PE=1 SV=4
4	3	Mouse	sp|Q922U2|K2C5_MOUSE	327	61957	22	15	8	7	0.62	sp|Q922U2|K2C5_MOUSE Keratin, type II cytoskeletal 5 OS=Mus musculus OX=10090 GN=Krt5 PE=1 SV=1
4	4	Mouse	sp|P50446|K2C6A_MOUSE	291	59641	18	13	7	6	0.54	sp|P50446|K2C6A_MOUSE Keratin, type II cytoskeletal 6A OS=Mus musculus OX=10090 GN=Krt6a PE=1 SV=3
4	5	Mouse	sp|Q3TTY5|K22E_MOUSE	276	71336	13	11	6	5	0.35	sp|Q3TTY5|K22E_MOUSE Keratin, type II cytoskeletal 2 epidermal OS=Mus musculus OX=10090 GN=Krt2 PE=1 SV=1
4	6	Mouse	sp|Q8VED5|K2C79_MOUSE	207	57802	12	9	5	4	0.34	sp|Q8VED5|K2C79_MOUSE Keratin, type II cytoskeletal 79 OS=Mus musculus OX=10090 GN=Krt79 PE=1 SV=2
4	7	Mouse	sp|Q3UV17|K22O_MOUSE	184	63319	12	9	6	4	0.31	sp|Q3UV17|K22O_MOUSE Keratin, type II cytoskeletal 2 oral OS=Mus musculus OX=10090 GN=Krt76 PE=1 SV=1
6	1	Mouse	tr|Q6IFT3|Q6IFT3_MOUSE	253	86156	9	7	4	2	0.1	tr|Q6IFT3|Q6IFT3_MOUSE Keratin Kb40 OS=Mus musculus OX=10090 GN=Krt78 PE=2 SV=1
7	1	Mouse	sp|P38647|GRP75_MOUSE	216	73701	13	6	8	5	0.34	sp|P38647|GRP75_MOUSE Stress-70 protein, mitochondrial OS=Mus musculus OX=10090 GN=Hspa9 PE=1 SV=3
8	1	Mouse	tr|Q3TXE5|Q3TXE5_MOUSE	158	67617	13	3	9	1	0.07	tr|Q3TXE5|Q3TXE5_MOUSE Uncharacterized protein OS=Mus musculus OX=10090 GN=Canx PE=2 SV=1
9	1	Mouse	tr|G5E8E1|G5E8E1_MOUSE	154	48945	9	6	5	3	0.3	tr|G5E8E1|G5E8E1_MOUSE Leucine rich repeat (In FLII) interacting protein 1, isoform CRA_e OS=Mus musculus OX=10090 GN=Lrrfip1 PE=1 SV=1
10	1	Mouse	tr|Q3TGR3|Q3TGR3_MOUSE	133	76764	27	10	16	8	0.56	tr|Q3TGR3|Q3TGR3_MOUSE Uncharacterized protein OS=Mus musculus OX=10090 GN=Ncl PE=2 SV=1
11	1	Mouse	tr|Q80ST3|Q80ST3_MOUSE	128	11208	6	3	4	1	0.45	tr|Q80ST3|Q80ST3_MOUSE Integrase (Fragment) OS=Mus musculus OX=10090 GN=pol PE=4 SV=1
12	1	Mouse	tr|Q71LX8|Q71LX8_MOUSE	112	83571	29	9	15	5	0.29	tr|Q71LX8|Q71LX8_MOUSE Heat shock protein 84b OS=Mus musculus OX=10090 GN=Hsp90ab1 PE=1 SV=1
13	1	Mouse	tr|Q3TK17|Q3TK17_MOUSE	108	96123	18	6	11	4	0.19	tr|Q3TK17|Q3TK17_MOUSE Uncharacterized protein OS=Mus musculus OX=10090 GN=Eef2 PE=2 SV=1
14	1	Mouse	tr|Q8BN32|Q8BN32_MOUSE	96	70853	16	6	9	5	0.35	tr|Q8BN32|Q8BN32_MOUSE Polyadenylate-binding protein OS=Mus musculus OX=10090 GN=Pabpc1 PE=2 SV=1
15	1	Mouse	tr|E9PVG8|E9PVG8_MOUSE	95	292361	4	4	1	1	0.01	tr|E9PVG8|E9PVG8_MOUSE RIKEN cDNA 9530053A07 gene OS=Mus musculus OX=10090 GN=9530053A07Rik PE=1 SV=1
16	1	Mouse	sp|Q8BGD9|IF4B_MOUSE	87	68970	16	9	10	6	0.45	sp|Q8BGD9|IF4B_MOUSE Eukaryotic translation initiation factor 4B OS=Mus musculus OX=10090 GN=Eif4b PE=1 SV=1
17	1	Mouse	tr|Q9Z1R9|Q9Z1R9_MOUSE	76	26802	8	4	1	1	0.17	tr|Q9Z1R9|Q9Z1R9_MOUSE MCG124046 OS=Mus musculus OX=10090 GN=Prss1 PE=1 SV=1
18	1	Mouse	tr|A0A0R4J0I9|A0A0R4J0I9_MOUSE	52	523372	17	5	10	3	0.02	tr|A0A0R4J0I9|A0A0R4J0I9_MOUSE Low density lipoprotein receptor-related protein 1 OS=Mus musculus OX=10090 GN=Lrp1 PE=1 SV=1
19	1	Mouse	tr|A0A0R4J166|A0A0R4J166_MOUSE	50	70415	11	2	6	2	0.13	tr|A0A0R4J166|A0A0R4J166_MOUSE Kelch-like protein 40 OS=Mus musculus OX=10090 GN=Klhl40 PE=1 SV=1
20	1	Mouse	tr|Q6R5F5|Q6R5F5_MOUSE	42	16451	8	2	2	1	0.29	tr|Q6R5F5|Q6R5F5_MOUSE Uncharacterized protein OS=Mus musculus OX=10090 GN=Gm6994 PE=2 SV=1
21	1	Mouse	tr|Q3TQX5|Q3TQX5_MOUSE	40	73455	11	1	8	1	0.06	tr|Q3TQX5|Q3TQX5_MOUSE Uncharacterized protein OS=Mus musculus OX=10090 GN=Ddx3x PE=1 SV=1
22	1	Mouse	tr|A0PCF8|A0PCF8_MOUSE	37	41990	8	1	2	1	0.11	tr|A0PCF8|A0PCF8_MOUSE Vasohibin 1 OS=Mus musculus OX=10090 GN=Vash1 PE=2 SV=1
23	1	Mouse	tr|Q3TGQ4|Q3TGQ4_MOUSE	36	95464	4	1	2	1	0.05	tr|Q3TGQ4|Q3TGQ4_MOUSE Uncharacterized protein OS=Mus musculus OX=10090 GN=Secisbp2 PE=2 SV=1
24	1	Mouse	sp|P48678|LMNA_MOUSE	36	74478	5	1	5	1	0.06	sp|P48678|LMNA_MOUSE Prelamin-A/C OS=Mus musculus OX=10090 GN=Lmna PE=1 SV=2
25	1	Mouse	sp|Q8BIA4|FBXW8_MOUSE	32	68483	3	1	3	1	0.06	sp|Q8BIA4|FBXW8_MOUSE F-box/WD repeat-containing protein 8 OS=Mus musculus OX=10090 GN=Fbxw8 PE=1 SV=2
26	1	Mouse	sp|A2AUC9|KLH41_MOUSE	30	68945	4	1	4	1	0.06	sp|A2AUC9|KLH41_MOUSE Kelch-like protein 41 OS=Mus musculus OX=10090 GN=Klhl41 PE=1 SV=1
27	1	Mouse	sp|Q3U108|ARI5A_MOUSE	28	64486	5	1	1	1	0.07	sp|Q3U108|ARI5A_MOUSE AT-rich interactive domain-containing protein 5A OS=Mus musculus OX=10090 GN=Arid5a PE=1 SV=1
28	1	Mouse	tr|Q3TI61|Q3TI61_MOUSE	27	100996	5	1	4	1	0.04	tr|Q3TI61|Q3TI61_MOUSE 26S proteasome non-ATPase regulatory subunit 2 OS=Mus musculus OX=10090 GN=Psmd2 PE=2 SV=1
29	1	Mouse	tr|O54752|O54752_MOUSE	27	83128	1	1	1	1	0.05	tr|O54752|O54752_MOUSE Naglu OS=Mus musculus OX=10090 GN=Naglu PE=2 SV=1
30	1	Mouse	tr|A0A0G2JEP0|A0A0G2JEP0_MOUSE	26	64275	5	1	3	1	0.07	tr|A0A0G2JEP0|A0A0G2JEP0_MOUSE Fragile X mental retardation syndrome-related protein 1 OS=Mus musculus OX=10090 GN=Fxr1 PE=1 SV=1
31	1	Mouse	tr|Q99K08|Q99K08_MOUSE	26	86104	2	1	2	1	0.05	tr|Q99K08|Q99K08_MOUSE ATP-dependent 6-phosphofructokinase OS=Mus musculus OX=10090 GN=Pfkm PE=2 SV=1
32	1	Mouse	tr|Q0VA86|Q0VA86_MOUSE	25	13911	3	1	1	1	0.35	tr|Q0VA86|Q0VA86_MOUSE Protein yippee-like OS=Mus musculus OX=10090 GN=Ypel2 PE=2 SV=1
33	1	Mouse	tr|Q5DX24|Q5DX24_MOUSE	23	32760	3	1	1	1	0.14	tr|Q5DX24|Q5DX24_MOUSE AQP 7 OS=Mus musculus OX=10090 GN=Aqp7 PE=1 SV=1
34	1	Mouse	tr|Q3TH81|Q3TH81_MOUSE	22	25474	4	1	2	1	0.18	tr|Q3TH81|Q3TH81_MOUSE Retinitis pigmentosa 9 (Human) OS=Mus musculus OX=10090 GN=Rp9 PE=2 SV=1
35	1	Mouse	tr|A0A0G2JFW3|A0A0G2JFW3_MOUSE	21	2301	3	1	2	1	3.75	tr|A0A0G2JFW3|A0A0G2JFW3_MOUSE T cell receptor alpha joining 28 (Fragment) OS=Mus musculus OX=10090 GN=Traj28 PE=4 SV=1
36	1	Mouse	sp|Q8QZY6|TSN14_MOUSE	21	31338	1	1	1	1	0.14	sp|Q8QZY6|TSN14_MOUSE Tetraspanin-14 OS=Mus musculus OX=10090 GN=Tspan14 PE=1 SV=1
37	1	Mouse	tr|A0A0R4J1A6|A0A0R4J1A6_MOUSE	21	75101	2	1	2	1	0.06	tr|A0A0R4J1A6|A0A0R4J1A6_MOUSE GAS2-like protein 3 OS=Mus musculus OX=10090 GN=Gas2l3 PE=1 SV=1
38	1	Mouse	tr|Q3TXW9|Q3TXW9_MOUSE	21	127507	6	1	5	1	0.03	tr|Q3TXW9|Q3TXW9_MOUSE Uncharacterized protein OS=Mus musculus OX=10090 GN=Sin3b PE=2 SV=1
39	1	Mouse	tr|Q3TR40|Q3TR40_MOUSE	19	133527	5	1	4	1	0.03	tr|Q3TR40|Q3TR40_MOUSE Uncharacterized protein OS=Mus musculus OX=10090 GN=Thbs1 PE=2 SV=1
40	1	Mouse	tr|A0A1L1SS82|A0A1L1SS82_MOUSE	18	185168	9	1	7	1	0.02	tr|A0A1L1SS82|A0A1L1SS82_MOUSE Coiled-coil domain-containing 7A OS=Mus musculus OX=10090 GN=Ccdc7a PE=4 SV=1
41	1	Mouse	tr|F6QFD1|F6QFD1_MOUSE	17	86297	6	1	4	1	0.05	tr|F6QFD1|F6QFD1_MOUSE Phosphodiesterase (Fragment) OS=Mus musculus OX=10090 GN=Pde4d PE=1 SV=1
42	1	Mouse	tr|B2RX10|B2RX10_MOUSE	17	228318	3	1	2	1	0.02	tr|B2RX10|B2RX10_MOUSE Fanconi anemia, complementation group M OS=Mus musculus OX=10090 GN=Fancm PE=2 SV=1
43	1	Mouse	tr|A0A286YCR2|A0A286YCR2_MOUSE	15	6768	2	1	1	1	0.81	tr|A0A286YCR2|A0A286YCR2_MOUSE Retinoic acid receptor beta OS=Mus musculus OX=10090 GN=Rarb PE=4 SV=1
44	1	Mouse	tr|D3Z1R2|D3Z1R2_MOUSE	15	30080	2	1	2	1	0.15	tr|D3Z1R2|D3Z1R2_MOUSE Methenyltetrahydrofolate synthase domain-containing protein (Fragment) OS=Mus musculus OX=10090 GN=Mthfsd PE=1 SV=1
45	1	Mouse	tr|Q8C4C9|Q8C4C9_MOUSE	15	42634	1	1	1	1	0.1	tr|Q8C4C9|Q8C4C9_MOUSE DnaJ (Hsp40) homolog, subfamily B, member 12, isoform CRA_d OS=Mus musculus OX=10090 GN=Dnajb12 PE=1 SV=1
46	1	Mouse	sp|Q80XB4|NRAP_MOUSE	14	196716	6	1	5	1	0.02	sp|Q80XB4|NRAP_MOUSE Nebulin-related-anchoring protein OS=Mus musculus OX=10090 GN=Nrap PE=1 SV=3
47	1	Mouse	tr|A0A0G2JER3|A0A0G2JER3_MOUSE	14	136523	1	1	1	1	0.03	tr|A0A0G2JER3|A0A0G2JER3_MOUSE Potassium channel subfamily T member 1 OS=Mus musculus OX=10090 GN=Kcnt1 PE=1 SV=1

## Sheet: Ezh1b_High Molecular Weight Ban
Search title	Copy of 20190319-20171012 PengLiu (C:\ProgramData\Matrix Science\Mascot Daemon\parameters\Mouse_Qexactive_Peng_Phosubi.par), submitted from Daemon on PC-KW-14456
MS data file	\\datawaha\corelabs\bioscience\bclp\ProtUsers\VOrlando\Liup\Data for Ezh1 MS20190429\20170822_QE_FL_Btop1_1.mgf
Database	Mouse 01
Timestamp	30 Apr 2019 at 07:05:52 GMT
Type of search	MS/MS Ion Search
Enzyme	Trypsin
Fixed modifications	Carbamidomethyl (C)
Variable modifications	Lysine_GG (K),Oxidation (M),Phospho (ST),Phospho (Y)
Mass values	Monoisotopic
Protein mass	Unrestricted
Peptide mass tolerance	10 ppm
Fragment mass tolerance	0.1 Da
Max missed cleavages	2
Instrument type	Default
Number of queries	7803
Significance threshold p<	0.05
Max. number of families	AUTO
Ions score or expect cut-off	0
Preferred taxonomy	All entries
Family	Member	Database	Accession	Score	Mass	Num. of matches	Num. of significant matches	Num. of sequences	Num. of significant sequences	emPAI	Description
1	1	Mouse	sp|P70351-2|EZH1_MOUSE	4955	67056	372	226	45	37	20.41	sp|P70351-2|EZH1_MOUSE Isoform 2 of Histone-lysine N-methyltransferase EZH1 OS=Mus musculus OX=10090 GN=Ezh1
2	1	Mouse	tr|Q80TD1|Q80TD1_MOUSE	571	103466	39	27	6	4	0.18	tr|Q80TD1|Q80TD1_MOUSE MKIAA1466 protein (Fragment) OS=Mus musculus OX=10090 GN=mKIAA1466 PE=2 SV=1
3	1	Mouse	tr|B1AQ77|B1AQ77_MOUSE	397	49634	21	19	6	6	0.68	tr|B1AQ77|B1AQ77_MOUSE Keratin 15, isoform CRA_a OS=Mus musculus OX=10090 GN=Krt15 PE=1 SV=1
3	2	Mouse	sp|P02535|K1C10_MOUSE	380	57906	25	18	10	8	0.8	sp|P02535|K1C10_MOUSE Keratin, type I cytoskeletal 10 OS=Mus musculus OX=10090 GN=Krt10 PE=1 SV=3
4	1	Mouse	sp|P04104|K2C1_MOUSE	374	66079	17	12	7	4	0.3	sp|P04104|K2C1_MOUSE Keratin, type II cytoskeletal 1 OS=Mus musculus OX=10090 GN=Krt1 PE=1 SV=4
4	2	Mouse	sp|Q6NXH9|K2C73_MOUSE	309	59502	14	9	7	4	0.33	sp|Q6NXH9|K2C73_MOUSE Keratin, type II cytoskeletal 73 OS=Mus musculus OX=10090 GN=Krt73 PE=1 SV=1
4	3	Mouse	sp|Q922U2|K2C5_MOUSE	298	61957	16	12	8	6	0.51	sp|Q922U2|K2C5_MOUSE Keratin, type II cytoskeletal 5 OS=Mus musculus OX=10090 GN=Krt5 PE=1 SV=1
4	4	Mouse	sp|Q3TTY5|K22E_MOUSE	248	71336	14	12	6	5	0.43	sp|Q3TTY5|K22E_MOUSE Keratin, type II cytoskeletal 2 epidermal OS=Mus musculus OX=10090 GN=Krt2 PE=1 SV=1
4	5	Mouse	sp|Q3UV17|K22O_MOUSE	172	63319	10	8	6	4	0.31	sp|Q3UV17|K22O_MOUSE Keratin, type II cytoskeletal 2 oral OS=Mus musculus OX=10090 GN=Krt76 PE=1 SV=1
4	6	Mouse	sp|Q8VED5|K2C79_MOUSE	167	57802	9	8	4	3	0.25	sp|Q8VED5|K2C79_MOUSE Keratin, type II cytoskeletal 79 OS=Mus musculus OX=10090 GN=Krt79 PE=1 SV=2
5	1	Mouse	tr|Q6IFT3|Q6IFT3_MOUSE	270	86156	13	9	3	2	0.1	tr|Q6IFT3|Q6IFT3_MOUSE Keratin Kb40 OS=Mus musculus OX=10090 GN=Krt78 PE=2 SV=1
6	1	Mouse	sp|Q3V3R1|C1TM_MOUSE	136	106518	20	11	10	7	0.33	sp|Q3V3R1|C1TM_MOUSE Monofunctional C1-tetrahydrofolate synthase, mitochondrial OS=Mus musculus OX=10090 GN=Mthfd1l PE=1 SV=2
7	1	Mouse	sp|Q8BX02|KANK2_MOUSE	127	90988	22	8	14	6	0.33	sp|Q8BX02|KANK2_MOUSE KN motif and ankyrin repeat domain-containing protein 2 OS=Mus musculus OX=10090 GN=Kank2 PE=1 SV=1
8	1	Mouse	tr|Q5DTI2|Q5DTI2_MOUSE	122	118178	15	4	9	3	0.12	tr|Q5DTI2|Q5DTI2_MOUSE ATPase, Ca++ transporting, cardiac muscle, slow twitch 2, isoform CRA_b (Fragment) OS=Mus musculus OX=10090 GN=Atp2a2 PE=2 SV=1
8	2	Mouse	sp|Q8R429|AT2A1_MOUSE	86	110723	13	4	7	3	0.12	sp|Q8R429|AT2A1_MOUSE Sarcoplasmic/endoplasmic reticulum calcium ATPase 1 OS=Mus musculus OX=10090 GN=Atp2a1 PE=1 SV=1
9	1	Mouse	tr|E9Q0B5|E9Q0B5_MOUSE	109	287473	5	4	2	1	0.02	tr|E9Q0B5|E9Q0B5_MOUSE Fc fragment of IgG-binding protein OS=Mus musculus OX=10090 GN=Fcgbp PE=1 SV=1
10	1	Mouse	sp|Q3U1J4|DDB1_MOUSE	90	128027	20	9	12	9	0.35	sp|Q3U1J4|DDB1_MOUSE DNA damage-binding protein 1 OS=Mus musculus OX=10090 GN=Ddb1 PE=1 SV=2
11	1	Mouse	tr|Q9Z1R9|Q9Z1R9_MOUSE	78	26802	12	3	1	1	0.17	tr|Q9Z1R9|Q9Z1R9_MOUSE MCG124046 OS=Mus musculus OX=10090 GN=Prss1 PE=1 SV=1
12	1	Mouse	tr|Q3TVV6|Q3TVV6_MOUSE	65	88689	8	2	5	1	0.05	tr|Q3TVV6|Q3TVV6_MOUSE Uncharacterized protein OS=Mus musculus OX=10090 GN=Hnrnpu PE=2 SV=1
13	1	Mouse	tr|E9Q0U7|E9Q0U7_MOUSE	38	92532	6	1	4	1	0.05	tr|E9Q0U7|E9Q0U7_MOUSE Heat shock protein 105 kDa OS=Mus musculus OX=10090 GN=Hsph1 PE=1 SV=1
14	1	Mouse	sp|Q6PHZ5|RB15B_MOUSE	36	97246	7	1	5	1	0.05	sp|Q6PHZ5|RB15B_MOUSE Putative RNA-binding protein 15B OS=Mus musculus OX=10090 GN=Rbm15b PE=1 SV=2
15	1	Mouse	tr|Q3UQD6|Q3UQD6_MOUSE	33	21409	2	1	1	1	0.22	tr|Q3UQD6|Q3UQD6_MOUSE RIKEN cDNA D630036H23 gene OS=Mus musculus OX=10090 GN=D630036H23Rik PE=2 SV=1
16	1	Mouse	sp|Q3U108|ARI5A_MOUSE	29	64486	7	1	2	1	0.07	sp|Q3U108|ARI5A_MOUSE AT-rich interactive domain-containing protein 5A OS=Mus musculus OX=10090 GN=Arid5a PE=1 SV=1
17	1	Mouse	tr|Q3U0J4|Q3U0J4_MOUSE	24	12801	2	1	1	1	0.39	tr|Q3U0J4|Q3U0J4_MOUSE Predicted gene, EG547347 OS=Mus musculus OX=10090 GN=Gm6034 PE=2 SV=1
18	1	Mouse	tr|Q3TGQ4|Q3TGQ4_MOUSE	23	95464	9	2	3	1	0.05	tr|Q3TGQ4|Q3TGQ4_MOUSE Uncharacterized protein OS=Mus musculus OX=10090 GN=Secisbp2 PE=2 SV=1
19	1	Mouse	tr|G3X957|G3X957_MOUSE	22	99219	7	1	5	1	0.04	tr|G3X957|G3X957_MOUSE Liprin-beta-2 OS=Mus musculus OX=10090 GN=Ppfibp2 PE=1 SV=1
20	1	Mouse	tr|A0A2K6EDK8|A0A2K6EDK8_MOUSE	21	65313	2	1	2	1	0.07	tr|A0A2K6EDK8|A0A2K6EDK8_MOUSE Dipeptidase (Fragment) OS=Mus musculus OX=10090 GN=Dpep2 PE=1 SV=1
21	1	Mouse	sp|Q9Z315|SNUT1_MOUSE	19	91001	3	1	2	1	0.05	sp|Q9Z315|SNUT1_MOUSE U4/U6.U5 tri-snRNP-associated protein 1 OS=Mus musculus OX=10090 GN=Sart1 PE=1 SV=1
22	1	Mouse	sp|Q9R1T2|SAE1_MOUSE	19	39052	3	1	1	1	0.12	sp|Q9R1T2|SAE1_MOUSE SUMO-activating enzyme subunit 1 OS=Mus musculus OX=10090 GN=Sae1 PE=1 SV=1
23	1	Mouse	tr|Q0VA86|Q0VA86_MOUSE	16	13911	5	1	2	1	0.35	tr|Q0VA86|Q0VA86_MOUSE Protein yippee-like OS=Mus musculus OX=10090 GN=Ypel2 PE=2 SV=1
24	1	Mouse	tr|A2AST1|A2AST1_MOUSE	15	165999	2	1	2	1	0.03	tr|A2AST1|A2AST1_MOUSE Coiled-coil domain-containing 141 OS=Mus musculus OX=10090 GN=Ccdc141 PE=1 SV=1
25	1	Mouse	sp|P70365|NCOA1_MOUSE	15	158285	12	1	3	1	0.03	sp|P70365|NCOA1_MOUSE Nuclear receptor coactivator 1 OS=Mus musculus OX=10090 GN=Ncoa1 PE=1 SV=2
26	1	Mouse	tr|D3Z1A9|D3Z1A9_MOUSE	13	8081	2	1	1	1	0.65	tr|D3Z1A9|D3Z1A9_MOUSE Chromobox protein homolog 3 OS=Mus musculus OX=10090 GN=Cbx3 PE=1 SV=1
