# Supplementary material for: Ubiquitin ligases HUWE1 and NEDD4 cooperatively control signal-dependent PRC2-Ezh1α/β-mediated adaptive stress response pathway in skeletal muscle cells
Source: Epigenetics Chromatin. 2019 Dec 19;12:78. doi: 10.1186/s13072-019-0322-5 (PMC6921592; doi:10.1186/s13072-019-0322-5)
Supplement: Supplementary file 3 — Additional file 3: Datasheet 2. Protein interactome list of Ezh1 short isoform through mass spectrometry analysis under oxidative stress condition. [file 13072_2019_322_MOESM3_ESM.xlsx]

## Sheet: Ezh1b_H2O2_REP 1
Search title	20190319-20171012 PengLiu (C:\ProgramData\Matrix Science\Mascot Daemon\parameters\Mouse_Qexactive_Peng_Phosubi.par), submitted from Daemon on PC-KW-14456
MS data file	C:\TEMP\PLiu\20170926_QE_PL_6t4.mgf
Database	Mouse 01
Timestamp	19 Mar 2019 at 07:10:28 GMT
Type of search	MS/MS Ion Search
Enzyme	Trypsin
Fixed modifications	Carbamidomethyl (C)
Variable modifications	Lysine_GG (K),Oxidation (M),Phospho (ST),Phospho (Y)
Mass values	Monoisotopic
Protein mass	Unrestricted
Peptide mass tolerance	10 ppm
Fragment mass tolerance	0.1 Da
Max missed cleavages	1
Instrument type	Default
Number of queries	17251
Significance threshold p<	0.05
Max. number of families	AUTO
Ions score or expect cut-off	1
Preferred taxonomy	All entries
Family	Member	Database	Accession	Score	Mass	Num. of matches	Num. of significant matches	Num. of sequences	Num. of significant sequences	emPAI	Description
1	1	Mouse	sp|P70351-2|EZH1_MOUSE	11948	67056	628	419	39	29	14.44	sp|P70351-2|EZH1_MOUSE Isoform 2 of Histone-lysine N-methyltransferase EZH1 OS=Mus musculus OX=10090 GN=Ezh1
2	1	Mouse	tr|A0A0R4J0I9|A0A0R4J0I9_MOUSE	5141	523372	264	203	100	88	1.06	tr|A0A0R4J0I9|A0A0R4J0I9_MOUSE Low density lipoprotein receptor-related protein 1 OS=Mus musculus OX=10090 GN=Lrp1 PE=1 SV=1
3	1	Mouse	tr|B9EKP5|B9EKP5_MOUSE	3910	283149	286	151	79	70	1.89	tr|B9EKP5|B9EKP5_MOUSE Filamin, alpha OS=Mus musculus OX=10090 GN=Flna PE=2 SV=1
3	2	Mouse	sp|Q8VHX6|FLNC_MOUSE	1637	293560	198	70	61	46	0.96	sp|Q8VHX6|FLNC_MOUSE Filamin-C OS=Mus musculus OX=10090 GN=Flnc PE=1 SV=3
3	3	Mouse	sp|Q80X90|FLNB_MOUSE	246	280103	30	13	19	8	0.13	sp|Q80X90|FLNB_MOUSE Filamin-B OS=Mus musculus OX=10090 GN=Flnb PE=1 SV=3
4	1	Mouse	tr|Q3TWF2|Q3TWF2_MOUSE	2773	72533	104	91	32	29	4.52	tr|Q3TWF2|Q3TWF2_MOUSE Uncharacterized protein OS=Mus musculus OX=10090 GN=Hspa5 PE=2 SV=1
4	2	Mouse	sp|P63017|HSP7C_MOUSE	1320	71055	57	47	25	20	2.33	sp|P63017|HSP7C_MOUSE Heat shock cognate 71 kDa protein OS=Mus musculus OX=10090 GN=Hspa8 PE=1 SV=1
5	1	Mouse	tr|B2RQQ5|B2RQQ5_MOUSE	2252	271395	130	82	62	40	0.91	tr|B2RQQ5|B2RQQ5_MOUSE Microtubule-associated protein 1B OS=Mus musculus OX=10090 GN=Map1b PE=2 SV=1
6	1	Mouse	tr|G4V4Z1|G4V4Z1_MOUSE	1688	195358	88	67	10	4	0.09	tr|G4V4Z1|G4V4Z1_MOUSE Gag-pro-pol polyprotein OS=Mus musculus OX=10090 GN=gag-pro-pol PE=4 SV=1
6	2	Mouse	tr|A0A068ETZ5|A0A068ETZ5_MOUSE	681	194875	62	24	11	3	0.07	tr|A0A068ETZ5|A0A068ETZ5_MOUSE Gag-pro-pol polyprotein OS=Mus musculus OX=10090 PE=4 SV=1
7	1	Mouse	sp|Q80TM9|NISCH_MOUSE	1678	176499	86	67	38	30	1.07	sp|Q80TM9|NISCH_MOUSE Nischarin OS=Mus musculus OX=10090 GN=Nisch PE=1 SV=2
8	1	Mouse	tr|Q4FE56|Q4FE56_MOUSE	1429	293509	90	70	55	44	0.9	tr|Q4FE56|Q4FE56_MOUSE Probable ubiquitin carboxyl-terminal hydrolase FAF-X OS=Mus musculus OX=10090 GN=Usp9x PE=1 SV=1
8	2	Mouse	sp|Q9QXS1|PLEC_MOUSE	1404	535800	150	73	108	58	0.59	sp|Q9QXS1|PLEC_MOUSE Plectin OS=Mus musculus OX=10090 GN=Plec PE=1 SV=3
8	3	Mouse	tr|G3UY52|G3UY52_MOUSE	155	20732	13	10	8	7	3.13	tr|G3UY52|G3UY52_MOUSE Probable ubiquitin carboxyl-terminal hydrolase FAF-X (Fragment) OS=Mus musculus OX=10090 GN=Usp9x PE=1 SV=1
8	4	Mouse	tr|F7ACR9|F7ACR9_MOUSE	61	611511	41	5	36	5	0.04	tr|F7ACR9|F7ACR9_MOUSE Microtubule-actin cross-linking factor 1 (Fragment) OS=Mus musculus OX=10090 GN=Macf1 PE=1 SV=1
9	1	Mouse	sp|Q8VI56|LRP4_MOUSE	1288	217121	68	52	35	27	0.7	sp|Q8VI56|LRP4_MOUSE Low-density lipoprotein receptor-related protein 4 OS=Mus musculus OX=10090 GN=Lrp4 PE=1 SV=3
10	1	Mouse	tr|Q8CGB2|Q8CGB2_MOUSE	1287	133626	67	41	32	23	1.09	tr|Q8CGB2|Q8CGB2_MOUSE Thrombospondin 1 OS=Mus musculus OX=10090 GN=Thbs1 PE=2 SV=1
11	1	Mouse	sp|Q9JJ28|FLII_MOUSE	1234	146137	62	48	30	24	1.02	sp|Q9JJ28|FLII_MOUSE Protein flightless-1 homolog OS=Mus musculus OX=10090 GN=Flii PE=1 SV=1
12	1	Mouse	tr|Q3TGR3|Q3TGR3_MOUSE	1166	76764	59	45	23	18	1.72	tr|Q3TGR3|Q3TGR3_MOUSE Uncharacterized protein OS=Mus musculus OX=10090 GN=Ncl PE=2 SV=1
13	1	Mouse	tr|Q5SUC3|Q5SUC3_MOUSE	1032	67635	59	42	21	18	2.12	tr|Q5SUC3|Q5SUC3_MOUSE Calnexin, isoform CRA_a OS=Mus musculus OX=10090 GN=Canx PE=1 SV=1
14	1	Mouse	tr|B1ASP2|B1ASP2_MOUSE	1012	135149	95	49	41	27	1.35	tr|B1ASP2|B1ASP2_MOUSE Tyrosine-protein kinase OS=Mus musculus OX=10090 GN=Jak1 PE=1 SV=1
15	1	Mouse	sp|P99024|TBB5_MOUSE	981	50095	47	39	15	12	2.02	sp|P99024|TBB5_MOUSE Tubulin beta-5 chain OS=Mus musculus OX=10090 GN=Tubb5 PE=1 SV=1
15	2	Mouse	sp|P68372|TBB4B_MOUSE	843	50255	46	36	15	11	1.76	sp|P68372|TBB4B_MOUSE Tubulin beta-4B chain OS=Mus musculus OX=10090 GN=Tubb4b PE=1 SV=1
15	3	Mouse	sp|Q9ERD7|TBB3_MOUSE	481	50842	30	21	13	9	1.13	sp|Q9ERD7|TBB3_MOUSE Tubulin beta-3 chain OS=Mus musculus OX=10090 GN=Tubb3 PE=1 SV=1
15	4	Mouse	sp|Q922F4|TBB6_MOUSE	351	50514	25	16	12	8	0.96	sp|Q922F4|TBB6_MOUSE Tubulin beta-6 chain OS=Mus musculus OX=10090 GN=Tubb6 PE=1 SV=1
16	1	Mouse	tr|Q3TIZ0|Q3TIZ0_MOUSE	962	50592	45	36	14	12	1.74	tr|Q3TIZ0|Q3TIZ0_MOUSE Tubulin alpha chain OS=Mus musculus OX=10090 GN=Tuba1c PE=2 SV=1
16	2	Mouse	sp|P05213|TBA1B_MOUSE	926	50804	42	34	14	12	1.73	sp|P05213|TBA1B_MOUSE Tubulin alpha-1B chain OS=Mus musculus OX=10090 GN=Tuba1b PE=1 SV=2
17	1	Mouse	sp|Q9D8E6|RL4_MOUSE	921	47409	56	34	24	13	2.21	sp|Q9D8E6|RL4_MOUSE 60S ribosomal protein L4 OS=Mus musculus OX=10090 GN=Rpl4 PE=1 SV=3
18	1	Mouse	sp|Q52KR3|PRUN2_MOUSE	852	341188	58	40	34	26	0.39	sp|Q52KR3|PRUN2_MOUSE Protein prune homolog 2 OS=Mus musculus OX=10090 GN=Prune2 PE=1 SV=2
19	1	Mouse	tr|Q3TGL4|Q3TGL4_MOUSE	833	132173	38	29	18	15	0.63	tr|Q3TGL4|Q3TGL4_MOUSE Fibulin 2, isoform CRA_b OS=Mus musculus OX=10090 GN=Fbln2 PE=2 SV=1
21	1	Mouse	tr|B2RRE2|B2RRE2_MOUSE	800	233021	91	33	39	20	0.44	tr|B2RRE2|B2RRE2_MOUSE Myo18a protein OS=Mus musculus OX=10090 GN=Myo18a PE=1 SV=1
22	1	Mouse	tr|Q5EBG5|Q5EBG5_MOUSE	756	30057	30	26	15	12	4.41	tr|Q5EBG5|Q5EBG5_MOUSE Ribosomal protein L7A OS=Mus musculus OX=10090 GN=Rpl7a PE=2 SV=1
23	1	Mouse	sp|Q8VE73|CUL7_MOUSE	724	193824	51	34	30	20	0.56	sp|Q8VE73|CUL7_MOUSE Cullin-7 OS=Mus musculus OX=10090 GN=Cul7 PE=1 SV=2
24	1	Mouse	tr|Q9CXK3|Q9CXK3_MOUSE	698	42262	36	27	13	11	2.34	tr|Q9CXK3|Q9CXK3_MOUSE Uncharacterized protein OS=Mus musculus OX=10090 GN=Actc1 PE=2 SV=1
24	2	Mouse	sp|P60710|ACTB_MOUSE	660	42052	35	27	12	10	2.04	sp|P60710|ACTB_MOUSE Actin, cytoplasmic 1 OS=Mus musculus OX=10090 GN=Actb PE=1 SV=1
24	3	Mouse	sp|P62737|ACTA_MOUSE	652	42381	34	25	13	11	2.33	sp|P62737|ACTA_MOUSE Actin, aortic smooth muscle OS=Mus musculus OX=10090 GN=Acta2 PE=1 SV=1
25	1	Mouse	tr|S4R257|S4R257_MOUSE	646	30148	17	13	8	6	1.32	tr|S4R257|S4R257_MOUSE Glyceraldehyde-3-phosphate dehydrogenase (Fragment) OS=Mus musculus OX=10090 GN=Gapdh PE=1 SV=1
26	1	Mouse	tr|A2AVJ7|A2AVJ7_MOUSE	638	158757	48	35	28	19	0.67	tr|A2AVJ7|A2AVJ7_MOUSE Ribosome-binding protein 1 OS=Mus musculus OX=10090 GN=Rrbp1 PE=1 SV=1
27	1	Mouse	tr|Q5DTI2|Q5DTI2_MOUSE	591	118178	36	20	25	13	0.6	tr|Q5DTI2|Q5DTI2_MOUSE ATPase, Ca++ transporting, cardiac muscle, slow twitch 2, isoform CRA_b (Fragment) OS=Mus musculus OX=10090 GN=Atp2a2 PE=2 SV=1
27	2	Mouse	sp|Q8R429|AT2A1_MOUSE	326	110723	22	11	17	8	0.36	sp|Q8R429|AT2A1_MOUSE Sarcoplasmic/endoplasmic reticulum calcium ATPase 1 OS=Mus musculus OX=10090 GN=Atp2a1 PE=1 SV=1
28	1	Mouse	tr|Q3T9U9|Q3T9U9_MOUSE	576	46378	34	26	13	9	1.28	tr|Q3T9U9|Q3T9U9_MOUSE Uncharacterized protein OS=Mus musculus OX=10090 GN=Rpl3 PE=2 SV=1
29	1	Mouse	tr|Q3TWN5|Q3TWN5_MOUSE	556	88663	26	15	17	6	0.34	tr|Q3TWN5|Q3TWN5_MOUSE Uncharacterized protein OS=Mus musculus OX=10090 GN=Hnrnpu PE=2 SV=1
30	1	Mouse	tr|Q5FWB6|Q5FWB6_MOUSE	554	34336	34	22	12	10	2.44	tr|Q5FWB6|Q5FWB6_MOUSE 60S acidic ribosomal protein P0 OS=Mus musculus OX=10090 GN=Rplp0 PE=2 SV=1
31	1	Mouse	tr|Q3THH1|Q3THH1_MOUSE	508	49026	17	11	9	6	0.68	tr|Q3THH1|Q3THH1_MOUSE Uncharacterized protein OS=Mus musculus OX=10090 GN=Pdia6 PE=2 SV=1
32	1	Mouse	tr|Q58EW0|Q58EW0_MOUSE	504	21688	18	15	8	6	2.21	tr|Q58EW0|Q58EW0_MOUSE MCG132477, isoform CRA_a OS=Mus musculus OX=10090 GN=Rpl18 PE=1 SV=1
33	1	Mouse	tr|Q8C2K3|Q8C2K3_MOUSE	498	17214	39	22	9	6	3.31	tr|Q8C2K3|Q8C2K3_MOUSE Uncharacterized protein OS=Mus musculus OX=10090 GN=Gm1821 PE=2 SV=1
34	1	Mouse	sp|Q8CIE6|COPA_MOUSE	470	139997	35	27	23	18	0.73	sp|Q8CIE6|COPA_MOUSE Coatomer subunit alpha OS=Mus musculus OX=10090 GN=Copa PE=1 SV=2
35	1	Mouse	tr|Q497E9|Q497E9_MOUSE	469	24475	18	14	9	8	2.98	tr|Q497E9|Q497E9_MOUSE 40S ribosomal protein S8 OS=Mus musculus OX=10090 GN=Rps8 PE=1 SV=1
36	1	Mouse	tr|Q71LX8|Q71LX8_MOUSE	468	83571	34	24	19	13	0.94	tr|Q71LX8|Q71LX8_MOUSE Heat shock protein 84b OS=Mus musculus OX=10090 GN=Hsp90ab1 PE=1 SV=1
36	2	Mouse	sp|P08113|ENPL_MOUSE	311	92703	19	12	12	7	0.38	sp|P08113|ENPL_MOUSE Endoplasmin OS=Mus musculus OX=10090 GN=Hsp90b1 PE=1 SV=2
37	1	Mouse	sp|Q3UZ39|LRRF1_MOUSE	464	79885	32	19	18	12	0.9	sp|Q3UZ39|LRRF1_MOUSE Leucine-rich repeat flightless-interacting protein 1 OS=Mus musculus OX=10090 GN=Lrrfip1 PE=1 SV=2
37	2	Mouse	tr|A0A087WPK3|A0A087WPK3_MOUSE	155	75390	22	7	15	5	0.33	tr|A0A087WPK3|A0A087WPK3_MOUSE Leucine-rich repeat flightless-interacting protein 1 OS=Mus musculus OX=10090 GN=Lrrfip1 PE=1 SV=1
37	3	Mouse	tr|G5E8E1|G5E8E1_MOUSE	145	48945	17	7	11	5	0.54	tr|G5E8E1|G5E8E1_MOUSE Leucine rich repeat (In FLII) interacting protein 1, isoform CRA_e OS=Mus musculus OX=10090 GN=Lrrfip1 PE=1 SV=1
37	4	Mouse	tr|A0A1L1SSC0|A0A1L1SSC0_MOUSE	64	59749	5	2	4	2	0.15	tr|A0A1L1SSC0|A0A1L1SSC0_MOUSE Leucine-rich repeat flightless-interacting protein 2 OS=Mus musculus OX=10090 GN=Lrrfip2 PE=1 SV=1
38	1	Mouse	sp|A2AKX3|SETX_MOUSE	453	301621	54	24	40	21	0.35	sp|A2AKX3|SETX_MOUSE Probable helicase senataxin OS=Mus musculus OX=10090 GN=Setx PE=1 SV=1
39	1	Mouse	sp|Q3U1J4|DDB1_MOUSE	450	128027	32	23	20	15	0.65	sp|Q3U1J4|DDB1_MOUSE DNA damage-binding protein 1 OS=Mus musculus OX=10090 GN=Ddb1 PE=1 SV=2
40	1	Mouse	tr|Q3UBI6|Q3UBI6_MOUSE	449	31388	48	28	18	14	5.6	tr|Q3UBI6|Q3UBI6_MOUSE Uncharacterized protein OS=Mus musculus OX=10090 GN=Rpl7 PE=2 SV=1
41	1	Mouse	tr|Q3TI61|Q3TI61_MOUSE	442	100996	28	18	18	12	0.66	tr|Q3TI61|Q3TI61_MOUSE 26S proteasome non-ATPase regulatory subunit 2 OS=Mus musculus OX=10090 GN=Psmd2 PE=2 SV=1
42	1	Mouse	tr|Q3UCH0|Q3UCH0_MOUSE	418	33546	34	23	15	9	2.12	tr|Q3UCH0|Q3UCH0_MOUSE 60S ribosomal protein L6 OS=Mus musculus OX=10090 GN=Rpl6 PE=1 SV=1
43	1	Mouse	tr|Q3TIQ2|Q3TIQ2_MOUSE	390	17935	13	11	6	5	2.21	tr|Q3TIQ2|Q3TIQ2_MOUSE Uncharacterized protein OS=Mus musculus OX=10090 GN=Rpl12 PE=2 SV=1
44	1	Mouse	sp|Q921E6|EED_MOUSE	383	50907	25	21	15	12	1.73	sp|Q921E6|EED_MOUSE Polycomb protein EED OS=Mus musculus OX=10090 GN=Eed PE=1 SV=1
45	1	Mouse	sp|D3YYU8|OBSL1_MOUSE	378	200835	19	13	15	10	0.24	sp|D3YYU8|OBSL1_MOUSE Obscurin-like protein 1 OS=Mus musculus OX=10090 GN=Obsl1 PE=1 SV=1
45	2	Mouse	tr|Q80TU8|Q80TU8_MOUSE	141	87007	5	4	5	4	0.22	tr|Q80TU8|Q80TU8_MOUSE MKIAA0657 protein (Fragment) OS=Mus musculus OX=10090 GN=mKIAA0657 PE=4 SV=3
46	1	Mouse	tr|Q3UA81|Q3UA81_MOUSE	373	50423	18	16	10	8	0.97	tr|Q3UA81|Q3UA81_MOUSE Elongation factor 1-alpha OS=Mus musculus OX=10090 GN=Eef1a1 PE=2 SV=1
47	1	Mouse	sp|P04104|K2C1_MOUSE	370	66079	16	11	8	4	0.29	sp|P04104|K2C1_MOUSE Keratin, type II cytoskeletal 1 OS=Mus musculus OX=10090 GN=Krt1 PE=1 SV=4
47	2	Mouse	sp|Q3TTY5|K22E_MOUSE	211	71336	11	7	7	3	0.27	sp|Q3TTY5|K22E_MOUSE Keratin, type II cytoskeletal 2 epidermal OS=Mus musculus OX=10090 GN=Krt2 PE=1 SV=1
47	3	Mouse	sp|Q922U2|K2C5_MOUSE	204	61957	11	7	5	3	0.23	sp|Q922U2|K2C5_MOUSE Keratin, type II cytoskeletal 5 OS=Mus musculus OX=10090 GN=Krt5 PE=1 SV=1
47	4	Mouse	sp|Q8VED5|K2C79_MOUSE	122	57802	6	4	4	2	0.16	sp|Q8VED5|K2C79_MOUSE Keratin, type II cytoskeletal 79 OS=Mus musculus OX=10090 GN=Krt79 PE=1 SV=2
48	1	Mouse	tr|A2A513|A2A513_MOUSE	366	57178	18	15	9	7	0.69	tr|A2A513|A2A513_MOUSE Keratin, type I cytoskeletal 10 OS=Mus musculus OX=10090 GN=Krt10 PE=1 SV=1
48	2	Mouse	sp|P08730|K1C13_MOUSE	203	48066	10	10	5	5	0.56	sp|P08730|K1C13_MOUSE Keratin, type I cytoskeletal 13 OS=Mus musculus OX=10090 GN=Krt13 PE=1 SV=2
49	1	Mouse	tr|Q3TQX5|Q3TQX5_MOUSE	364	73455	29	16	18	10	0.79	tr|Q3TQX5|Q3TQX5_MOUSE Uncharacterized protein OS=Mus musculus OX=10090 GN=Ddx3x PE=1 SV=1
50	1	Mouse	sp|Q3V3R1|C1TM_MOUSE	359	106518	32	16	19	11	0.56	sp|Q3V3R1|C1TM_MOUSE Monofunctional C1-tetrahydrofolate synthase, mitochondrial OS=Mus musculus OX=10090 GN=Mthfd1l PE=1 SV=2
51	1	Mouse	tr|A0A0R4J260|A0A0R4J260_MOUSE	358	123763	25	19	14	10	0.41	tr|A0A0R4J260|A0A0R4J260_MOUSE OTU domain-containing protein 4 OS=Mus musculus OX=10090 GN=Otud4 PE=1 SV=1
52	1	Mouse	tr|A1L333|A1L333_MOUSE	345	69750	21	15	13	9	0.74	tr|A1L333|A1L333_MOUSE DEAD (Asp-Glu-Ala-Asp) box polypeptide 5 OS=Mus musculus OX=10090 GN=Ddx5 PE=2 SV=1
52	2	Mouse	sp|Q501J6|DDX17_MOUSE	108	72981	7	5	6	4	0.26	sp|Q501J6|DDX17_MOUSE Probable ATP-dependent RNA helicase DDX17 OS=Mus musculus OX=10090 GN=Ddx17 PE=1 SV=1
53	1	Mouse	tr|A2AFQ0|A2AFQ0_MOUSE	344	486324	73	26	41	21	0.2	tr|A2AFQ0|A2AFQ0_MOUSE E3 ubiquitin-protein ligase HUWE1 OS=Mus musculus OX=10090 GN=Huwe1 PE=1 SV=1
54	1	Mouse	tr|Q3U2W2|Q3U2W2_MOUSE	343	152854	27	11	24	11	0.36	tr|Q3U2W2|Q3U2W2_MOUSE MYB binding protein (P160) 1a, isoform CRA_b OS=Mus musculus OX=10090 GN=Mybbp1a PE=1 SV=1
55	1	Mouse	tr|Q3UNI1|Q3UNI1_MOUSE	339	77080	24	16	13	11	0.84	tr|Q3UNI1|Q3UNI1_MOUSE NAD-dependent protein deacetylase sirtuin-1 OS=Mus musculus OX=10090 GN=Sirt1 PE=1 SV=1
56	1	Mouse	sp|Q6P5H2|NEST_MOUSE	334	207627	29	19	18	13	0.31	sp|Q6P5H2|NEST_MOUSE Nestin OS=Mus musculus OX=10090 GN=Nes PE=1 SV=1
57	1	Mouse	tr|Q4FJZ2|Q4FJZ2_MOUSE	328	60307	13	12	8	8	0.76	tr|Q4FJZ2|Q4FJZ2_MOUSE Importin subunit alpha OS=Mus musculus OX=10090 GN=Kpna6 PE=1 SV=1
57	2	Mouse	sp|Q60960|IMA5_MOUSE	183	60886	9	8	6	5	0.42	sp|Q60960|IMA5_MOUSE Importin subunit alpha-5 OS=Mus musculus OX=10090 GN=Kpna1 PE=1 SV=2
58	1	Mouse	tr|Q3TLE5|Q3TLE5_MOUSE	314	31521	25	15	10	7	1.56	tr|Q3TLE5|Q3TLE5_MOUSE Uncharacterized protein OS=Mus musculus OX=10090 GN=Rps2 PE=2 SV=1
59	1	Mouse	tr|Q3UXQ6|Q3UXQ6_MOUSE	292	29773	26	17	13	10	3.15	tr|Q3UXQ6|Q3UXQ6_MOUSE 40S ribosomal protein S4 OS=Mus musculus OX=10090 GN=Rps4x PE=2 SV=1
60	1	Mouse	tr|Q5YLW3|Q5YLW3_MOUSE	291	26828	24	23	10	10	3.82	tr|Q5YLW3|Q5YLW3_MOUSE Ribosomal protein S3 OS=Mus musculus OX=10090 GN=Rps3 PE=1 SV=1
61	1	Mouse	tr|Q5PR15|Q5PR15_MOUSE	290	12875	10	8	4	3	1.63	tr|Q5PR15|Q5PR15_MOUSE Rpl30 protein OS=Mus musculus OX=10090 GN=Rpl30 PE=2 SV=1
62	1	Mouse	tr|Q3U4U6|Q3U4U6_MOUSE	289	61162	17	10	12	7	0.63	tr|Q3U4U6|Q3U4U6_MOUSE T-complex protein 1 subunit gamma OS=Mus musculus OX=10090 GN=Cct3 PE=1 SV=1
63	1	Mouse	sp|A2AUC9|KLH41_MOUSE	288	68945	14	10	11	8	0.64	sp|A2AUC9|KLH41_MOUSE Kelch-like protein 41 OS=Mus musculus OX=10090 GN=Klhl41 PE=1 SV=1
64	1	Mouse	tr|Q3TK17|Q3TK17_MOUSE	288	96123	31	13	19	9	0.49	tr|Q3TK17|Q3TK17_MOUSE Uncharacterized protein OS=Mus musculus OX=10090 GN=Eef2 PE=2 SV=1
65	1	Mouse	tr|G3X9Q1|G3X9Q1_MOUSE	280	125733	21	11	14	8	0.31	tr|G3X9Q1|G3X9Q1_MOUSE Integrin alpha-7 OS=Mus musculus OX=10090 GN=Itga7 PE=1 SV=1
66	1	Mouse	sp|Q61699|HS105_MOUSE	275	97316	25	13	16	7	0.36	sp|Q61699|HS105_MOUSE Heat shock protein 105 kDa OS=Mus musculus OX=10090 GN=Hsph1 PE=1 SV=2
67	1	Mouse	sp|Q8CGC7|SYEP_MOUSE	275	171739	20	9	18	7	0.19	sp|Q8CGC7|SYEP_MOUSE Bifunctional glutamate/proline--tRNA ligase OS=Mus musculus OX=10090 GN=Eprs PE=1 SV=4
68	1	Mouse	tr|B2M1R6|B2M1R6_MOUSE	264	48760	14	12	10	8	1.01	tr|B2M1R6|B2M1R6_MOUSE Heterogeneous nuclear ribonucleoprotein K OS=Mus musculus OX=10090 GN=Hnrnpk PE=1 SV=1
69	1	Mouse	tr|A2AQA9|A2AQA9_MOUSE	261	803259	93	18	82	16	0.09	tr|A2AQA9|A2AQA9_MOUSE Nebulin OS=Mus musculus OX=10090 GN=Neb PE=1 SV=1
70	1	Mouse	tr|Q5RKP3|Q5RKP3_MOUSE	259	24639	16	12	6	4	0.98	tr|Q5RKP3|Q5RKP3_MOUSE 60S ribosomal protein L13 OS=Mus musculus OX=10090 GN=Rpl13 PE=2 SV=1
71	1	Mouse	tr|Q6ZQK2|Q6ZQK2_MOUSE	250	191991	41	14	32	11	0.28	tr|Q6ZQK2|Q6ZQK2_MOUSE MKIAA0051 protein (Fragment) OS=Mus musculus OX=10090 GN=Iqgap1 PE=2 SV=1
72	1	Mouse	sp|P68040|RACK1_MOUSE	246	35511	10	6	8	6	1.05	sp|P68040|RACK1_MOUSE Receptor of activated protein C kinase 1 OS=Mus musculus OX=10090 GN=Rack1 PE=1 SV=3
73	1	Mouse	sp|A2AN08|UBR4_MOUSE	243	578883	43	13	33	11	0.08	sp|A2AN08|UBR4_MOUSE E3 ubiquitin-protein ligase UBR4 OS=Mus musculus OX=10090 GN=Ubr4 PE=1 SV=1
74	1	Mouse	tr|A4FUS1|A4FUS1_MOUSE	238	16549	12	8	8	4	1.75	tr|A4FUS1|A4FUS1_MOUSE MCG123443 OS=Mus musculus OX=10090 GN=Rps16 PE=1 SV=1
75	1	Mouse	tr|Q3UC02|Q3UC02_MOUSE	235	18590	16	10	8	5	2.1	tr|Q3UC02|Q3UC02_MOUSE MCG23457 OS=Mus musculus OX=10090 GN=Rps11 PE=1 SV=1
76	1	Mouse	tr|Q3UAC2|Q3UAC2_MOUSE	233	30122	14	11	8	7	1.68	tr|Q3UAC2|Q3UAC2_MOUSE 40S ribosomal protein S3a OS=Mus musculus OX=10090 GN=Rps3a1 PE=2 SV=1
77	1	Mouse	tr|Q3UL22|Q3UL22_MOUSE	232	60088	13	8	9	6	0.53	tr|Q3UL22|Q3UL22_MOUSE Chaperonin subunit 8 (Theta), isoform CRA_a OS=Mus musculus OX=10090 GN=Cct8 PE=1 SV=1
78	1	Mouse	sp|Q8BX02|KANK2_MOUSE	228	90988	20	11	14	8	0.46	sp|Q8BX02|KANK2_MOUSE KN motif and ankyrin repeat domain-containing protein 2 OS=Mus musculus OX=10090 GN=Kank2 PE=1 SV=1
79	1	Mouse	tr|A0A1L1SQA8|A0A1L1SQA8_MOUSE	217	10360	10	8	5	3	2.31	tr|A0A1L1SQA8|A0A1L1SQA8_MOUSE 40S ribosomal protein S25 OS=Mus musculus OX=10090 GN=Rps25 PE=1 SV=1
80	1	Mouse	tr|Q9CWK0|Q9CWK0_MOUSE	216	26414	16	7	7	4	0.9	tr|Q9CWK0|Q9CWK0_MOUSE Uncharacterized protein OS=Mus musculus OX=10090 GN=Rpl14 PE=2 SV=1
81	1	Mouse	tr|Q8C2Q7|Q8C2Q7_MOUSE	207	51470	11	7	8	4	0.39	tr|Q8C2Q7|Q8C2Q7_MOUSE Heterogeneous nuclear ribonucleoprotein H OS=Mus musculus OX=10090 GN=Hnrnph1 PE=1 SV=1
81	2	Mouse	sp|Q9Z2X1|HNRPF_MOUSE	174	46043	9	6	6	3	0.32	sp|Q9Z2X1|HNRPF_MOUSE Heterogeneous nuclear ribonucleoprotein F OS=Mus musculus OX=10090 GN=Hnrnpf PE=1 SV=3
82	1	Mouse	sp|B2RQC6|PYR1_MOUSE	205	245650	47	10	24	9	0.17	sp|B2RQC6|PYR1_MOUSE CAD protein OS=Mus musculus OX=10090 GN=Cad PE=1 SV=1
83	1	Mouse	tr|A0A1Y7VKY1|A0A1Y7VKY1_MOUSE	203	17738	9	7	5	4	1.57	tr|A0A1Y7VKY1|A0A1Y7VKY1_MOUSE MCG116671 OS=Mus musculus OX=10090 GN=Gm11361 PE=3 SV=1
84	1	Mouse	tr|I6L987|I6L987_MOUSE	201	52512	11	6	7	4	0.38	tr|I6L987|I6L987_MOUSE AE binding protein 2 OS=Mus musculus OX=10090 GN=Aebp2 PE=2 SV=1
85	1	Mouse	tr|G5E8J9|G5E8J9_MOUSE	197	103807	10	5	8	4	0.18	tr|G5E8J9|G5E8J9_MOUSE SCY1-like protein 2 OS=Mus musculus OX=10090 GN=Scyl2 PE=1 SV=1
86	1	Mouse	sp|Q04750|TOP1_MOUSE	194	91275	17	9	12	6	0.32	sp|Q04750|TOP1_MOUSE DNA topoisomerase 1 OS=Mus musculus OX=10090 GN=Top1 PE=1 SV=2
87	1	Mouse	tr|Q3U8U8|Q3U8U8_MOUSE	194	70824	18	11	12	8	0.62	tr|Q3U8U8|Q3U8U8_MOUSE Polyadenylate-binding protein OS=Mus musculus OX=10090 GN=Pabpc1 PE=2 SV=1
87	2	Mouse	tr|A3KFU5|A3KFU5_MOUSE	65	69615	6	3	6	3	0.2	tr|A3KFU5|A3KFU5_MOUSE Polyadenylate-binding protein OS=Mus musculus OX=10090 GN=Pabpc4 PE=1 SV=1
88	1	Mouse	sp|Q6A0A9|F120A_MOUSE	186	122766	19	8	14	5	0.19	sp|Q6A0A9|F120A_MOUSE Constitutive coactivator of PPAR-gamma-like protein 1 OS=Mus musculus OX=10090 GN=FAM120A PE=1 SV=2
89	1	Mouse	tr|Q3UHS6|Q3UHS6_MOUSE	183	271836	40	10	29	10	0.17	tr|Q3UHS6|Q3UHS6_MOUSE Uncharacterized protein OS=Mus musculus OX=10090 GN=Tln1 PE=2 SV=1
90	1	Mouse	sp|O55029|COPB2_MOUSE	181	103240	16	12	11	8	0.39	sp|O55029|COPB2_MOUSE Coatomer subunit beta' OS=Mus musculus OX=10090 GN=Copb2 PE=1 SV=2
91	1	Mouse	tr|A0A0N4SV00|A0A0N4SV00_MOUSE	181	55536	13	7	10	4	0.36	tr|A0A0N4SV00|A0A0N4SV00_MOUSE T-complex protein 1 subunit eta OS=Mus musculus OX=10090 GN=Cct7 PE=1 SV=1
92	1	Mouse	sp|Q61768|KINH_MOUSE	179	110225	17	8	14	8	0.36	sp|Q61768|KINH_MOUSE Kinesin-1 heavy chain OS=Mus musculus OX=10090 GN=Kif5b PE=1 SV=3
93	1	Mouse	tr|Q6IFT3|Q6IFT3_MOUSE	178	86156	9	4	5	2	0.1	tr|Q6IFT3|Q6IFT3_MOUSE Keratin Kb40 OS=Mus musculus OX=10090 GN=Krt78 PE=2 SV=1
94	1	Mouse	tr|Q3UM57|Q3UM57_MOUSE	175	137112	16	7	13	7	0.24	tr|Q3UM57|Q3UM57_MOUSE Uncharacterized protein OS=Mus musculus OX=10090 GN=Cand2 PE=2 SV=1
95	1	Mouse	tr|H3BJ40|H3BJ40_MOUSE	174	111048	19	9	15	7	0.31	tr|H3BJ40|H3BJ40_MOUSE Rho guanine nucleotide exchange factor 2 OS=Mus musculus OX=10090 GN=Arhgef2 PE=1 SV=1
96	1	Mouse	sp|O35295|PURB_MOUSE	173	33995	7	5	5	3	0.45	sp|O35295|PURB_MOUSE Transcriptional activator protein Pur-beta OS=Mus musculus OX=10090 GN=Purb PE=1 SV=3
97	1	Mouse	sp|P14115|RL27A_MOUSE	170	16709	7	6	4	3	1.11	sp|P14115|RL27A_MOUSE 60S ribosomal protein L27a OS=Mus musculus OX=10090 GN=Rpl27a PE=1 SV=5
98	1	Mouse	tr|Q9Z1R9|Q9Z1R9_MOUSE	165	26802	19	10	1	1	0.17	tr|Q9Z1R9|Q9Z1R9_MOUSE MCG124046 OS=Mus musculus OX=10090 GN=Prss1 PE=1 SV=1
99	1	Mouse	tr|F6QYE1|F6QYE1_MOUSE	165	48462	11	9	6	4	0.42	tr|F6QYE1|F6QYE1_MOUSE Calsequestrin OS=Mus musculus OX=10090 GN=Casq2 PE=1 SV=1
100	1	Mouse	tr|Q3TI05|Q3TI05_MOUSE	163	58424	13	8	10	7	0.67	tr|Q3TI05|Q3TI05_MOUSE Chaperonin containing Tcp1, subunit 6a (Zeta) OS=Mus musculus OX=10090 GN=Cct6a PE=2 SV=1
101	1	Mouse	tr|Q8BT09|Q8BT09_MOUSE	161	28821	15	6	8	3	0.8	tr|Q8BT09|Q8BT09_MOUSE 40S ribosomal protein S6 OS=Mus musculus OX=10090 PE=2 SV=1
102	1	Mouse	tr|Q542X7|Q542X7_MOUSE	159	57783	20	5	14	3	0.25	tr|Q542X7|Q542X7_MOUSE Chaperonin subunit 2 (Beta), isoform CRA_a OS=Mus musculus OX=10090 GN=Cct2 PE=1 SV=1
103	1	Mouse	tr|A0A1D5RLW5|A0A1D5RLW5_MOUSE	156	17607	12	9	6	4	1.58	tr|A0A1D5RLW5|A0A1D5RLW5_MOUSE 60S ribosomal protein L18a OS=Mus musculus OX=10090 GN=Rpl18a PE=1 SV=1
104	1	Mouse	tr|Q5M9M0|Q5M9M0_MOUSE	155	23563	20	12	11	7	2.5	tr|Q5M9M0|Q5M9M0_MOUSE MCG23455, isoform CRA_e OS=Mus musculus OX=10090 GN=Rpl13a PE=1 SV=1
105	1	Mouse	tr|Q3U7D2|Q3U7D2_MOUSE	150	24245	17	11	6	5	1.39	tr|Q3U7D2|Q3U7D2_MOUSE Ribosomal protein L15 OS=Mus musculus OX=10090 GN=Rpl15 PE=2 SV=1
106	1	Mouse	sp|P62830|RL23_MOUSE	149	14970	5	5	2	2	0.74	sp|P62830|RL23_MOUSE 60S ribosomal protein L23 OS=Mus musculus OX=10090 GN=Rpl23 PE=1 SV=1
107	1	Mouse	sp|P38647|GRP75_MOUSE	146	73701	14	5	11	5	0.34	sp|P38647|GRP75_MOUSE Stress-70 protein, mitochondrial OS=Mus musculus OX=10090 GN=Hspa9 PE=1 SV=3
108	1	Mouse	sp|Q9CY27|TECR_MOUSE	143	36466	16	10	7	6	1.01	sp|Q9CY27|TECR_MOUSE Very-long-chain enoyl-CoA reductase OS=Mus musculus OX=10090 GN=Tecr PE=1 SV=1
109	1	Mouse	sp|P62918|RL8_MOUSE	142	28235	9	5	6	3	0.57	sp|P62918|RL8_MOUSE 60S ribosomal protein L8 OS=Mus musculus OX=10090 GN=Rpl8 PE=1 SV=2
110	1	Mouse	tr|Q5BLJ9|Q5BLJ9_MOUSE	142	15788	9	7	5	3	1.21	tr|Q5BLJ9|Q5BLJ9_MOUSE 60S ribosomal protein L27 OS=Mus musculus OX=10090 GN=Rpl27 PE=1 SV=1
111	1	Mouse	tr|F6ZGN3|F6ZGN3_MOUSE	139	54508	10	4	8	3	0.26	tr|F6ZGN3|F6ZGN3_MOUSE Unconventional myosin-XVIIIa (Fragment) OS=Mus musculus OX=10090 GN=Myo18a PE=1 SV=2
112	1	Mouse	tr|Q3U417|Q3U417_MOUSE	134	109098	13	6	10	5	0.22	tr|Q3U417|Q3U417_MOUSE Uncharacterized protein OS=Mus musculus OX=10090 GN=Ppfibp1 PE=2 SV=1
113	1	Mouse	tr|A0A0R4J0H8|A0A0R4J0H8_MOUSE	133	134852	8	7	8	7	0.25	tr|A0A0R4J0H8|A0A0R4J0H8_MOUSE Fibronectin type III domain-containing protein 3B OS=Mus musculus OX=10090 GN=Fndc3b PE=1 SV=1
114	1	Mouse	sp|P11983|TCPA_MOUSE	132	60867	24	10	13	7	0.63	sp|P11983|TCPA_MOUSE T-complex protein 1 subunit alpha OS=Mus musculus OX=10090 GN=Tcp1 PE=1 SV=3
115	1	Mouse	sp|P52480|KPYM_MOUSE	131	58378	12	4	10	3	0.24	sp|P52480|KPYM_MOUSE Pyruvate kinase PKM OS=Mus musculus OX=10090 GN=Pkm PE=1 SV=4
116	1	Mouse	tr|A2A547|A2A547_MOUSE	131	23347	12	4	7	2	0.44	tr|A2A547|A2A547_MOUSE Ribosomal protein L19 OS=Mus musculus OX=10090 GN=Rpl19 PE=1 SV=1
117	1	Mouse	tr|Q542G9|Q542G9_MOUSE	129	38937	10	3	7	2	0.24	tr|Q542G9|Q542G9_MOUSE Annexin OS=Mus musculus OX=10090 GN=Anxa2 PE=1 SV=1
118	1	Mouse	tr|Q3TII0|Q3TII0_MOUSE	124	58561	11	5	9	5	0.44	tr|Q3TII0|Q3TII0_MOUSE T-complex protein 1 subunit delta OS=Mus musculus OX=10090 GN=Cct4 PE=2 SV=1
118	2	Mouse	sp|P80316|TCPE_MOUSE	65	60042	12	3	9	3	0.24	sp|P80316|TCPE_MOUSE T-complex protein 1 subunit epsilon OS=Mus musculus OX=10090 GN=Cct5 PE=1 SV=1
119	1	Mouse	sp|Q8CG19|LTBP1_MOUSE	123	195032	10	4	9	4	0.09	sp|Q8CG19|LTBP1_MOUSE Latent-transforming growth factor beta-binding protein 1 OS=Mus musculus OX=10090 GN=Ltbp1 PE=1 SV=2
120	1	Mouse	tr|Q5BLK2|Q5BLK2_MOUSE	122	13478	7	5	3	3	1.53	tr|Q5BLK2|Q5BLK2_MOUSE MCG3574 OS=Mus musculus OX=10090 GN=Rps20 PE=1 SV=1
121	1	Mouse	sp|P27546|MAP4_MOUSE	121	117927	21	5	16	4	0.16	sp|P27546|MAP4_MOUSE Microtubule-associated protein 4 OS=Mus musculus OX=10090 GN=Map4 PE=1 SV=3
122	1	Mouse	sp|Q9QZE5|COPG1_MOUSE	119	98705	14	6	12	6	0.3	sp|Q9QZE5|COPG1_MOUSE Coatomer subunit gamma-1 OS=Mus musculus OX=10090 GN=Copg1 PE=1 SV=1
123	1	Mouse	tr|E9PXY8|E9PXY8_MOUSE	119	133903	18	8	15	7	0.25	tr|E9PXY8|E9PXY8_MOUSE Ubiquitin carboxyl-terminal hydrolase 7 OS=Mus musculus OX=10090 GN=Usp7 PE=1 SV=1
124	1	Mouse	sp|Q9Z0X1|AIFM1_MOUSE	117	66952	6	4	4	2	0.14	sp|Q9Z0X1|AIFM1_MOUSE Apoptosis-inducing factor 1, mitochondrial OS=Mus musculus OX=10090 GN=Aifm1 PE=1 SV=1
125	1	Mouse	sp|Q8BIA4|FBXW8_MOUSE	117	68483	5	4	4	3	0.21	sp|Q8BIA4|FBXW8_MOUSE F-box/WD repeat-containing protein 8 OS=Mus musculus OX=10090 GN=Fbxw8 PE=1 SV=2
126	1	Mouse	tr|Q3UJS5|Q3UJS5_MOUSE	115	16507	8	5	5	4	1.75	tr|Q3UJS5|Q3UJS5_MOUSE Uncharacterized protein OS=Mus musculus OX=10090 GN=Rps14 PE=2 SV=1
127	1	Mouse	sp|Q6ZWN5|RS9_MOUSE	113	22635	23	10	11	6	2.05	sp|Q6ZWN5|RS9_MOUSE 40S ribosomal protein S9 OS=Mus musculus OX=10090 GN=Rps9 PE=1 SV=3
128	1	Mouse	tr|Q545A2|Q545A2_MOUSE	113	33138	15	7	7	4	0.67	tr|Q545A2|Q545A2_MOUSE MCG11560 OS=Mus musculus OX=10090 GN=Slc25a5 PE=1 SV=1
128	2	Mouse	sp|P48962|ADT1_MOUSE	107	33111	12	6	6	3	0.47	sp|P48962|ADT1_MOUSE ADP/ATP translocase 1 OS=Mus musculus OX=10090 GN=Slc25a4 PE=1 SV=4
129	1	Mouse	sp|Q03265|ATPA_MOUSE	109	59830	13	7	10	6	0.53	sp|Q03265|ATPA_MOUSE ATP synthase subunit alpha, mitochondrial OS=Mus musculus OX=10090 GN=Atp5f1a PE=1 SV=1
130	1	Mouse	tr|Q3UDN8|Q3UDN8_MOUSE	107	69555	8	3	7	3	0.2	tr|Q3UDN8|Q3UDN8_MOUSE Uncharacterized protein (Fragment) OS=Mus musculus OX=10090 GN=Trim28 PE=2 SV=1
131	1	Mouse	sp|P62911|RL32_MOUSE	107	15964	10	6	4	3	1.19	sp|P62911|RL32_MOUSE 60S ribosomal protein L32 OS=Mus musculus OX=10090 GN=Rpl32 PE=1 SV=2
132	1	Mouse	tr|B2RSC8|B2RSC8_MOUSE	106	103155	9	6	7	5	0.23	tr|B2RSC8|B2RSC8_MOUSE E3 ubiquitin-protein ligase OS=Mus musculus OX=10090 GN=Nedd4 PE=1 SV=1
133	1	Mouse	tr|D3YYN7|D3YYN7_MOUSE	105	104717	5	1	4	1	0.04	tr|D3YYN7|D3YYN7_MOUSE Sodium/potassium-transporting ATPase subunit alpha OS=Mus musculus OX=10090 GN=Atp1a2 PE=1 SV=1
134	1	Mouse	tr|Q3UIL5|Q3UIL5_MOUSE	104	85673	11	6	9	5	0.28	tr|Q3UIL5|Q3UIL5_MOUSE Uncharacterized protein OS=Mus musculus OX=10090 GN=Maged1 PE=2 SV=1
135	1	Mouse	sp|Q6P5E4|UGGG1_MOUSE	102	177007	18	9	17	8	0.21	sp|Q6P5E4|UGGG1_MOUSE UDP-glucose:glycoprotein glucosyltransferase 1 OS=Mus musculus OX=10090 GN=Uggt1 PE=1 SV=4
136	1	Mouse	tr|A0A0G2JDW7|A0A0G2JDW7_MOUSE	101	9569	5	5	5	5	7.58	tr|A0A0G2JDW7|A0A0G2JDW7_MOUSE 40S ribosomal protein S27 (Fragment) OS=Mus musculus OX=10090 GN=Rps27 PE=1 SV=1
136	2	Mouse	sp|Q6ZWY3|RS27L_MOUSE	99	9813	4	3	3	3	2.53	sp|Q6ZWY3|RS27L_MOUSE 40S ribosomal protein S27-like OS=Mus musculus OX=10090 GN=Rps27l PE=1 SV=3
137	1	Mouse	tr|E9Q616|E9Q616_MOUSE	101	604664	89	5	51	4	0.03	tr|E9Q616|E9Q616_MOUSE AHNAK nucleoprotein (desmoyokin) OS=Mus musculus OX=10090 GN=Ahnak PE=1 SV=1
138	1	Mouse	tr|A2A9M4|A2A9M4_MOUSE	100	243166	20	5	14	5	0.09	tr|A2A9M4|A2A9M4_MOUSE Dedicator of cytokinesis protein 7 OS=Mus musculus OX=10090 GN=Dock7 PE=1 SV=2
139	1	Mouse	tr|Q3TJK3|Q3TJK3_MOUSE	100	46619	12	6	10	5	0.58	tr|Q3TJK3|Q3TJK3_MOUSE Uncharacterized protein OS=Mus musculus OX=10090 GN=Serpinh1 PE=2 SV=1
140	1	Mouse	tr|G5E8R4|G5E8R4_MOUSE	99	98714	6	2	5	2	0.09	tr|G5E8R4|G5E8R4_MOUSE SAPS domain family, member 3, isoform CRA_c OS=Mus musculus OX=10090 GN=Ppp6r3 PE=1 SV=1
141	1	Mouse	tr|D3Z7A7|D3Z7A7_MOUSE	98	117642	9	3	9	3	0.12	tr|D3Z7A7|D3Z7A7_MOUSE Formin-like protein 3 OS=Mus musculus OX=10090 GN=Fmnl3 PE=1 SV=1
142	1	Mouse	sp|Q80WJ7|LYRIC_MOUSE	96	63922	7	3	6	2	0.14	sp|Q80WJ7|LYRIC_MOUSE Protein LYRIC OS=Mus musculus OX=10090 GN=Mtdh PE=1 SV=1
143	1	Mouse	tr|B9EHN0|B9EHN0_MOUSE	96	118931	7	4	7	4	0.15	tr|B9EHN0|B9EHN0_MOUSE Ubiquitin-activating enzyme E1, Chr X OS=Mus musculus OX=10090 GN=Uba1 PE=1 SV=1
144	1	Mouse	tr|Q6PHZ1|Q6PHZ1_MOUSE	95	21611	7	5	4	3	0.79	tr|Q6PHZ1|Q6PHZ1_MOUSE Rpl17 protein OS=Mus musculus OX=10090 GN=Rpl17 PE=2 SV=1
145	1	Mouse	sp|Q8BU30|SYIC_MOUSE	94	145547	21	8	17	8	0.27	sp|Q8BU30|SYIC_MOUSE Isoleucine--tRNA ligase, cytoplasmic OS=Mus musculus OX=10090 GN=Iars PE=1 SV=2
146	1	Mouse	tr|A1BN54|A1BN54_MOUSE	94	103283	17	6	8	5	0.23	tr|A1BN54|A1BN54_MOUSE Alpha actinin 1a OS=Mus musculus OX=10090 GN=Actn1 PE=1 SV=1
147	1	Mouse	tr|Q3U379|Q3U379_MOUSE	94	62404	7	3	5	2	0.15	tr|Q3U379|Q3U379_MOUSE Glypican 1, isoform CRA_c OS=Mus musculus OX=10090 GN=Gpc1 PE=1 SV=1
148	1	Mouse	tr|E9Q5B5|E9Q5B5_MOUSE	92	100576	14	4	11	4	0.19	tr|E9Q5B5|E9Q5B5_MOUSE Hexokinase-2 OS=Mus musculus OX=10090 GN=Hk2 PE=1 SV=1
149	1	Mouse	tr|Q9CQM8|Q9CQM8_MOUSE	90	18624	8	3	5	1	0.25	tr|Q9CQM8|Q9CQM8_MOUSE 60S ribosomal protein L21 OS=Mus musculus OX=10090 GN=Rpl21 PE=1 SV=1
150	1	Mouse	tr|Q3U561|Q3U561_MOUSE	90	24971	14	4	8	3	0.66	tr|Q3U561|Q3U561_MOUSE Ribosomal protein OS=Mus musculus OX=10090 GN=Rpl10a PE=2 SV=1
151	1	Mouse	sp|Q3TXS7|PSMD1_MOUSE	89	106689	9	4	7	4	0.17	sp|Q3TXS7|PSMD1_MOUSE 26S proteasome non-ATPase regulatory subunit 1 OS=Mus musculus OX=10090 GN=Psmd1 PE=1 SV=1
152	1	Mouse	tr|B2RX00|B2RX00_MOUSE	89	184300	11	4	7	4	0.1	tr|B2RX00|B2RX00_MOUSE RB1-inducible coiled-coil 1 OS=Mus musculus OX=10090 GN=Rb1cc1 PE=2 SV=1
153	1	Mouse	tr|Q3TK61|Q3TK61_MOUSE	88	45613	9	4	8	3	0.32	tr|Q3TK61|Q3TK61_MOUSE Uncharacterized protein OS=Mus musculus OX=10090 GN=Dnaja1 PE=2 SV=1
154	1	Mouse	tr|Q52L97|Q52L97_MOUSE	88	58234	5	3	4	2	0.16	tr|Q52L97|Q52L97_MOUSE Importin subunit alpha OS=Mus musculus OX=10090 GN=Kpna2 PE=1 SV=1
155	1	Mouse	tr|Q3UDF8|Q3UDF8_MOUSE	87	48648	6	2	6	2	0.19	tr|Q3UDF8|Q3UDF8_MOUSE Uncharacterized protein OS=Mus musculus OX=10090 GN=Eif2s3x PE=2 SV=1
156	1	Mouse	tr|A2AFI9|A2AFI9_MOUSE	85	43968	4	4	3	3	0.34	tr|A2AFI9|A2AFI9_MOUSE Histone-binding protein RBBP7 OS=Mus musculus OX=10090 GN=Rbbp7 PE=1 SV=1
156	2	Mouse	sp|Q60972|RBBP4_MOUSE	77	47911	7	4	5	3	0.31	sp|Q60972|RBBP4_MOUSE Histone-binding protein RBBP4 OS=Mus musculus OX=10090 GN=Rbbp4 PE=1 SV=5
157	1	Mouse	tr|A0A087WR50|A0A087WR50_MOUSE	84	266327	11	3	9	3	0.05	tr|A0A087WR50|A0A087WR50_MOUSE Fibronectin OS=Mus musculus OX=10090 GN=Fn1 PE=1 SV=1
158	1	Mouse	tr|Q3TXH7|Q3TXH7_MOUSE	84	86286	12	3	9	2	0.1	tr|Q3TXH7|Q3TXH7_MOUSE Uncharacterized protein OS=Mus musculus OX=10090 GN=Csde1 PE=2 SV=1
159	1	Mouse	tr|Q8C2E1|Q8C2E1_MOUSE	83	66077	4	2	4	2	0.14	tr|Q8C2E1|Q8C2E1_MOUSE Uncharacterized protein OS=Mus musculus OX=10090 GN=Ppp2r1a PE=2 SV=1
160	1	Mouse	tr|E9Q6R7|E9Q6R7_MOUSE	82	394628	35	6	32	6	0.07	tr|E9Q6R7|E9Q6R7_MOUSE Utrophin OS=Mus musculus OX=10090 GN=Utrn PE=1 SV=1
160	2	Mouse	tr|A0A1W2P7C0|A0A1W2P7C0_MOUSE	62	110425	12	3	11	3	0.12	tr|A0A1W2P7C0|A0A1W2P7C0_MOUSE Utrophin OS=Mus musculus OX=10090 GN=Utrn PE=1 SV=1
161	1	Mouse	tr|A0A2I3BQS6|A0A2I3BQS6_MOUSE	81	311967	21	5	17	5	0.07	tr|A0A2I3BQS6|A0A2I3BQS6_MOUSE E3 ubiquitin-protein ligase UBR5 OS=Mus musculus OX=10090 GN=Ubr5 PE=1 SV=1
162	1	Mouse	sp|Q6PDM2|SRSF1_MOUSE	82	27842	7	1	6	1	0.16	sp|Q6PDM2|SRSF1_MOUSE Serine/arginine-rich splicing factor 1 OS=Mus musculus OX=10090 GN=Srsf1 PE=1 SV=3
163	1	Mouse	sp|Q8BFR5|EFTU_MOUSE	80	49876	9	4	8	3	0.29	sp|Q8BFR5|EFTU_MOUSE Elongation factor Tu, mitochondrial OS=Mus musculus OX=10090 GN=Tufm PE=1 SV=1
164	1	Mouse	tr|Q3UV57|Q3UV57_MOUSE	78	104866	11	4	10	4	0.18	tr|Q3UV57|Q3UV57_MOUSE Uncharacterized protein OS=Mus musculus OX=10090 GN=Dcaf5 PE=1 SV=1
165	1	Mouse	tr|E9PZB3|E9PZB3_MOUSE	77	20092	3	2	2	1	0.23	tr|E9PZB3|E9PZB3_MOUSE Predicted gene 5093 OS=Mus musculus OX=10090 GN=Gm5093 PE=1 SV=1
166	1	Mouse	tr|A0A0R4J166|A0A0R4J166_MOUSE	76	70415	10	2	7	2	0.13	tr|A0A0R4J166|A0A0R4J166_MOUSE Kelch-like protein 40 OS=Mus musculus OX=10090 GN=Klhl40 PE=1 SV=1
167	1	Mouse	tr|Q3TFE8|Q3TFE8_MOUSE	76	98305	13	4	9	3	0.14	tr|Q3TFE8|Q3TFE8_MOUSE Uncharacterized protein OS=Mus musculus OX=10090 GN=Kpnb1 PE=2 SV=1
168	1	Mouse	tr|Q3TFF0|Q3TFF0_MOUSE	75	46345	8	3	5	2	0.2	tr|Q3TFF0|Q3TFF0_MOUSE Uncharacterized protein OS=Mus musculus OX=10090 GN=Dnaja2 PE=2 SV=1
169	1	Mouse	tr|Q5M9N6|Q5M9N6_MOUSE	75	9217	2	1	2	1	0.56	tr|Q5M9N6|Q5M9N6_MOUSE Rpl37a protein OS=Mus musculus OX=10090 GN=Rpl37a PE=2 SV=1
170	1	Mouse	tr|A0A1S6GWJ8|A0A1S6GWJ8_MOUSE	74	86893	16	3	13	3	0.16	tr|A0A1S6GWJ8|A0A1S6GWJ8_MOUSE Uncharacterized protein OS=Mus musculus OX=10090 GN=Hnrnpm PE=2 SV=1
171	1	Mouse	sp|Q7TN31|AGGF1_MOUSE	73	80081	8	3	8	3	0.17	sp|Q7TN31|AGGF1_MOUSE Angiogenic factor with G patch and FHA domains 1 OS=Mus musculus OX=10090 GN=Aggf1 PE=2 SV=1
172	1	Mouse	tr|D3YYM6|D3YYM6_MOUSE	72	20572	8	1	6	1	0.23	tr|D3YYM6|D3YYM6_MOUSE 40S ribosomal protein S5 (Fragment) OS=Mus musculus OX=10090 GN=Rps5 PE=1 SV=1
173	1	Mouse	sp|Q6ZQ38|CAND1_MOUSE	71	137955	13	4	10	4	0.13	sp|Q6ZQ38|CAND1_MOUSE Cullin-associated NEDD8-dissociated protein 1 OS=Mus musculus OX=10090 GN=Cand1 PE=1 SV=2
174	1	Mouse	sp|Q8BTI8|SRRM2_MOUSE	70	295521	50	2	27	2	0.03	sp|Q8BTI8|SRRM2_MOUSE Serine/arginine repetitive matrix protein 2 OS=Mus musculus OX=10090 GN=Srrm2 PE=1 SV=3
175	1	Mouse	tr|B2MWM9|B2MWM9_MOUSE	70	48136	9	4	7	2	0.19	tr|B2MWM9|B2MWM9_MOUSE Calreticulin OS=Mus musculus OX=10090 GN=Calr PE=1 SV=1
176	1	Mouse	tr|Q3TT94|Q3TT94_MOUSE	69	52173	7	3	7	3	0.28	tr|Q3TT94|Q3TT94_MOUSE Serine/threonine-protein phosphatase 2A 55 kDa regulatory subunit B OS=Mus musculus OX=10090 GN=Ppp2r2a PE=1 SV=1
177	1	Mouse	sp|P43274|H14_MOUSE	69	21964	6	2	4	2	0.47	sp|P43274|H14_MOUSE Histone H1.4 OS=Mus musculus OX=10090 GN=Hist1h1e PE=1 SV=2
178	1	Mouse	tr|Q3TFD9|Q3TFD9_MOUSE	69	53713	8	2	7	2	0.17	tr|Q3TFD9|Q3TFD9_MOUSE Uncharacterized protein OS=Mus musculus OX=10090 GN=Vim PE=2 SV=1
179	1	Mouse	tr|F6VW30|F6VW30_MOUSE	69	34613	7	3	5	2	0.28	tr|F6VW30|F6VW30_MOUSE 14-3-3 protein theta (Fragment) OS=Mus musculus OX=10090 GN=Ywhaq PE=1 SV=1
180	1	Mouse	sp|Q7TQ48|SRCA_MOUSE	67	99522	11	1	10	1	0.04	sp|Q7TQ48|SRCA_MOUSE Sarcalumenin OS=Mus musculus OX=10090 GN=Srl PE=1 SV=1
181	1	Mouse	sp|Q9Z1Z0|USO1_MOUSE	67	108000	11	4	9	3	0.13	sp|Q9Z1Z0|USO1_MOUSE General vesicular transport factor p115 OS=Mus musculus OX=10090 GN=Uso1 PE=1 SV=2
182	1	Mouse	tr|A0A1L1SRW0|A0A1L1SRW0_MOUSE	66	10233	2	2	2	2	1.24	tr|A0A1L1SRW0|A0A1L1SRW0_MOUSE 40S ribosomal protein SA (Fragment) OS=Mus musculus OX=10090 GN=Rpsa PE=1 SV=1
183	1	Mouse	sp|A2AJI0|MA7D1_MOUSE	65	93562	13	2	11	2	0.1	sp|A2AJI0|MA7D1_MOUSE MAP7 domain-containing protein 1 OS=Mus musculus OX=10090 GN=Map7d1 PE=1 SV=1
184	1	Mouse	sp|P13541|MYH3_MOUSE	65	224736	24	4	19	4	0.08	sp|P13541|MYH3_MOUSE Myosin-3 OS=Mus musculus OX=10090 GN=Myh3 PE=2 SV=2
185	1	Mouse	tr|Q9CY93|Q9CY93_MOUSE	65	14402	8	3	5	2	0.78	tr|Q9CY93|Q9CY93_MOUSE Uncharacterized protein OS=Mus musculus OX=10090 GN=Rpl31 PE=2 SV=1
186	1	Mouse	sp|Q0KL02|TRIO_MOUSE	64	350836	25	1	17	1	0.01	sp|Q0KL02|TRIO_MOUSE Triple functional domain protein OS=Mus musculus OX=10090 GN=Trio PE=1 SV=3
187	1	Mouse	sp|Q03350|TSP2_MOUSE	63	133676	6	2	4	2	0.07	sp|Q03350|TSP2_MOUSE Thrombospondin-2 OS=Mus musculus OX=10090 GN=Thbs2 PE=1 SV=2
188	1	Mouse	tr|F8VQC7|F8VQC7_MOUSE	62	153019	17	3	13	2	0.06	tr|F8VQC7|F8VQC7_MOUSE Kinectin OS=Mus musculus OX=10090 GN=Ktn1 PE=1 SV=1
189	1	Mouse	sp|Q6ZWV7|RL35_MOUSE	62	14544	6	2	5	1	0.33	sp|Q6ZWV7|RL35_MOUSE 60S ribosomal protein L35 OS=Mus musculus OX=10090 GN=Rpl35 PE=1 SV=1
190	1	Mouse	tr|F8VQK4|F8VQK4_MOUSE	62	59469	9	4	7	2	0.15	tr|F8VQK4|F8VQK4_MOUSE Acetylcholine receptor subunit gamma OS=Mus musculus OX=10090 GN=Chrng PE=3 SV=1
191	1	Mouse	tr|F6WJB7|F6WJB7_MOUSE	61	415437	26	1	12	1	0.01	tr|F6WJB7|F6WJB7_MOUSE Ubiquitin carboxyl-terminal hydrolase 34 (Fragment) OS=Mus musculus OX=10090 GN=Usp34 PE=1 SV=1
192	1	Mouse	tr|Q542I9|Q542I9_MOUSE	61	49325	5	2	5	2	0.19	tr|Q542I9|Q542I9_MOUSE MCG122657 OS=Mus musculus OX=10090 GN=Psmc1 PE=1 SV=1
193	1	Mouse	tr|S4R223|S4R223_MOUSE	60	8095	5	2	3	1	0.65	tr|S4R223|S4R223_MOUSE 40S ribosomal protein S19 OS=Mus musculus OX=10090 GN=Rps19 PE=1 SV=1
194	1	Mouse	sp|Q01853|TERA_MOUSE	60	89950	9	4	7	4	0.21	sp|Q01853|TERA_MOUSE Transitional endoplasmic reticulum ATPase OS=Mus musculus OX=10090 GN=Vcp PE=1 SV=4
195	1	Mouse	sp|Q99MR6|SRRT_MOUSE	60	100846	9	1	8	1	0.04	sp|Q99MR6|SRRT_MOUSE Serrate RNA effector molecule homolog OS=Mus musculus OX=10090 GN=Srrt PE=1 SV=1
196	1	Mouse	tr|Q497N1|Q497N1_MOUSE	60	13292	3	3	2	2	0.87	tr|Q497N1|Q497N1_MOUSE 40S ribosomal protein S26 OS=Mus musculus OX=10090 GN=Rps26 PE=1 SV=1
197	1	Mouse	tr|A0A0G2JGQ6|A0A0G2JGQ6_MOUSE	60	82624	7	2	6	2	0.11	tr|A0A0G2JGQ6|A0A0G2JGQ6_MOUSE Serine/threonine-protein kinase DCLK1 OS=Mus musculus OX=10090 GN=Dclk1 PE=1 SV=1
198	1	Mouse	sp|Q9CZH7|MXRA7_MOUSE	58	19502	2	1	2	1	0.24	sp|Q9CZH7|MXRA7_MOUSE Matrix-remodeling-associated protein 7 OS=Mus musculus OX=10090 GN=Mxra7 PE=1 SV=2
199	1	Mouse	sp|Q8N7N5|DCAF8_MOUSE	57	66675	9	3	8	3	0.21	sp|Q8N7N5|DCAF8_MOUSE DDB1- and CUL4-associated factor 8 OS=Mus musculus OX=10090 GN=Dcaf8 PE=1 SV=1
200	1	Mouse	tr|Q6ZWX1|Q6ZWX1_MOUSE	57	12660	5	1	4	1	0.39	tr|Q6ZWX1|Q6ZWX1_MOUSE MCG1036414 OS=Mus musculus OX=10090 GN=Rpl35a PE=1 SV=1
201	1	Mouse	tr|A0A068BEP2|A0A068BEP2_MOUSE	56	45967	5	2	3	2	0.2	tr|A0A068BEP2|A0A068BEP2_MOUSE Angiopoietin-like 4 OS=Mus musculus OX=10090 GN=Angptl4 PE=2 SV=1
202	1	Mouse	tr|Q3UL43|Q3UL43_MOUSE	56	151522	16	2	12	2	0.06	tr|Q3UL43|Q3UL43_MOUSE Uncharacterized protein OS=Mus musculus OX=10090 GN=Nup155 PE=2 SV=1
203	1	Mouse	tr|Q4FZE6|Q4FZE6_MOUSE	55	22113	3	1	3	1	0.21	tr|Q4FZE6|Q4FZE6_MOUSE 40S ribosomal protein S7 OS=Mus musculus OX=10090 GN=Rps7 PE=2 SV=1
204	1	Mouse	sp|Q9EPU0|RENT1_MOUSE	55	125200	4	2	3	2	0.07	sp|Q9EPU0|RENT1_MOUSE Regulator of nonsense transcripts 1 OS=Mus musculus OX=10090 GN=Upf1 PE=1 SV=2
205	1	Mouse	tr|Q5SQB7|Q5SQB7_MOUSE	55	32711	11	2	8	1	0.14	tr|Q5SQB7|Q5SQB7_MOUSE MCG68069 OS=Mus musculus OX=10090 GN=Npm1 PE=1 SV=1
206	1	Mouse	tr|A0A068BIT0|A0A068BIT0_MOUSE	55	50796	2	2	1	1	0.09	tr|A0A068BIT0|A0A068BIT0_MOUSE Solute carrier family 39 OS=Mus musculus OX=10090 GN=Slc39a7 PE=1 SV=1
207	1	Mouse	tr|A0A087WP83|A0A087WP83_MOUSE	54	134699	21	5	16	5	0.17	tr|A0A087WP83|A0A087WP83_MOUSE Vigilin OS=Mus musculus OX=10090 GN=Hdlbp PE=1 SV=1
208	1	Mouse	tr|Q3TFA9|Q3TFA9_MOUSE	54	39562	3	1	3	1	0.11	tr|Q3TFA9|Q3TFA9_MOUSE Uncharacterized protein OS=Mus musculus OX=10090 GN=Tmod3 PE=2 SV=1
209	1	Mouse	tr|Q3TBK8|Q3TBK8_MOUSE	53	78616	7	1	7	1	0.06	tr|Q3TBK8|Q3TBK8_MOUSE Arachidonate 5-lipoxygenase, isoform CRA_a OS=Mus musculus OX=10090 GN=Alox5 PE=2 SV=1
210	1	Mouse	sp|Q8R4Y8|RTTN_MOUSE	53	251865	6	3	3	1	0.02	sp|Q8R4Y8|RTTN_MOUSE Rotatin OS=Mus musculus OX=10090 GN=Rttn PE=1 SV=2
211	1	Mouse	sp|Q8JZQ9|EIF3B_MOUSE	52	91712	5	2	5	2	0.1	sp|Q8JZQ9|EIF3B_MOUSE Eukaryotic translation initiation factor 3 subunit B OS=Mus musculus OX=10090 GN=Eif3b PE=1 SV=1
212	1	Mouse	tr|Q69ZW4|Q69ZW4_MOUSE	51	108187	11	5	11	5	0.22	tr|Q69ZW4|Q69ZW4_MOUSE MKIAA0899 protein (Fragment) OS=Mus musculus OX=10090 GN=Ap2a2 PE=2 SV=1
212	2	Mouse	sp|P17426|AP2A1_MOUSE	38	108679	4	3	4	3	0.13	sp|P17426|AP2A1_MOUSE AP-2 complex subunit alpha-1 OS=Mus musculus OX=10090 GN=Ap2a1 PE=1 SV=1
213	1	Mouse	sp|P56480|ATPB_MOUSE	51	56265	3	1	3	1	0.08	sp|P56480|ATPB_MOUSE ATP synthase subunit beta, mitochondrial OS=Mus musculus OX=10090 GN=Atp5f1b PE=1 SV=2
214	1	Mouse	tr|Q5M9P1|Q5M9P1_MOUSE	51	12718	6	2	4	1	0.38	tr|Q5M9P1|Q5M9P1_MOUSE MCG115063, isoform CRA_a OS=Mus musculus OX=10090 GN=Rpl36a PE=1 SV=1
215	1	Mouse	sp|P57722|PCBP3_MOUSE	48	39554	4	2	4	2	0.24	sp|P57722|PCBP3_MOUSE Poly(rC)-binding protein 3 OS=Mus musculus OX=10090 GN=Pcbp3 PE=1 SV=3
216	1	Mouse	tr|Q5RL55|Q5RL55_MOUSE	50	95214	8	1	7	1	0.05	tr|Q5RL55|Q5RL55_MOUSE ATP-binding cassette, sub-family F (GCN20), member 1 OS=Mus musculus OX=10090 GN=Abcf1 PE=2 SV=1
217	1	Mouse	tr|A0A0A6YXR0|A0A0A6YXR0_MOUSE	49	27501	1	1	1	1	0.17	tr|A0A0A6YXR0|A0A0A6YXR0_MOUSE Choline/ethanolaminephosphotransferase 1 (Fragment) OS=Mus musculus OX=10090 GN=Cept1 PE=1 SV=1
218	1	Mouse	tr|Q9CSN9|Q9CSN9_MOUSE	49	14739	2	2	2	2	0.76	tr|Q9CSN9|Q9CSN9_MOUSE Uncharacterized protein (Fragment) OS=Mus musculus OX=10090 GN=Rps23 PE=2 SV=1
219	1	Mouse	sp|Q9D2G2|ODO2_MOUSE	49	49306	5	2	5	2	0.19	sp|Q9D2G2|ODO2_MOUSE Dihydrolipoyllysine-residue succinyltransferase component of 2-oxoglutarate dehydrogenase complex, mitochondrial OS=Mus musculus OX=10090 GN=Dlst PE=1 SV=1
220	1	Mouse	sp|P27773|PDIA3_MOUSE	48	57099	6	2	5	2	0.16	sp|P27773|PDIA3_MOUSE Protein disulfide-isomerase A3 OS=Mus musculus OX=10090 GN=Pdia3 PE=1 SV=2
221	1	Mouse	tr|Q3V461|Q3V461_MOUSE	48	27262	2	2	1	1	0.17	tr|Q3V461|Q3V461_MOUSE Uncharacterized protein (Fragment) OS=Mus musculus OX=10090 GN=Ppm1b PE=2 SV=1
222	1	Mouse	tr|Q5M9J8|Q5M9J8_MOUSE	48	15781	4	2	3	1	0.3	tr|Q5M9J8|Q5M9J8_MOUSE MCG13936 OS=Mus musculus OX=10090 GN=Rpl28 PE=1 SV=1
223	1	Mouse	tr|A2AST1|A2AST1_MOUSE	48	165999	8	1	8	1	0.03	tr|A2AST1|A2AST1_MOUSE Coiled-coil domain-containing 141 OS=Mus musculus OX=10090 GN=Ccdc141 PE=1 SV=1
224	1	Mouse	tr|Q3UDS4|Q3UDS4_MOUSE	47	50634	4	1	4	1	0.09	tr|Q3UDS4|Q3UDS4_MOUSE Uncharacterized protein OS=Mus musculus OX=10090 GN=Sqor PE=2 SV=1
225	1	Mouse	sp|Q61584|FXR1_MOUSE	47	76517	12	1	7	1	0.06	sp|Q61584|FXR1_MOUSE Fragile X mental retardation syndrome-related protein 1 OS=Mus musculus OX=10090 GN=Fxr1 PE=1 SV=2
226	1	Mouse	tr|A2AKU9|A2AKU9_MOUSE	47	32864	10	2	6	2	0.29	tr|A2AKU9|A2AKU9_MOUSE ATP synthase subunit gamma OS=Mus musculus OX=10090 GN=Atp5c1 PE=1 SV=1
227	1	Mouse	tr|Q3UH05|Q3UH05_MOUSE	46	107973	6	2	5	1	0.04	tr|Q3UH05|Q3UH05_MOUSE Uncharacterized protein OS=Mus musculus OX=10090 GN=Asap2 PE=2 SV=1
228	1	Mouse	tr|Q5FW97|Q5FW97_MOUSE	46	47453	6	2	6	2	0.2	tr|Q5FW97|Q5FW97_MOUSE Enolase 1, alpha non-neuron OS=Mus musculus OX=10090 GN=EG433182 PE=1 SV=1
229	1	Mouse	tr|Q4VAG4|Q4VAG4_MOUSE	46	14807	2	1	2	1	0.33	tr|Q4VAG4|Q4VAG4_MOUSE MCG12304 OS=Mus musculus OX=10090 GN=Rpl22 PE=1 SV=1
230	1	Mouse	sp|Q9CZW4|ACSL3_MOUSE	45	81467	4	2	4	2	0.11	sp|Q9CZW4|ACSL3_MOUSE Long-chain-fatty-acid--CoA ligase 3 OS=Mus musculus OX=10090 GN=Acsl3 PE=1 SV=2
231	1	Mouse	sp|Q6NZB1|ANM6_MOUSE	45	42182	1	1	1	1	0.11	sp|Q6NZB1|ANM6_MOUSE Protein arginine N-methyltransferase 6 OS=Mus musculus OX=10090 GN=Prmt6 PE=1 SV=2
232	1	Mouse	sp|Q6PB66|LPPRC_MOUSE	43	157770	19	1	12	1	0.03	sp|Q6PB66|LPPRC_MOUSE Leucine-rich PPR motif-containing protein, mitochondrial OS=Mus musculus OX=10090 GN=Lrpprc PE=1 SV=2
233	1	Mouse	tr|E9Q798|E9Q798_MOUSE	43	17688	5	1	4	1	0.27	tr|E9Q798|E9Q798_MOUSE ADP-ribosylation factor 4 OS=Mus musculus OX=10090 GN=Arf4 PE=1 SV=1
234	1	Mouse	tr|Q3TKR5|Q3TKR5_MOUSE	43	34476	8	1	6	1	0.13	tr|Q3TKR5|Q3TKR5_MOUSE Ribosomal protein L5 OS=Mus musculus OX=10090 GN=Rpl5 PE=2 SV=1
235	1	Mouse	tr|Q9D8S5|Q9D8S5_MOUSE	43	31074	5	2	4	2	0.31	tr|Q9D8S5|Q9D8S5_MOUSE MCG7614, isoform CRA_c OS=Mus musculus OX=10090 GN=Srsf5 PE=1 SV=1
236	1	Mouse	tr|B7ZWK3|B7ZWK3_MOUSE	42	283519	22	1	13	1	0.02	tr|B7ZWK3|B7ZWK3_MOUSE Spna2 protein OS=Mus musculus OX=10090 GN=Sptan1 PE=2 SV=1
237	1	Mouse	tr|F8WHM5|F8WHM5_MOUSE	40	136085	6	1	5	1	0.03	tr|F8WHM5|F8WHM5_MOUSE Golgi apparatus protein 1 (Fragment) OS=Mus musculus OX=10090 GN=Glg1 PE=1 SV=1
238	1	Mouse	tr|E9Q0B5|E9Q0B5_MOUSE	40	287473	5	1	3	1	0.02	tr|E9Q0B5|E9Q0B5_MOUSE Fc fragment of IgG-binding protein OS=Mus musculus OX=10090 GN=Fcgbp PE=1 SV=1
239	1	Mouse	sp|Q8C102|GALT5_MOUSE	40	106511	14	4	6	1	0.04	sp|Q8C102|GALT5_MOUSE Polypeptide N-acetylgalactosaminyltransferase 5 OS=Mus musculus OX=10090 GN=Galnt5 PE=2 SV=2
240	1	Mouse	sp|Q61554|FBN1_MOUSE	39	332668	8	1	7	1	0.01	sp|Q61554|FBN1_MOUSE Fibrillin-1 OS=Mus musculus OX=10090 GN=Fbn1 PE=1 SV=2
241	1	Mouse	sp|Q9CU65|ZMYM2_MOUSE	39	158134	11	1	11	1	0.03	sp|Q9CU65|ZMYM2_MOUSE Zinc finger MYM-type protein 2 OS=Mus musculus OX=10090 GN=Zmym2 PE=1 SV=3
242	1	Mouse	sp|Q6ZPE2|MTMR5_MOUSE	34	210614	5	2	5	2	0.04	sp|Q6ZPE2|MTMR5_MOUSE Myotubularin-related protein 5 OS=Mus musculus OX=10090 GN=Sbf1 PE=1 SV=2
243	1	Mouse	tr|A0A1S6GWK0|A0A1S6GWK0_MOUSE	39	86391	11	2	9	2	0.1	tr|A0A1S6GWK0|A0A1S6GWK0_MOUSE Uncharacterized protein OS=Mus musculus OX=10090 GN=Stt3a PE=2 SV=1
244	1	Mouse	tr|Q542D9|Q542D9_MOUSE	39	86076	3	1	3	1	0.05	tr|Q542D9|Q542D9_MOUSE Transferrin receptor, isoform CRA_a OS=Mus musculus OX=10090 GN=Tfrc PE=1 SV=1
245	1	Mouse	sp|Q9JJI8|RL38_MOUSE	39	8256	1	1	1	1	0.64	sp|Q9JJI8|RL38_MOUSE 60S ribosomal protein L38 OS=Mus musculus OX=10090 GN=Rpl38 PE=1 SV=3
246	1	Mouse	sp|Q3TVI8|PBIP1_MOUSE	37	81514	7	3	7	3	0.17	sp|Q3TVI8|PBIP1_MOUSE Pre-B-cell leukemia transcription factor-interacting protein 1 OS=Mus musculus OX=10090 GN=Pbxip1 PE=1 SV=2
247	1	Mouse	tr|Q3TW28|Q3TW28_MOUSE	37	139916	11	2	11	2	0.06	tr|Q3TW28|Q3TW28_MOUSE Uncharacterized protein OS=Mus musculus OX=10090 GN=Tpp2 PE=2 SV=1
248	1	Mouse	sp|Q9JHU4|DYHC1_MOUSE	35	534447	52	3	33	3	0.02	sp|Q9JHU4|DYHC1_MOUSE Cytoplasmic dynein 1 heavy chain 1 OS=Mus musculus OX=10090 GN=Dync1h1 PE=1 SV=2
249	1	Mouse	sp|Q8R0S2|IQEC1_MOUSE	37	108804	3	2	3	2	0.08	sp|Q8R0S2|IQEC1_MOUSE IQ motif and SEC7 domain-containing protein 1 OS=Mus musculus OX=10090 GN=Iqsec1 PE=1 SV=2
250	1	Mouse	sp|Q8BMS1|ECHA_MOUSE	36	83302	23	1	6	1	0.05	sp|Q8BMS1|ECHA_MOUSE Trifunctional enzyme subunit alpha, mitochondrial OS=Mus musculus OX=10090 GN=Hadha PE=1 SV=1
251	1	Mouse	tr|A2AEM2|A2AEM2_MOUSE	36	61999	3	1	2	1	0.07	tr|A2AEM2|A2AEM2_MOUSE Chloride channel CLIC-like 1, isoform CRA_a OS=Mus musculus OX=10090 GN=Clcc1 PE=1 SV=1
252	1	Mouse	tr|D3YZX3|D3YZX3_MOUSE	35	33072	2	2	2	2	0.29	tr|D3YZX3|D3YZX3_MOUSE Guanine nucleotide-binding protein G(I)/G(S)/G(T) subunit beta-2 OS=Mus musculus OX=10090 GN=Gnb2 PE=1 SV=1
253	1	Mouse	tr|Q9CPN9|Q9CPN9_MOUSE	35	27089	76	2	3	1	0.17	tr|Q9CPN9|Q9CPN9_MOUSE RIKEN cDNA 2210010C04 gene OS=Mus musculus OX=10090 GN=2210010C04Rik PE=1 SV=1
254	1	Mouse	tr|Q3U2G2|Q3U2G2_MOUSE	35	94948	7	1	4	1	0.05	tr|Q3U2G2|Q3U2G2_MOUSE Heat shock 70 kDa protein 4 OS=Mus musculus OX=10090 GN=Hspa4 PE=1 SV=1
255	1	Mouse	tr|A0A0U1RNK6|A0A0U1RNK6_MOUSE	35	40405	3	1	2	1	0.11	tr|A0A0U1RNK6|A0A0U1RNK6_MOUSE S-adenosylmethionine synthase OS=Mus musculus OX=10090 GN=Mat2a PE=1 SV=1
256	1	Mouse	tr|Q3UN10|Q3UN10_MOUSE	35	92785	6	1	5	1	0.05	tr|Q3UN10|Q3UN10_MOUSE Wolframin OS=Mus musculus OX=10090 GN=Wfs1 PE=1 SV=1
257	1	Mouse	tr|Q3TKC2|Q3TKC2_MOUSE	35	49804	11	1	7	1	0.09	tr|Q3TKC2|Q3TKC2_MOUSE Uncharacterized protein OS=Mus musculus OX=10090 GN=Psmc3 PE=2 SV=1
258	1	Mouse	tr|Q3U781|Q3U781_MOUSE	34	14422	1	1	1	1	0.33	tr|Q3U781|Q3U781_MOUSE MCG21131, isoform CRA_a OS=Mus musculus OX=10090 GN=Srsf3 PE=2 SV=1
259	1	Mouse	tr|B1ART2|B1ART2_MOUSE	34	494594	15	1	15	1	0.01	tr|B1ART2|B1ART2_MOUSE Vacuolar protein sorting 13D OS=Mus musculus OX=10090 GN=Vps13d PE=1 SV=2
260	1	Mouse	sp|Q62261|SPTB2_MOUSE	34	274908	18	1	14	1	0.02	sp|Q62261|SPTB2_MOUSE Spectrin beta chain, non-erythrocytic 1 OS=Mus musculus OX=10090 GN=Sptbn1 PE=1 SV=2
261	1	Mouse	tr|Q7M754|Q7M754_MOUSE	34	27255	3	1	2	1	0.17	tr|Q7M754|Q7M754_MOUSE Try10-like trypsinogen OS=Mus musculus OX=10090 GN=Gm5409 PE=2 SV=1
262	1	Mouse	tr|A0A0R4J000|A0A0R4J000_MOUSE	34	26518	3	1	2	1	0.17	tr|A0A0R4J000|A0A0R4J000_MOUSE BTB/POZ domain-containing protein KCTD5 OS=Mus musculus OX=10090 GN=Kctd5 PE=1 SV=1
263	1	Mouse	sp|Q920Q8|NS1BP_MOUSE	33	72732	4	2	3	2	0.12	sp|Q920Q8|NS1BP_MOUSE Influenza virus NS1A-binding protein homolog OS=Mus musculus OX=10090 GN=Ivns1abp PE=1 SV=2
264	1	Mouse	tr|A0T1J8|A0T1J8_MOUSE	33	193696	12	1	11	1	0.02	tr|A0T1J8|A0T1J8_MOUSE LIM domain only 7 OS=Mus musculus OX=10090 GN=Lmo7 PE=2 SV=1
265	1	Mouse	tr|L7N2A4|L7N2A4_MOUSE	33	100018	4	2	3	1	0.04	tr|L7N2A4|L7N2A4_MOUSE Vomeronasal 2, receptor 92 OS=Mus musculus OX=10090 GN=Vmn2r92 PE=3 SV=1
266	1	Mouse	sp|F8VQB6|MYO10_MOUSE	33	238999	11	1	11	1	0.02	sp|F8VQB6|MYO10_MOUSE Unconventional myosin-X OS=Mus musculus OX=10090 GN=Myo10 PE=1 SV=1
267	1	Mouse	tr|G3UY70|G3UY70_MOUSE	33	83792	10	1	7	1	0.05	tr|G3UY70|G3UY70_MOUSE Lethal(3)malignant brain tumor-like protein 2 OS=Mus musculus OX=10090 GN=L3mbtl2 PE=1 SV=1
268	1	Mouse	sp|Q7TSY8|SGO2_MOUSE	33	131850	12	1	10	1	0.03	sp|Q7TSY8|SGO2_MOUSE Shugoshin 2 OS=Mus musculus OX=10090 GN=Sgo2 PE=1 SV=1
269	1	Mouse	tr|A0A0R4J1G7|A0A0R4J1G7_MOUSE	32	103323	9	1	6	1	0.04	tr|A0A0R4J1G7|A0A0R4J1G7_MOUSE Echinoderm microtubule-associated protein-like 4 OS=Mus musculus OX=10090 GN=Eml4 PE=1 SV=1
270	1	Mouse	tr|Q3V1K9|Q3V1K9_MOUSE	32	53522	8	1	6	1	0.08	tr|Q3V1K9|Q3V1K9_MOUSE Uncharacterized protein OS=Mus musculus OX=10090 GN=Des PE=1 SV=1
271	1	Mouse	sp|O08582|GTPB1_MOUSE	32	72939	6	1	4	1	0.06	sp|O08582|GTPB1_MOUSE GTP-binding protein 1 OS=Mus musculus OX=10090 GN=Gtpbp1 PE=1 SV=2
272	1	Mouse	tr|B7ZWM6|B7ZWM6_MOUSE	32	135356	9	1	6	1	0.03	tr|B7ZWM6|B7ZWM6_MOUSE Sorbin and SH3 domain-containing protein 2 OS=Mus musculus OX=10090 GN=Sorbs2 PE=1 SV=1
273	1	Mouse	tr|D3YZ06|D3YZ06_MOUSE	32	16864	1	1	1	1	0.28	tr|D3YZ06|D3YZ06_MOUSE Heat shock protein beta-1 OS=Mus musculus OX=10090 GN=Hspb1 PE=1 SV=1
274	1	Mouse	tr|Q9D3C5|Q9D3C5_MOUSE	32	14137	11	1	6	1	0.34	tr|Q9D3C5|Q9D3C5_MOUSE Uncharacterized protein OS=Mus musculus OX=10090 GN=Zfp292 PE=2 SV=1
275	1	Mouse	tr|Q5M9L1|Q5M9L1_MOUSE	32	12346	3	1	3	1	0.4	tr|Q5M9L1|Q5M9L1_MOUSE 60S ribosomal protein L36 OS=Mus musculus OX=10090 GN=Rpl36 PE=2 SV=1
276	1	Mouse	sp|Q9EPL8|IPO7_MOUSE	31	120721	5	2	5	2	0.07	sp|Q9EPL8|IPO7_MOUSE Importin-7 OS=Mus musculus OX=10090 GN=Ipo7 PE=1 SV=2
277	1	Mouse	sp|Q9JIF7|COPB_MOUSE	31	108138	10	3	8	3	0.13	sp|Q9JIF7|COPB_MOUSE Coatomer subunit beta OS=Mus musculus OX=10090 GN=Copb1 PE=1 SV=1
278	1	Mouse	tr|B9EKJ3|B9EKJ3_MOUSE	31	190398	7	1	5	1	0.02	tr|B9EKJ3|B9EKJ3_MOUSE Mon2 protein OS=Mus musculus OX=10090 GN=Mon2 PE=1 SV=1
279	1	Mouse	sp|Q7M713|TR116_MOUSE	31	35243	7	3	2	1	0.13	sp|Q7M713|TR116_MOUSE Taste receptor type 2 member 116 OS=Mus musculus OX=10090 GN=Tas2r116 PE=2 SV=1
280	1	Mouse	tr|A0A1G5SJ67|A0A1G5SJ67_MOUSE	31	137091	8	1	5	1	0.03	tr|A0A1G5SJ67|A0A1G5SJ67_MOUSE NLR family, pyrin domain containing 1B, CAST/EiJ specific, allele 3 OS=Mus musculus OX=10090 GN=OTTMUSCASG00059402 PE=4 SV=1
281	1	Mouse	tr|Q3THU8|Q3THU8_MOUSE	30	40044	4	1	3	1	0.11	tr|Q3THU8|Q3THU8_MOUSE Uncharacterized protein OS=Mus musculus OX=10090 GN=Slc25a3 PE=2 SV=1
282	1	Mouse	tr|Q14AQ1|Q14AQ1_MOUSE	30	44430	4	1	3	1	0.1	tr|Q14AQ1|Q14AQ1_MOUSE Proteasome (Prosome, macropain) 26S subunit, ATPase, 6 OS=Mus musculus OX=10090 GN=Psmc6 PE=1 SV=1
283	1	Mouse	tr|A0A159AK85|A0A159AK85_MOUSE	30	47525	1	1	1	1	0.09	tr|A0A159AK85|A0A159AK85_MOUSE Fatty acid desaturase splice variant OS=Mus musculus OX=10090 GN=Fads3 PE=2 SV=1
284	1	Mouse	tr|F6QFD1|F6QFD1_MOUSE	30	86297	19	3	8	1	0.05	tr|F6QFD1|F6QFD1_MOUSE Phosphodiesterase (Fragment) OS=Mus musculus OX=10090 GN=Pde4d PE=1 SV=1
285	1	Mouse	tr|A2ATQ5|A2ATQ5_MOUSE	30	136114	3	1	3	1	0.03	tr|A2ATQ5|A2ATQ5_MOUSE Anaphase-promoting complex subunit 1 OS=Mus musculus OX=10090 GN=Anapc1 PE=1 SV=1
286	1	Mouse	sp|Q8BP47|SYNC_MOUSE	30	65150	6	2	4	1	0.07	sp|Q8BP47|SYNC_MOUSE Asparagine--tRNA ligase, cytoplasmic OS=Mus musculus OX=10090 GN=Nars PE=1 SV=2
287	1	Mouse	sp|Q8BZF8|PGM5_MOUSE	30	62751	7	1	5	1	0.07	sp|Q8BZF8|PGM5_MOUSE Phosphoglucomutase-like protein 5 OS=Mus musculus OX=10090 GN=Pgm5 PE=1 SV=2
288	1	Mouse	tr|A0A0G2JEY6|A0A0G2JEY6_MOUSE	29	10437	4	3	2	1	0.48	tr|A0A0G2JEY6|A0A0G2JEY6_MOUSE 60S ribosomal protein L34 OS=Mus musculus OX=10090 GN=Rpl34 PE=1 SV=1
289	1	Mouse	tr|Q3THB2|Q3THB2_MOUSE	29	14468	3	1	3	1	0.33	tr|Q3THB2|Q3THB2_MOUSE 40S ribosomal protein S30 OS=Mus musculus OX=10090 PE=2 SV=1
290	1	Mouse	tr|F6U2C2|F6U2C2_MOUSE	29	100375	7	1	7	1	0.04	tr|F6U2C2|F6U2C2_MOUSE Ataxin-2 (Fragment) OS=Mus musculus OX=10090 GN=Atxn2 PE=1 SV=1
291	1	Mouse	tr|Q8BVQ9|Q8BVQ9_MOUSE	29	53289	7	3	6	2	0.17	tr|Q8BVQ9|Q8BVQ9_MOUSE 26S proteasome regulatory subunit 7 OS=Mus musculus OX=10090 GN=Psmc2 PE=1 SV=1
292	1	Mouse	tr|F8VQ87|F8VQ87_MOUSE	29	196289	11	1	9	1	0.02	tr|F8VQ87|F8VQ87_MOUSE 5'-3' exoribonuclease 1 OS=Mus musculus OX=10090 GN=Xrn1 PE=1 SV=1
293	1	Mouse	tr|Q8BN07|Q8BN07_MOUSE	29	33136	2	1	2	1	0.14	tr|Q8BN07|Q8BN07_MOUSE Serine/threonine-protein phosphatase (Fragment) OS=Mus musculus OX=10090 GN=Ppp2cb PE=2 SV=1
294	1	Mouse	sp|Q9DBG3|AP2B1_MOUSE	28	105428	13	3	9	2	0.08	sp|Q9DBG3|AP2B1_MOUSE AP-2 complex subunit beta OS=Mus musculus OX=10090 GN=Ap2b1 PE=1 SV=1
295	1	Mouse	sp|Q9CX86|ROA0_MOUSE	29	30683	2	1	2	1	0.15	sp|Q9CX86|ROA0_MOUSE Heterogeneous nuclear ribonucleoprotein A0 OS=Mus musculus OX=10090 GN=Hnrnpa0 PE=1 SV=1
296	1	Mouse	tr|A0A140T8I9|A0A140T8I9_MOUSE	28	233829	15	2	13	2	0.04	tr|A0A140T8I9|A0A140T8I9_MOUSE Phosphatidylinositol 4-kinase alpha OS=Mus musculus OX=10090 GN=Pi4ka PE=1 SV=1
297	1	Mouse	tr|E9PVC6|E9PVC6_MOUSE	28	172033	12	1	10	1	0.03	tr|E9PVC6|E9PVC6_MOUSE Eukaryotic translation initiation factor 4 gamma 1 OS=Mus musculus OX=10090 GN=Eif4g1 PE=1 SV=1
298	1	Mouse	tr|B1ARA3|B1ARA3_MOUSE	28	12210	4	2	2	2	0.97	tr|B1ARA3|B1ARA3_MOUSE 60S ribosomal protein L26 (Fragment) OS=Mus musculus OX=10090 GN=Rpl26 PE=1 SV=1
299	1	Mouse	sp|Q9Z1B8|PHF1_MOUSE	28	62412	5	2	4	2	0.15	sp|Q9Z1B8|PHF1_MOUSE PHD finger protein 1 OS=Mus musculus OX=10090 GN=Phf1 PE=1 SV=2
300	1	Mouse	tr|A2AE31|A2AE31_MOUSE	28	12291	4	1	4	1	0.4	tr|A2AE31|A2AE31_MOUSE Guanine nucleotide-binding protein G(t) subunit alpha-2 (Fragment) OS=Mus musculus OX=10090 GN=Gnat2 PE=4 SV=8
301	1	Mouse	sp|Q91WM1|STRBP_MOUSE	28	74342	3	1	3	1	0.06	sp|Q91WM1|STRBP_MOUSE Spermatid perinuclear RNA-binding protein OS=Mus musculus OX=10090 GN=Strbp PE=1 SV=1
302	1	Mouse	tr|Q3TGQ4|Q3TGQ4_MOUSE	27	95464	3	1	3	1	0.05	tr|Q3TGQ4|Q3TGQ4_MOUSE Uncharacterized protein OS=Mus musculus OX=10090 GN=Secisbp2 PE=2 SV=1
303	1	Mouse	sp|Q80U04|PJA2_MOUSE	27	78936	3	1	3	1	0.06	sp|Q80U04|PJA2_MOUSE E3 ubiquitin-protein ligase Praja-2 OS=Mus musculus OX=10090 GN=Pja2 PE=1 SV=2
304	1	Mouse	tr|A0A1W2P7W3|A0A1W2P7W3_MOUSE	26	256882	21	1	14	1	0.02	tr|A0A1W2P7W3|A0A1W2P7W3_MOUSE Protein tyrosine phosphatase, receptor type, B, isoform CRA_b OS=Mus musculus OX=10090 GN=Ptprb PE=1 SV=1
305	1	Mouse	tr|Q9QYM3|Q9QYM3_MOUSE	26	143139	12	1	12	1	0.03	tr|Q9QYM3|Q9QYM3_MOUSE Mus musculus DNA, L1 element insertion in intron 3 of Mitf protein OS=Mus musculus OX=10090 PE=4 SV=1
306	1	Mouse	tr|D3Z3Z3|D3Z3Z3_MOUSE	26	54591	10	1	4	1	0.08	tr|D3Z3Z3|D3Z3Z3_MOUSE Voltage-dependent L-type calcium channel subunit beta-3 OS=Mus musculus OX=10090 GN=Cacnb3 PE=1 SV=1
307	1	Mouse	sp|Q8CHD8|RFIP3_MOUSE	26	120969	2	1	2	1	0.04	sp|Q8CHD8|RFIP3_MOUSE Rab11 family-interacting protein 3 OS=Mus musculus OX=10090 GN=Rab11fip3 PE=1 SV=2
308	1	Mouse	tr|A2AIX1|A2AIX1_MOUSE	25	257683	10	1	10	1	0.02	tr|A2AIX1|A2AIX1_MOUSE Protein transport protein sec16 OS=Mus musculus OX=10090 GN=Sec16a PE=1 SV=1
309	1	Mouse	tr|A0A0G2JF58|A0A0G2JF58_MOUSE	25	4618	4	1	1	1	1.31	tr|A0A0G2JF58|A0A0G2JF58_MOUSE DNA repair protein XRCC2 OS=Mus musculus OX=10090 GN=Xrcc2 PE=4 SV=1
310	1	Mouse	sp|Q62240|KDM5D_MOUSE	25	179812	17	1	8	1	0.02	sp|Q62240|KDM5D_MOUSE Lysine-specific demethylase 5D OS=Mus musculus OX=10090 GN=Kdm5d PE=2 SV=2
311	1	Mouse	tr|Q3TFK2|Q3TFK2_MOUSE	25	63603	3	1	3	1	0.07	tr|Q3TFK2|Q3TFK2_MOUSE Uncharacterized protein (Fragment) OS=Mus musculus OX=10090 GN=Usp11 PE=2 SV=1
312	1	Mouse	tr|A0A1L1SSC7|A0A1L1SSC7_MOUSE	25	95771	5	1	4	1	0.05	tr|A0A1L1SSC7|A0A1L1SSC7_MOUSE Tetratricopeptide repeat domain 13 OS=Mus musculus OX=10090 GN=Ttc13 PE=1 SV=1
313	1	Mouse	sp|Q8BK67|RCC2_MOUSE	25	56689	2	1	2	1	0.08	sp|Q8BK67|RCC2_MOUSE Protein RCC2 OS=Mus musculus OX=10090 GN=Rcc2 PE=1 SV=1
314	1	Mouse	tr|Q9CWZ5|Q9CWZ5_MOUSE	24	92235	14	1	13	1	0.05	tr|Q9CWZ5|Q9CWZ5_MOUSE Uncharacterized protein OS=Mus musculus OX=10090 GN=Ddx21 PE=2 SV=2
315	1	Mouse	sp|A2AH22|AMRA1_MOUSE	24	143646	14	1	8	1	0.03	sp|A2AH22|AMRA1_MOUSE Activating molecule in BECN1-regulated autophagy protein 1 OS=Mus musculus OX=10090 GN=Ambra1 PE=1 SV=1
316	1	Mouse	tr|B2RX82|B2RX82_MOUSE	24	50343	2	1	1	1	0.09	tr|B2RX82|B2RX82_MOUSE Cholinergic receptor, nicotinic, alpha polypeptide 10 OS=Mus musculus OX=10090 GN=Chrna10 PE=2 SV=1
317	1	Mouse	sp|Q99PV0|PRP8_MOUSE	24	274754	18	1	11	1	0.02	sp|Q99PV0|PRP8_MOUSE Pre-mRNA-processing-splicing factor 8 OS=Mus musculus OX=10090 GN=Prpf8 PE=1 SV=2
318	1	Mouse	tr|Q5DTL8|Q5DTL8_MOUSE	24	93921	7	1	4	1	0.05	tr|Q5DTL8|Q5DTL8_MOUSE MKIAA4137 protein (Fragment) OS=Mus musculus OX=10090 GN=Sel1l PE=2 SV=1
319	1	Mouse	tr|Q3TAM9|Q3TAM9_MOUSE	24	62021	3	1	3	1	0.07	tr|Q3TAM9|Q3TAM9_MOUSE Uncharacterized protein OS=Mus musculus OX=10090 GN=Bag3 PE=2 SV=1
320	1	Mouse	tr|A0A0A0MQD2|A0A0A0MQD2_MOUSE	23	31419	3	1	2	1	0.14	tr|A0A0A0MQD2|A0A0A0MQD2_MOUSE Y-box-binding protein 2 OS=Mus musculus OX=10090 GN=Ybx2 PE=1 SV=1
321	1	Mouse	tr|A0A1W2P6U8|A0A1W2P6U8_MOUSE	23	556694	42	1	26	1	0.01	tr|A0A1W2P6U8|A0A1W2P6U8_MOUSE RIKEN cDNA 4932415D10 gene OS=Mus musculus OX=10090 GN=4932415D10Rik PE=4 SV=1
322	1	Mouse	tr|A0A286YDF5|A0A286YDF5_MOUSE	23	235975	9	1	7	1	0.02	tr|A0A286YDF5|A0A286YDF5_MOUSE Myoferlin OS=Mus musculus OX=10090 GN=Myof PE=1 SV=1
323	1	Mouse	tr|Q4V9X9|Q4V9X9_MOUSE	23	17553	8	1	4	1	0.27	tr|Q4V9X9|Q4V9X9_MOUSE Rpl23a protein (Fragment) OS=Mus musculus OX=10090 GN=Rpl23a PE=2 SV=1
324	1	Mouse	tr|Q3U409|Q3U409_MOUSE	23	69121	49	1	3	1	0.06	tr|Q3U409|Q3U409_MOUSE Uncharacterized protein OS=Mus musculus OX=10090 GN=Ablim2 PE=2 SV=1
325	1	Mouse	tr|Q3U3A6|Q3U3A6_MOUSE	23	91894	2	1	1	1	0.05	tr|Q3U3A6|Q3U3A6_MOUSE Sodium/hydrogen exchanger OS=Mus musculus OX=10090 GN=Slc9a1 PE=2 SV=1
326	1	Mouse	sp|Q8CFI7|RPB2_MOUSE	22	135250	6	1	5	1	0.03	sp|Q8CFI7|RPB2_MOUSE DNA-directed RNA polymerase II subunit RPB2 OS=Mus musculus OX=10090 GN=Polr2b PE=1 SV=2
327	1	Mouse	tr|B1AR51|B1AR51_MOUSE	22	516083	20	1	14	1	0.01	tr|B1AR51|B1AR51_MOUSE Dynein, axonemal, heavy chain 9 OS=Mus musculus OX=10090 GN=Dnah9 PE=1 SV=1
328	1	Mouse	tr|F7AA45|F7AA45_MOUSE	22	34146	4	1	3	1	0.13	tr|F7AA45|F7AA45_MOUSE RNA-binding protein 39 (Fragment) OS=Mus musculus OX=10090 GN=Rbm39 PE=1 SV=1
329	1	Mouse	sp|Q9BDB7|IF44L_MOUSE	22	50218	1	1	1	1	0.09	sp|Q9BDB7|IF44L_MOUSE Interferon-induced protein 44-like OS=Mus musculus OX=10090 GN=Ifi44l PE=2 SV=2
330	1	Mouse	tr|B1B0C7|B1B0C7_MOUSE	21	479445	8	1	7	1	0.01	tr|B1B0C7|B1B0C7_MOUSE Basement membrane-specific heparan sulfate proteoglycan core protein OS=Mus musculus OX=10090 GN=Hspg2 PE=1 SV=1
331	1	Mouse	sp|Q8BRB7|KAT6B_MOUSE	21	211074	9	1	8	1	0.02	sp|Q8BRB7|KAT6B_MOUSE Histone acetyltransferase KAT6B OS=Mus musculus OX=10090 GN=Kat6b PE=1 SV=3
332	1	Mouse	tr|D3Z2H2|D3Z2H2_MOUSE	21	99337	8	1	7	1	0.04	tr|D3Z2H2|D3Z2H2_MOUSE Catenin delta-1 OS=Mus musculus OX=10090 GN=Ctnnd1 PE=1 SV=1
333	1	Mouse	sp|Q9WV55|VAPA_MOUSE	21	28065	4	1	4	1	0.16	sp|Q9WV55|VAPA_MOUSE Vesicle-associated membrane protein-associated protein A OS=Mus musculus OX=10090 GN=Vapa PE=1 SV=2
334	1	Mouse	tr|Q3V2C3|Q3V2C3_MOUSE	21	32418	1	1	1	1	0.14	tr|Q3V2C3|Q3V2C3_MOUSE Uncharacterized protein OS=Mus musculus OX=10090 GN=Six1 PE=2 SV=1
335	1	Mouse	sp|P35991|BTK_MOUSE	21	77073	3	1	2	1	0.06	sp|P35991|BTK_MOUSE Tyrosine-protein kinase BTK OS=Mus musculus OX=10090 GN=Btk PE=1 SV=4
336	1	Mouse	tr|A0A1L1SQG7|A0A1L1SQG7_MOUSE	20	573404	24	3	21	3	0.02	tr|A0A1L1SQG7|A0A1L1SQG7_MOUSE Ryanodine receptor 1 OS=Mus musculus OX=10090 GN=Ryr1 PE=1 SV=1
337	1	Mouse	sp|A2AMM0|CAVN4_MOUSE	20	41040	2	1	2	1	0.11	sp|A2AMM0|CAVN4_MOUSE Caveolae-associated protein 4 OS=Mus musculus OX=10090 GN=Cavin4 PE=1 SV=1
338	1	Mouse	tr|A0A0R4J049|A0A0R4J049_MOUSE	20	73376	4	1	4	1	0.06	tr|A0A0R4J049|A0A0R4J049_MOUSE Protein arginine N-methyltransferase 5 OS=Mus musculus OX=10090 GN=Prmt5 PE=1 SV=1
339	1	Mouse	tr|Q4KMN6|Q4KMN6_MOUSE	20	61482	7	1	6	1	0.07	tr|Q4KMN6|Q4KMN6_MOUSE Pcdhgc3 protein OS=Mus musculus OX=10090 GN=Pcdhgc3 PE=2 SV=1
340	1	Mouse	tr|E0CZC1|E0CZC1_MOUSE	20	14755	4	1	1	1	0.33	tr|E0CZC1|E0CZC1_MOUSE Membrane-spanning 4-domains subfamily A member 6B OS=Mus musculus OX=10090 GN=Ms4a6b PE=1 SV=1
341	1	Mouse	tr|Q3TJ02|Q3TJ02_MOUSE	19	41893	5	1	2	1	0.11	tr|Q3TJ02|Q3TJ02_MOUSE Protein Wnt OS=Mus musculus OX=10090 GN=Wnt2 PE=2 SV=1
342	1	Mouse	tr|Q5BLJ7|Q5BLJ7_MOUSE	19	17212	2	1	2	1	0.28	tr|Q5BLJ7|Q5BLJ7_MOUSE MCG10205 OS=Mus musculus OX=10090 GN=Rps13 PE=1 SV=1
343	1	Mouse	tr|Q3U900|Q3U900_MOUSE	19	68656	8	1	8	1	0.06	tr|Q3U900|Q3U900_MOUSE Dolichyl-diphosphooligosaccharide--protein glycosyltransferase subunit 1 OS=Mus musculus OX=10090 GN=Rpn1 PE=2 SV=1
344	1	Mouse	tr|E9QB02|E9QB02_MOUSE	19	103676	6	1	6	1	0.04	tr|E9QB02|E9QB02_MOUSE Methionine--tRNA ligase, cytoplasmic OS=Mus musculus OX=10090 GN=Mars PE=1 SV=1
345	1	Mouse	tr|A0A0A0MQ79|A0A0A0MQ79_MOUSE	18	311160	16	1	12	1	0.01	tr|A0A0A0MQ79|A0A0A0MQ79_MOUSE Protein PRRC2C OS=Mus musculus OX=10090 GN=Prrc2c PE=1 SV=1
346	1	Mouse	tr|F6ZCX7|F6ZCX7_MOUSE	18	5303	1	1	1	1	1.1	tr|F6ZCX7|F6ZCX7_MOUSE Decaprenyl-diphosphate synthase subunit 1 (Fragment) OS=Mus musculus OX=10090 GN=Pdss1 PE=4 SV=1
347	1	Mouse	sp|Q80SU3|ZAR1_MOUSE	18	41044	4	1	4	1	0.11	sp|Q80SU3|ZAR1_MOUSE Zygote arrest protein 1 OS=Mus musculus OX=10090 GN=Zar1 PE=2 SV=1
348	1	Mouse	tr|A0A140LJ04|A0A140LJ04_MOUSE	17	335821	10	1	10	1	0.01	tr|A0A140LJ04|A0A140LJ04_MOUSE Zinc finger ZZ-type and EF-hand domain-containing protein 1 OS=Mus musculus OX=10090 GN=Zzef1 PE=1 SV=1
349	1	Mouse	tr|Q0PNF1|Q0PNF1_MOUSE	17	288852	44	2	5	1	0.01	tr|Q0PNF1|Q0PNF1_MOUSE FEX2 OS=Mus musculus OX=10090 GN=Stab2 PE=2 SV=1
350	1	Mouse	tr|B2RTM0|B2RTM0_MOUSE	17	11360	2	1	1	1	0.44	tr|B2RTM0|B2RTM0_MOUSE Histone H4 OS=Mus musculus OX=10090 GN=Hist2h4 PE=1 SV=1
351	1	Mouse	tr|B2RSK4|B2RSK4_MOUSE	16	92163	26	1	3	1	0.05	tr|B2RSK4|B2RSK4_MOUSE RIKEN cDNA A730012O14 OS=Mus musculus OX=10090 GN=Zfp786 PE=2 SV=1
352	1	Mouse	tr|D3Z5I1|D3Z5I1_MOUSE	16	114001	5	2	4	2	0.08	tr|D3Z5I1|D3Z5I1_MOUSE Zinc finger CCCH-type antiviral protein 1 OS=Mus musculus OX=10090 GN=Zc3hav1 PE=1 SV=1
353	1	Mouse	sp|E9PZJ8|ASCC3_MOUSE	16	251995	20	1	16	1	0.02	sp|E9PZJ8|ASCC3_MOUSE Activating signal cointegrator 1 complex subunit 3 OS=Mus musculus OX=10090 GN=Ascc3 PE=1 SV=1
354	1	Mouse	sp|Q3UHH1|ZSWM8_MOUSE	16	199104	10	1	7	1	0.02	sp|Q3UHH1|ZSWM8_MOUSE Zinc finger SWIM domain-containing protein 8 OS=Mus musculus OX=10090 GN=Zswim8 PE=1 SV=1
355	1	Mouse	tr|X5J5T5|X5J5T5_MOUSE	15	12005	1	1	1	1	0.41	tr|X5J5T5|X5J5T5_MOUSE IgA heavy chain VDJ region (Fragment) OS=Mus musculus OX=10090 PE=2 SV=1
356	1	Mouse	tr|A0A1Y7VKN3|A0A1Y7VKN3_MOUSE	15	3918	2	1	1	1	1.7	tr|A0A1Y7VKN3|A0A1Y7VKN3_MOUSE Valacyclovir hydrolase OS=Mus musculus OX=10090 GN=Bphl PE=4 SV=1
357	1	Mouse	sp|Q9DBN5|LONP2_MOUSE	15	94980	10	1	7	1	0.05	sp|Q9DBN5|LONP2_MOUSE Lon protease homolog 2, peroxisomal OS=Mus musculus OX=10090 GN=Lonp2 PE=1 SV=1
358	1	Mouse	tr|Q9CUS2|Q9CUS2_MOUSE	15	14942	2	1	2	1	0.32	tr|Q9CUS2|Q9CUS2_MOUSE Uncharacterized protein (Fragment) OS=Mus musculus OX=10090 GN=Rsu1 PE=2 SV=1

## Sheet: Ezh1b_H2O2_REP 2
Search title	20190319-20171012 PengLiu (C:\ProgramData\Matrix Science\Mascot Daemon\parameters\Mouse_Qexactive_Peng_Phosubi.par), submitted from Daemon on PC-KW-14456
MS data file	C:\TEMP\PLiu\20170926_QE_PL_8t6.mgf
Database	Mouse 01
Timestamp	19 Mar 2019 at 07:20:22 GMT
Type of search	MS/MS Ion Search
Enzyme	Trypsin
Fixed modifications	Carbamidomethyl (C)
Variable modifications	Lysine_GG (K),Oxidation (M),Phospho (ST),Phospho (Y)
Mass values	Monoisotopic
Protein mass	Unrestricted
Peptide mass tolerance	10 ppm
Fragment mass tolerance	0.1 Da
Max missed cleavages	1
Instrument type	Default
Number of queries	17424
Significance threshold p<	0.05
Max. number of families	AUTO
Ions score or expect cut-off	1
Preferred taxonomy	All entries
Family	Member	Database	Accession	Score	Mass	Num. of matches	Num. of significant matches	Num. of sequences	Num. of significant sequences	emPAI	Description
1	1	Mouse	sp|P70351-2|EZH1_MOUSE	13530	67056	652	506	37	33	17.69	sp|P70351-2|EZH1_MOUSE Isoform 2 of Histone-lysine N-methyltransferase EZH1 OS=Mus musculus OX=10090 GN=Ezh1
2	1	Mouse	tr|A0A0R4J0I9|A0A0R4J0I9_MOUSE	5323	523372	268	205	109	95	1.18	tr|A0A0R4J0I9|A0A0R4J0I9_MOUSE Low density lipoprotein receptor-related protein 1 OS=Mus musculus OX=10090 GN=Lrp1 PE=1 SV=1
3	1	Mouse	tr|Q3TWF2|Q3TWF2_MOUSE	3558	72533	133	117	36	32	5.59	tr|Q3TWF2|Q3TWF2_MOUSE Uncharacterized protein OS=Mus musculus OX=10090 GN=Hspa5 PE=2 SV=1
3	2	Mouse	sp|P63017|HSP7C_MOUSE	2511	71055	98	79	31	25	3.77	sp|P63017|HSP7C_MOUSE Heat shock cognate 71 kDa protein OS=Mus musculus OX=10090 GN=Hspa8 PE=1 SV=1
4	1	Mouse	tr|B7FAU9|B7FAU9_MOUSE	3259	283177	304	137	87	76	2.16	tr|B7FAU9|B7FAU9_MOUSE Filamin, alpha OS=Mus musculus OX=10090 GN=Flna PE=1 SV=1
4	2	Mouse	sp|Q8VHX6|FLNC_MOUSE	612	293560	179	28	41	22	0.38	sp|Q8VHX6|FLNC_MOUSE Filamin-C OS=Mus musculus OX=10090 GN=Flnc PE=1 SV=3
5	1	Mouse	sp|P14873|MAP1B_MOUSE	2240	271343	122	83	63	46	1.07	sp|P14873|MAP1B_MOUSE Microtubule-associated protein 1B OS=Mus musculus OX=10090 GN=Map1b PE=1 SV=2
6	1	Mouse	sp|Q8VDD5|MYH9_MOUSE	1777	227429	118	78	72	49	1.52	sp|Q8VDD5|MYH9_MOUSE Myosin-9 OS=Mus musculus OX=10090 GN=Myh9 PE=1 SV=4
8	1	Mouse	sp|P99024|TBB5_MOUSE	1586	50095	77	63	23	19	7.38	sp|P99024|TBB5_MOUSE Tubulin beta-5 chain OS=Mus musculus OX=10090 GN=Tubb5 PE=1 SV=1
8	2	Mouse	sp|Q7TMM9|TBB2A_MOUSE	1438	50274	71	59	20	18	6.01	sp|Q7TMM9|TBB2A_MOUSE Tubulin beta-2A chain OS=Mus musculus OX=10090 GN=Tubb2a PE=1 SV=1
8	3	Mouse	sp|P68372|TBB4B_MOUSE	1438	50255	74	60	22	19	6.63	sp|P68372|TBB4B_MOUSE Tubulin beta-4B chain OS=Mus musculus OX=10090 GN=Tubb4b PE=1 SV=1
8	4	Mouse	sp|Q9D6F9|TBB4A_MOUSE	1168	50010	64	51	19	16	4.48	sp|Q9D6F9|TBB4A_MOUSE Tubulin beta-4A chain OS=Mus musculus OX=10090 GN=Tubb4a PE=1 SV=3
8	5	Mouse	sp|Q9ERD7|TBB3_MOUSE	1041	50842	45	39	15	13	3.15	sp|Q9ERD7|TBB3_MOUSE Tubulin beta-3 chain OS=Mus musculus OX=10090 GN=Tubb3 PE=1 SV=1
8	6	Mouse	sp|Q922F4|TBB6_MOUSE	736	50514	37	29	17	14	2.54	sp|Q922F4|TBB6_MOUSE Tubulin beta-6 chain OS=Mus musculus OX=10090 GN=Tubb6 PE=1 SV=1
9	1	Mouse	sp|P13541|MYH3_MOUSE	1479	224736	109	65	71	44	1.31	sp|P13541|MYH3_MOUSE Myosin-3 OS=Mus musculus OX=10090 GN=Myh3 PE=2 SV=2
9	2	Mouse	sp|P13542|MYH8_MOUSE	624	223653	65	26	43	18	0.41	sp|P13542|MYH8_MOUSE Myosin-8 OS=Mus musculus OX=10090 GN=Myh8 PE=2 SV=2
9	3	Mouse	sp|Q02566|MYH6_MOUSE	392	224225	38	17	24	12	0.26	sp|Q02566|MYH6_MOUSE Myosin-6 OS=Mus musculus OX=10090 GN=Myh6 PE=1 SV=2
10	1	Mouse	tr|B1ASP2|B1ASP2_MOUSE	1444	135149	112	69	50	38	2.44	tr|B1ASP2|B1ASP2_MOUSE Tyrosine-protein kinase OS=Mus musculus OX=10090 GN=Jak1 PE=1 SV=1
11	1	Mouse	sp|P60710|ACTB_MOUSE	1389	42052	72	57	16	16	5.16	sp|P60710|ACTB_MOUSE Actin, cytoplasmic 1 OS=Mus musculus OX=10090 GN=Actb PE=1 SV=1
11	2	Mouse	sp|P62737|ACTA_MOUSE	1346	42381	76	59	18	17	6.43	sp|P62737|ACTA_MOUSE Actin, aortic smooth muscle OS=Mus musculus OX=10090 GN=Acta2 PE=1 SV=1
12	1	Mouse	tr|Q3TL52|Q3TL52_MOUSE	1352	76762	59	48	25	20	2.04	tr|Q3TL52|Q3TL52_MOUSE Uncharacterized protein OS=Mus musculus OX=10090 GN=Ncl PE=2 SV=1
13	1	Mouse	tr|G4V4Z1|G4V4Z1_MOUSE	1208	195358	78	56	9	4	0.09	tr|G4V4Z1|G4V4Z1_MOUSE Gag-pro-pol polyprotein OS=Mus musculus OX=10090 GN=gag-pro-pol PE=4 SV=1
14	1	Mouse	sp|P05213|TBA1B_MOUSE	1122	50804	42	37	15	15	3.15	sp|P05213|TBA1B_MOUSE Tubulin alpha-1B chain OS=Mus musculus OX=10090 GN=Tuba1b PE=1 SV=2
14	2	Mouse	sp|P68373|TBA1C_MOUSE	1122	50562	43	38	14	14	2.84	sp|P68373|TBA1C_MOUSE Tubulin alpha-1C chain OS=Mus musculus OX=10090 GN=Tuba1c PE=1 SV=1
15	1	Mouse	tr|Q8CGB2|Q8CGB2_MOUSE	1042	133626	55	36	29	20	0.9	tr|Q8CGB2|Q8CGB2_MOUSE Thrombospondin 1 OS=Mus musculus OX=10090 GN=Thbs1 PE=2 SV=1
16	1	Mouse	sp|Q921E6|EED_MOUSE	1024	50907	54	42	19	17	3.5	sp|Q921E6|EED_MOUSE Polycomb protein EED OS=Mus musculus OX=10090 GN=Eed PE=1 SV=1
17	1	Mouse	tr|A2AVJ7|A2AVJ7_MOUSE	1024	158757	73	46	40	25	0.96	tr|A2AVJ7|A2AVJ7_MOUSE Ribosome-binding protein 1 OS=Mus musculus OX=10090 GN=Rrbp1 PE=1 SV=1
18	1	Mouse	sp|Q80TM9|NISCH_MOUSE	1010	176499	70	46	37	31	1.12	sp|Q80TM9|NISCH_MOUSE Nischarin OS=Mus musculus OX=10090 GN=Nisch PE=1 SV=2
19	1	Mouse	sp|Q9JJ28|FLII_MOUSE	914	146137	63	39	37	26	1.14	sp|Q9JJ28|FLII_MOUSE Protein flightless-1 homolog OS=Mus musculus OX=10090 GN=Flii PE=1 SV=1
20	1	Mouse	sp|Q9D8E6|RL4_MOUSE	877	47409	57	40	20	17	3.6	sp|Q9D8E6|RL4_MOUSE 60S ribosomal protein L4 OS=Mus musculus OX=10090 GN=Rpl4 PE=1 SV=3
21	1	Mouse	tr|Q5SUC3|Q5SUC3_MOUSE	870	67635	64	38	23	18	2.12	tr|Q5SUC3|Q5SUC3_MOUSE Calnexin, isoform CRA_a OS=Mus musculus OX=10090 GN=Canx PE=1 SV=1
22	1	Mouse	sp|Q52KR3|PRUN2_MOUSE	857	341188	59	40	36	25	0.37	sp|Q52KR3|PRUN2_MOUSE Protein prune homolog 2 OS=Mus musculus OX=10090 GN=Prune2 PE=1 SV=2
23	1	Mouse	tr|A0A0A0MQF6|A0A0A0MQF6_MOUSE	830	38914	26	22	11	10	1.97	tr|A0A0A0MQF6|A0A0A0MQF6_MOUSE Glyceraldehyde-3-phosphate dehydrogenase OS=Mus musculus OX=10090 GN=Gapdh PE=1 SV=1
24	1	Mouse	tr|Q3T9U9|Q3T9U9_MOUSE	814	46378	46	34	19	14	2.61	tr|Q3T9U9|Q3T9U9_MOUSE Uncharacterized protein OS=Mus musculus OX=10090 GN=Rpl3 PE=2 SV=1
25	1	Mouse	tr|A2A513|A2A513_MOUSE	777	57178	45	32	13	9	1.11	tr|A2A513|A2A513_MOUSE Keratin, type I cytoskeletal 10 OS=Mus musculus OX=10090 GN=Krt10 PE=1 SV=1
25	2	Mouse	sp|P08730|K1C13_MOUSE	338	48066	22	18	9	7	0.86	sp|P08730|K1C13_MOUSE Keratin, type I cytoskeletal 13 OS=Mus musculus OX=10090 GN=Krt13 PE=1 SV=2
25	3	Mouse	sp|Q6IFX2|K1C42_MOUSE	196	50444	12	9	6	4	0.4	sp|Q6IFX2|K1C42_MOUSE Keratin, type I cytoskeletal 42 OS=Mus musculus OX=10090 GN=Krt42 PE=1 SV=1
26	1	Mouse	tr|Q3UCH0|Q3UCH0_MOUSE	732	33546	31	24	11	9	2.12	tr|Q3UCH0|Q3UCH0_MOUSE 60S ribosomal protein L6 OS=Mus musculus OX=10090 GN=Rpl6 PE=1 SV=1
27	1	Mouse	tr|Q5EBG5|Q5EBG5_MOUSE	729	30057	37	26	18	11	3.7	tr|Q5EBG5|Q5EBG5_MOUSE Ribosomal protein L7A OS=Mus musculus OX=10090 GN=Rpl7a PE=2 SV=1
28	1	Mouse	tr|Q71LX8|Q71LX8_MOUSE	685	83571	43	29	22	18	1.51	tr|Q71LX8|Q71LX8_MOUSE Heat shock protein 84b OS=Mus musculus OX=10090 GN=Hsp90ab1 PE=1 SV=1
28	2	Mouse	sp|P07901|HS90A_MOUSE	432	85134	34	17	19	11	0.74	sp|P07901|HS90A_MOUSE Heat shock protein HSP 90-alpha OS=Mus musculus OX=10090 GN=Hsp90aa1 PE=1 SV=4
28	3	Mouse	sp|P08113|ENPL_MOUSE	189	92703	13	6	10	4	0.2	sp|P08113|ENPL_MOUSE Endoplasmin OS=Mus musculus OX=10090 GN=Hsp90b1 PE=1 SV=2
29	1	Mouse	sp|Q8VI56|LRP4_MOUSE	656	217121	47	27	35	22	0.54	sp|Q8VI56|LRP4_MOUSE Low-density lipoprotein receptor-related protein 4 OS=Mus musculus OX=10090 GN=Lrp4 PE=1 SV=3
30	1	Mouse	tr|Q4FE56|Q4FE56_MOUSE	629	293509	55	38	41	28	0.51	tr|Q4FE56|Q4FE56_MOUSE Probable ubiquitin carboxyl-terminal hydrolase FAF-X OS=Mus musculus OX=10090 GN=Usp9x PE=1 SV=1
31	1	Mouse	tr|Q5M8R8|Q5M8R8_MOUSE	627	34366	42	25	15	11	2.88	tr|Q5M8R8|Q5M8R8_MOUSE 60S acidic ribosomal protein P0 OS=Mus musculus OX=10090 GN=Rplp0 PE=2 SV=1
32	1	Mouse	tr|Q6S388|Q6S388_MOUSE	624	515272	113	50	90	45	0.45	tr|Q6S388|Q6S388_MOUSE Plectin 7 OS=Mus musculus OX=10090 GN=Plec PE=2 SV=1
33	1	Mouse	tr|B2RRE2|B2RRE2_MOUSE	621	233021	75	26	45	21	0.47	tr|B2RRE2|B2RRE2_MOUSE Myo18a protein OS=Mus musculus OX=10090 GN=Myo18a PE=1 SV=1
34	1	Mouse	tr|Q3TGL4|Q3TGL4_MOUSE	593	132173	29	23	16	16	0.68	tr|Q3TGL4|Q3TGL4_MOUSE Fibulin 2, isoform CRA_b OS=Mus musculus OX=10090 GN=Fbln2 PE=2 SV=1
35	1	Mouse	tr|Q5M9L9|Q5M9L9_MOUSE	541	24533	19	16	8	7	2.33	tr|Q5M9L9|Q5M9L9_MOUSE 40S ribosomal protein S8 OS=Mus musculus OX=10090 GN=Rps8 PE=2 SV=1
36	1	Mouse	tr|Q58EW0|Q58EW0_MOUSE	515	21688	18	15	9	6	2.21	tr|Q58EW0|Q58EW0_MOUSE MCG132477, isoform CRA_a OS=Mus musculus OX=10090 GN=Rpl18 PE=1 SV=1
37	1	Mouse	sp|P04104|K2C1_MOUSE	490	66079	23	15	11	4	0.29	sp|P04104|K2C1_MOUSE Keratin, type II cytoskeletal 1 OS=Mus musculus OX=10090 GN=Krt1 PE=1 SV=4
37	2	Mouse	sp|Q922U2|K2C5_MOUSE	339	61957	24	15	11	6	0.51	sp|Q922U2|K2C5_MOUSE Keratin, type II cytoskeletal 5 OS=Mus musculus OX=10090 GN=Krt5 PE=1 SV=1
37	3	Mouse	sp|Q3TTY5|K22E_MOUSE	318	71336	21	15	8	5	0.43	sp|Q3TTY5|K22E_MOUSE Keratin, type II cytoskeletal 2 epidermal OS=Mus musculus OX=10090 GN=Krt2 PE=1 SV=1
37	4	Mouse	sp|Q6NXH9|K2C73_MOUSE	313	59502	20	9	9	3	0.24	sp|Q6NXH9|K2C73_MOUSE Keratin, type II cytoskeletal 73 OS=Mus musculus OX=10090 GN=Krt73 PE=1 SV=1
37	5	Mouse	sp|P50446|K2C6A_MOUSE	302	59641	25	11	10	4	0.33	sp|P50446|K2C6A_MOUSE Keratin, type II cytoskeletal 6A OS=Mus musculus OX=10090 GN=Krt6a PE=1 SV=3
37	6	Mouse	sp|Q8VED5|K2C79_MOUSE	163	57802	11	7	5	3	0.25	sp|Q8VED5|K2C79_MOUSE Keratin, type II cytoskeletal 79 OS=Mus musculus OX=10090 GN=Krt79 PE=1 SV=2
37	7	Mouse	sp|Q3UV17|K22O_MOUSE	117	63319	9	6	5	2	0.14	sp|Q3UV17|K22O_MOUSE Keratin, type II cytoskeletal 2 oral OS=Mus musculus OX=10090 GN=Krt76 PE=1 SV=1
38	1	Mouse	tr|Q3UA81|Q3UA81_MOUSE	485	50423	23	18	11	9	1.14	tr|Q3UA81|Q3UA81_MOUSE Elongation factor 1-alpha OS=Mus musculus OX=10090 GN=Eef1a1 PE=2 SV=1
39	1	Mouse	tr|Q5YLW3|Q5YLW3_MOUSE	482	26828	34	27	15	13	6.73	tr|Q5YLW3|Q5YLW3_MOUSE Ribosomal protein S3 OS=Mus musculus OX=10090 GN=Rps3 PE=1 SV=1
40	1	Mouse	tr|Q5DTI2|Q5DTI2_MOUSE	480	118178	32	18	24	14	0.66	tr|Q5DTI2|Q5DTI2_MOUSE ATPase, Ca++ transporting, cardiac muscle, slow twitch 2, isoform CRA_b (Fragment) OS=Mus musculus OX=10090 GN=Atp2a2 PE=2 SV=1
40	2	Mouse	sp|Q8R429|AT2A1_MOUSE	383	110723	31	14	22	11	0.53	sp|Q8R429|AT2A1_MOUSE Sarcoplasmic/endoplasmic reticulum calcium ATPase 1 OS=Mus musculus OX=10090 GN=Atp2a1 PE=1 SV=1
40	3	Mouse	tr|F6RQN3|F6RQN3_MOUSE	33	17139	3	2	2	2	0.63	tr|F6RQN3|F6RQN3_MOUSE Sarcoplasmic/endoplasmic reticulum calcium ATPase 1 (Fragment) OS=Mus musculus OX=10090 GN=Atp2a1 PE=1 SV=1
41	1	Mouse	tr|Q3UXQ6|Q3UXQ6_MOUSE	470	29773	38	23	17	12	4.51	tr|Q3UXQ6|Q3UXQ6_MOUSE 40S ribosomal protein S4 OS=Mus musculus OX=10090 GN=Rps4x PE=2 SV=1
42	1	Mouse	tr|Q3TIQ2|Q3TIQ2_MOUSE	468	17935	16	12	7	5	2.21	tr|Q3TIQ2|Q3TIQ2_MOUSE Uncharacterized protein OS=Mus musculus OX=10090 GN=Rpl12 PE=2 SV=1
43	1	Mouse	sp|Q8VE73|CUL7_MOUSE	434	193824	35	24	24	18	0.49	sp|Q8VE73|CUL7_MOUSE Cullin-7 OS=Mus musculus OX=10090 GN=Cul7 PE=1 SV=2
44	1	Mouse	tr|Q3TLE5|Q3TLE5_MOUSE	423	31521	26	17	9	8	1.93	tr|Q3TLE5|Q3TLE5_MOUSE Uncharacterized protein OS=Mus musculus OX=10090 GN=Rps2 PE=2 SV=1
45	1	Mouse	tr|Q3TVV6|Q3TVV6_MOUSE	420	88689	29	13	17	9	0.54	tr|Q3TVV6|Q3TVV6_MOUSE Uncharacterized protein OS=Mus musculus OX=10090 GN=Hnrnpu PE=2 SV=1
46	1	Mouse	tr|Q3TQX5|Q3TQX5_MOUSE	415	73455	34	18	19	13	1.13	tr|Q3TQX5|Q3TQX5_MOUSE Uncharacterized protein OS=Mus musculus OX=10090 GN=Ddx3x PE=1 SV=1
47	1	Mouse	sp|A2AKX3|SETX_MOUSE	388	301621	59	23	47	20	0.33	sp|A2AKX3|SETX_MOUSE Probable helicase senataxin OS=Mus musculus OX=10090 GN=Setx PE=1 SV=1
48	1	Mouse	tr|Q6ZQK2|Q6ZQK2_MOUSE	360	191991	32	15	27	12	0.31	tr|Q6ZQK2|Q6ZQK2_MOUSE MKIAA0051 protein (Fragment) OS=Mus musculus OX=10090 GN=Iqgap1 PE=2 SV=1
49	1	Mouse	tr|Q3THH1|Q3THH1_MOUSE	352	49026	18	10	11	7	0.84	tr|Q3THH1|Q3THH1_MOUSE Uncharacterized protein OS=Mus musculus OX=10090 GN=Pdia6 PE=2 SV=1
50	1	Mouse	tr|Q642L7|Q642L7_MOUSE	350	18282	27	16	9	6	2.95	tr|Q642L7|Q642L7_MOUSE MCG13441 OS=Mus musculus OX=10090 GN=Rps27a PE=2 SV=1
51	1	Mouse	tr|Q5RKP3|Q5RKP3_MOUSE	349	24639	22	16	9	6	1.79	tr|Q5RKP3|Q5RKP3_MOUSE 60S ribosomal protein L13 OS=Mus musculus OX=10090 GN=Rpl13 PE=2 SV=1
52	1	Mouse	tr|Q3TUA1|Q3TUA1_MOUSE	343	51260	25	15	13	8	0.94	tr|Q3TUA1|Q3TUA1_MOUSE Uncharacterized protein OS=Mus musculus OX=10090 GN=Hnrnpk PE=2 SV=1
53	1	Mouse	tr|Q58DZ3|Q58DZ3_MOUSE	330	12947	13	10	6	5	3.95	tr|Q58DZ3|Q58DZ3_MOUSE MCG20799 OS=Mus musculus OX=10090 GN=Rpl30 PE=1 SV=1
54	1	Mouse	tr|Q5BLK1|Q5BLK1_MOUSE	328	28834	21	10	11	5	1.41	tr|Q5BLK1|Q5BLK1_MOUSE 40S ribosomal protein S6 OS=Mus musculus OX=10090 GN=Rps6 PE=1 SV=1
55	1	Mouse	sp|Q3U1J4|DDB1_MOUSE	327	128027	28	17	20	11	0.44	sp|Q3U1J4|DDB1_MOUSE DNA damage-binding protein 1 OS=Mus musculus OX=10090 GN=Ddb1 PE=1 SV=2
56	1	Mouse	tr|Q3UBI6|Q3UBI6_MOUSE	321	31388	48	23	19	13	4.77	tr|Q3UBI6|Q3UBI6_MOUSE Uncharacterized protein OS=Mus musculus OX=10090 GN=Rpl7 PE=2 SV=1
57	1	Mouse	tr|Q3TK17|Q3TK17_MOUSE	320	96123	31	16	20	10	0.56	tr|Q3TK17|Q3TK17_MOUSE Uncharacterized protein OS=Mus musculus OX=10090 GN=Eef2 PE=2 SV=1
58	1	Mouse	sp|Q6P5H2|NEST_MOUSE	320	207627	28	12	21	10	0.23	sp|Q6P5H2|NEST_MOUSE Nestin OS=Mus musculus OX=10090 GN=Nes PE=1 SV=1
59	1	Mouse	sp|Q3UZ39|LRRF1_MOUSE	313	79885	18	11	13	8	0.53	sp|Q3UZ39|LRRF1_MOUSE Leucine-rich repeat flightless-interacting protein 1 OS=Mus musculus OX=10090 GN=Lrrfip1 PE=1 SV=2
59	2	Mouse	tr|A0A087WNU6|A0A087WNU6_MOUSE	286	65178	21	9	13	6	0.48	tr|A0A087WNU6|A0A087WNU6_MOUSE Leucine-rich repeat flightless-interacting protein 1 (Fragment) OS=Mus musculus OX=10090 GN=Lrrfip1 PE=1 SV=1
60	1	Mouse	tr|A0A0R4J260|A0A0R4J260_MOUSE	313	123763	25	16	15	10	0.41	tr|A0A0R4J260|A0A0R4J260_MOUSE OTU domain-containing protein 4 OS=Mus musculus OX=10090 GN=Otud4 PE=1 SV=1
61	1	Mouse	tr|Q3UAC2|Q3UAC2_MOUSE	311	30122	27	13	14	9	2.55	tr|Q3UAC2|Q3UAC2_MOUSE 40S ribosomal protein S3a OS=Mus musculus OX=10090 GN=Rps3a1 PE=2 SV=1
62	1	Mouse	sp|Q9CR57|RL14_MOUSE	300	23663	20	11	8	5	1.44	sp|Q9CR57|RL14_MOUSE 60S ribosomal protein L14 OS=Mus musculus OX=10090 GN=Rpl14 PE=1 SV=3
63	1	Mouse	sp|Q8CIE6|COPA_MOUSE	292	139997	36	20	29	15	0.58	sp|Q8CIE6|COPA_MOUSE Coatomer subunit alpha OS=Mus musculus OX=10090 GN=Copa PE=1 SV=2
64	1	Mouse	sp|Q3V3R1|C1TM_MOUSE	285	106518	19	15	15	11	0.56	sp|Q3V3R1|C1TM_MOUSE Monofunctional C1-tetrahydrofolate synthase, mitochondrial OS=Mus musculus OX=10090 GN=Mthfd1l PE=1 SV=2
65	1	Mouse	tr|Q53Z05|Q53Z05_MOUSE	284	81462	24	12	15	9	0.6	tr|Q53Z05|Q53Z05_MOUSE Sir2alpha OS=Mus musculus OX=10090 GN=Sirt1 PE=2 SV=1
66	1	Mouse	tr|Q3U2W2|Q3U2W2_MOUSE	283	152854	20	11	18	10	0.32	tr|Q3U2W2|Q3U2W2_MOUSE MYB binding protein (P160) 1a, isoform CRA_b OS=Mus musculus OX=10090 GN=Mybbp1a PE=1 SV=1
67	1	Mouse	tr|Q3TIP0|Q3TIP0_MOUSE	282	100953	20	12	13	9	0.46	tr|Q3TIP0|Q3TIP0_MOUSE 26S proteasome non-ATPase regulatory subunit 2 OS=Mus musculus OX=10090 GN=Psmd2 PE=2 SV=1
68	1	Mouse	sp|P38647|GRP75_MOUSE	274	73701	28	9	19	7	0.5	sp|P38647|GRP75_MOUSE Stress-70 protein, mitochondrial OS=Mus musculus OX=10090 GN=Hspa9 PE=1 SV=3
69	1	Mouse	sp|A2AUC9|KLH41_MOUSE	263	68945	22	13	17	9	0.75	sp|A2AUC9|KLH41_MOUSE Kelch-like protein 41 OS=Mus musculus OX=10090 GN=Klhl41 PE=1 SV=1
70	1	Mouse	tr|B1AU25|B1AU25_MOUSE	238	66358	15	11	9	8	0.67	tr|B1AU25|B1AU25_MOUSE Apoptosis-inducing factor 1, mitochondrial OS=Mus musculus OX=10090 GN=Aifm1 PE=1 SV=1
71	1	Mouse	sp|Q60960|IMA5_MOUSE	234	60886	9	8	6	6	0.52	sp|Q60960|IMA5_MOUSE Importin subunit alpha-5 OS=Mus musculus OX=10090 GN=Kpna1 PE=1 SV=2
71	2	Mouse	sp|O35345|IMA7_MOUSE	145	60668	11	6	6	4	0.32	sp|O35345|IMA7_MOUSE Importin subunit alpha-7 OS=Mus musculus OX=10090 GN=Kpna6 PE=1 SV=2
72	1	Mouse	tr|A0A1S6GWJ8|A0A1S6GWJ8_MOUSE	225	86893	27	11	18	9	0.56	tr|A0A1S6GWJ8|A0A1S6GWJ8_MOUSE Uncharacterized protein OS=Mus musculus OX=10090 GN=Hnrnpm PE=2 SV=1
73	1	Mouse	sp|P62918|RL8_MOUSE	225	28235	15	9	9	4	0.82	sp|P62918|RL8_MOUSE 60S ribosomal protein L8 OS=Mus musculus OX=10090 GN=Rpl8 PE=1 SV=2
74	1	Mouse	tr|E9Q0F0|E9Q0F0_MOUSE	217	114018	10	5	7	2	0.08	tr|E9Q0F0|E9Q0F0_MOUSE Keratin 78 OS=Mus musculus OX=10090 GN=Krt78 PE=1 SV=1
75	1	Mouse	tr|Q3UC02|Q3UC02_MOUSE	214	18590	19	12	11	5	2.1	tr|Q3UC02|Q3UC02_MOUSE MCG23457 OS=Mus musculus OX=10090 GN=Rps11 PE=1 SV=1
76	1	Mouse	tr|I6L987|I6L987_MOUSE	211	52512	15	7	10	5	0.5	tr|I6L987|I6L987_MOUSE AE binding protein 2 OS=Mus musculus OX=10090 GN=Aebp2 PE=2 SV=1
77	1	Mouse	tr|Q9Z1R9|Q9Z1R9_MOUSE	211	26802	20	14	1	1	0.17	tr|Q9Z1R9|Q9Z1R9_MOUSE MCG124046 OS=Mus musculus OX=10090 GN=Prss1 PE=1 SV=1
78	1	Mouse	tr|Q3U7D2|Q3U7D2_MOUSE	211	24245	19	11	7	5	1.39	tr|Q3U7D2|Q3U7D2_MOUSE Ribosomal protein L15 OS=Mus musculus OX=10090 GN=Rpl15 PE=2 SV=1
79	1	Mouse	sp|P62830|RL23_MOUSE	209	14970	6	6	3	3	1.3	sp|P62830|RL23_MOUSE 60S ribosomal protein L23 OS=Mus musculus OX=10090 GN=Rpl23 PE=1 SV=1
80	1	Mouse	tr|A0A0A6YWC8|A0A0A6YWC8_MOUSE	203	49220	18	8	16	7	0.83	tr|A0A0A6YWC8|A0A0A6YWC8_MOUSE Vimentin OS=Mus musculus OX=10090 GN=Vim PE=1 SV=1
80	2	Mouse	sp|P31001|DESM_MOUSE	136	53522	10	4	9	4	0.38	sp|P31001|DESM_MOUSE Desmin OS=Mus musculus OX=10090 GN=Des PE=1 SV=3
81	1	Mouse	tr|Q3U561|Q3U561_MOUSE	202	24971	21	11	9	7	2.26	tr|Q3U561|Q3U561_MOUSE Ribosomal protein OS=Mus musculus OX=10090 GN=Rpl10a PE=2 SV=1
82	1	Mouse	tr|Q5M9M0|Q5M9M0_MOUSE	200	23563	23	15	11	9	4.01	tr|Q5M9M0|Q5M9M0_MOUSE MCG23455, isoform CRA_e OS=Mus musculus OX=10090 GN=Rpl13a PE=1 SV=1
83	1	Mouse	tr|A4FUS1|A4FUS1_MOUSE	189	16549	12	6	6	3	1.14	tr|A4FUS1|A4FUS1_MOUSE MCG123443 OS=Mus musculus OX=10090 GN=Rps16 PE=1 SV=1
84	1	Mouse	tr|Q792Z1|Q792Z1_MOUSE	188	26888	17	5	3	1	0.37	tr|Q792Z1|Q792Z1_MOUSE MCG140784 OS=Mus musculus OX=10090 GN=Try10 PE=1 SV=1
85	1	Mouse	tr|Q3UW40|Q3UW40_MOUSE	187	18355	13	3	5	1	0.26	tr|Q3UW40|Q3UW40_MOUSE Uncharacterized protein OS=Mus musculus OX=10090 GN=Rpl24 PE=2 SV=1
86	1	Mouse	tr|Q8C2E1|Q8C2E1_MOUSE	178	66077	17	10	12	7	0.57	tr|Q8C2E1|Q8C2E1_MOUSE Uncharacterized protein OS=Mus musculus OX=10090 GN=Ppp2r1a PE=2 SV=1
87	1	Mouse	tr|Q3U8U8|Q3U8U8_MOUSE	178	70824	28	11	18	9	0.72	tr|Q3U8U8|Q3U8U8_MOUSE Polyadenylate-binding protein OS=Mus musculus OX=10090 GN=Pabpc1 PE=2 SV=1
88	1	Mouse	sp|Q8BX02|KANK2_MOUSE	175	90988	22	8	15	7	0.39	sp|Q8BX02|KANK2_MOUSE KN motif and ankyrin repeat domain-containing protein 2 OS=Mus musculus OX=10090 GN=Kank2 PE=1 SV=1
89	1	Mouse	tr|A0A1D5RLW5|A0A1D5RLW5_MOUSE	175	17607	14	9	6	5	2.28	tr|A0A1D5RLW5|A0A1D5RLW5_MOUSE 60S ribosomal protein L18a OS=Mus musculus OX=10090 GN=Rpl18a PE=1 SV=1
90	1	Mouse	sp|P14115|RL27A_MOUSE	175	16709	6	5	3	3	1.11	sp|P14115|RL27A_MOUSE 60S ribosomal protein L27a OS=Mus musculus OX=10090 GN=Rpl27a PE=1 SV=5
91	1	Mouse	sp|Q8CGC7|SYEP_MOUSE	173	171739	15	6	14	6	0.16	sp|Q8CGC7|SYEP_MOUSE Bifunctional glutamate/proline--tRNA ligase OS=Mus musculus OX=10090 GN=Eprs PE=1 SV=4
92	1	Mouse	tr|Q5BLJ9|Q5BLJ9_MOUSE	171	15788	14	10	7	4	1.89	tr|Q5BLJ9|Q5BLJ9_MOUSE 60S ribosomal protein L27 OS=Mus musculus OX=10090 GN=Rpl27 PE=1 SV=1
93	1	Mouse	tr|A0A1Y7VKY1|A0A1Y7VKY1_MOUSE	170	17738	7	5	4	2	0.6	tr|A0A1Y7VKY1|A0A1Y7VKY1_MOUSE MCG116671 OS=Mus musculus OX=10090 GN=Gm11361 PE=3 SV=1
94	1	Mouse	tr|A2A547|A2A547_MOUSE	168	23347	12	5	7	3	0.72	tr|A2A547|A2A547_MOUSE Ribosomal protein L19 OS=Mus musculus OX=10090 GN=Rpl19 PE=1 SV=1
95	1	Mouse	sp|P62911|RL32_MOUSE	159	15964	17	6	8	3	1.19	sp|P62911|RL32_MOUSE 60S ribosomal protein L32 OS=Mus musculus OX=10090 GN=Rpl32 PE=1 SV=2
96	1	Mouse	sp|Q04750|TOP1_MOUSE	157	91275	15	7	12	7	0.39	sp|Q04750|TOP1_MOUSE DNA topoisomerase 1 OS=Mus musculus OX=10090 GN=Top1 PE=1 SV=2
97	1	Mouse	sp|Q6ZWY3|RS27L_MOUSE	152	9813	4	4	3	3	2.53	sp|Q6ZWY3|RS27L_MOUSE 40S ribosomal protein S27-like OS=Mus musculus OX=10090 GN=Rps27l PE=1 SV=3
97	2	Mouse	sp|Q6ZWU9|RS27_MOUSE	141	9797	5	4	3	3	2.53	sp|Q6ZWU9|RS27_MOUSE 40S ribosomal protein S27 OS=Mus musculus OX=10090 GN=Rps27 PE=1 SV=3
98	1	Mouse	tr|Q3UKQ2|Q3UKQ2_MOUSE	151	60089	13	5	10	4	0.33	tr|Q3UKQ2|Q3UKQ2_MOUSE Uncharacterized protein OS=Mus musculus OX=10090 GN=Cct8 PE=2 SV=1
99	1	Mouse	tr|H3BJ40|H3BJ40_MOUSE	149	111048	14	6	12	6	0.26	tr|H3BJ40|H3BJ40_MOUSE Rho guanine nucleotide exchange factor 2 OS=Mus musculus OX=10090 GN=Arhgef2 PE=1 SV=1
100	1	Mouse	tr|Q3UJS5|Q3UJS5_MOUSE	148	16507	8	7	5	4	1.75	tr|Q3UJS5|Q3UJS5_MOUSE Uncharacterized protein OS=Mus musculus OX=10090 GN=Rps14 PE=2 SV=1
101	1	Mouse	sp|Q60972|RBBP4_MOUSE	147	47911	11	10	7	6	0.7	sp|Q60972|RBBP4_MOUSE Histone-binding protein RBBP4 OS=Mus musculus OX=10090 GN=Rbbp4 PE=1 SV=5
101	2	Mouse	sp|Q60973|RBBP7_MOUSE	89	48102	7	4	5	3	0.3	sp|Q60973|RBBP7_MOUSE Histone-binding protein RBBP7 OS=Mus musculus OX=10090 GN=Rbbp7 PE=1 SV=1
102	1	Mouse	sp|P52480|KPYM_MOUSE	146	58378	9	4	8	4	0.34	sp|P52480|KPYM_MOUSE Pyruvate kinase PKM OS=Mus musculus OX=10090 GN=Pkm PE=1 SV=4
103	1	Mouse	tr|Q3TT94|Q3TT94_MOUSE	143	52173	10	5	8	4	0.39	tr|Q3TT94|Q3TT94_MOUSE Serine/threonine-protein phosphatase 2A 55 kDa regulatory subunit B OS=Mus musculus OX=10090 GN=Ppp2r2a PE=1 SV=1
104	1	Mouse	tr|A0A1L1SQA8|A0A1L1SQA8_MOUSE	140	10360	8	5	4	2	1.22	tr|A0A1L1SQA8|A0A1L1SQA8_MOUSE 40S ribosomal protein S25 OS=Mus musculus OX=10090 GN=Rps25 PE=1 SV=1
105	1	Mouse	tr|Q3TFF0|Q3TFF0_MOUSE	138	46345	11	5	9	4	0.44	tr|Q3TFF0|Q3TFF0_MOUSE Uncharacterized protein OS=Mus musculus OX=10090 GN=Dnaja2 PE=2 SV=1
106	1	Mouse	sp|Q03265|ATPA_MOUSE	138	59830	11	6	11	6	0.53	sp|Q03265|ATPA_MOUSE ATP synthase subunit alpha, mitochondrial OS=Mus musculus OX=10090 GN=Atp5f1a PE=1 SV=1
107	1	Mouse	tr|Q5BLK2|Q5BLK2_MOUSE	138	13478	7	6	3	3	1.53	tr|Q5BLK2|Q5BLK2_MOUSE MCG3574 OS=Mus musculus OX=10090 GN=Rps20 PE=1 SV=1
108	1	Mouse	sp|Q6A0A9|F120A_MOUSE	137	122766	20	5	14	4	0.15	sp|Q6A0A9|F120A_MOUSE Constitutive coactivator of PPAR-gamma-like protein 1 OS=Mus musculus OX=10090 GN=FAM120A PE=1 SV=2
109	1	Mouse	sp|P68040|RACK1_MOUSE	134	35511	11	6	10	5	0.82	sp|P68040|RACK1_MOUSE Receptor of activated protein C kinase 1 OS=Mus musculus OX=10090 GN=Rack1 PE=1 SV=3
110	1	Mouse	tr|Q545A2|Q545A2_MOUSE	132	33138	15	6	10	4	0.67	tr|Q545A2|Q545A2_MOUSE MCG11560 OS=Mus musculus OX=10090 GN=Slc25a5 PE=1 SV=1
111	1	Mouse	sp|Q61699|HS105_MOUSE	131	97316	16	6	14	6	0.3	sp|Q61699|HS105_MOUSE Heat shock protein 105 kDa OS=Mus musculus OX=10090 GN=Hsph1 PE=1 SV=2
112	1	Mouse	tr|G5E8J9|G5E8J9_MOUSE	130	103807	9	3	7	2	0.09	tr|G5E8J9|G5E8J9_MOUSE SCY1-like protein 2 OS=Mus musculus OX=10090 GN=Scyl2 PE=1 SV=1
113	1	Mouse	tr|E9Q1W3|E9Q1W3_MOUSE	124	831448	81	10	68	9	0.05	tr|E9Q1W3|E9Q1W3_MOUSE Nebulin OS=Mus musculus OX=10090 GN=Neb PE=1 SV=1
114	1	Mouse	tr|A2AM97|A2AM97_MOUSE	122	25044	23	8	12	5	1.32	tr|A2AM97|A2AM97_MOUSE Ribosomal protein 10 OS=Mus musculus OX=10090 GN=RP23-436K3.4-001 PE=4 SV=1
115	1	Mouse	tr|Q3U417|Q3U417_MOUSE	120	109098	19	7	17	7	0.32	tr|Q3U417|Q3U417_MOUSE Uncharacterized protein OS=Mus musculus OX=10090 GN=Ppfibp1 PE=2 SV=1
116	1	Mouse	sp|Q8BFR5|EFTU_MOUSE	119	49876	6	3	5	2	0.19	sp|Q8BFR5|EFTU_MOUSE Elongation factor Tu, mitochondrial OS=Mus musculus OX=10090 GN=Tufm PE=1 SV=1
117	1	Mouse	sp|Q61738|ITA7_MOUSE	117	130502	12	5	8	4	0.14	sp|Q61738|ITA7_MOUSE Integrin alpha-7 OS=Mus musculus OX=10090 GN=Itga7 PE=1 SV=3
118	1	Mouse	tr|Q3TKR5|Q3TKR5_MOUSE	116	34476	8	4	7	3	0.45	tr|Q3TKR5|Q3TKR5_MOUSE Ribosomal protein L5 OS=Mus musculus OX=10090 GN=Rpl5 PE=2 SV=1
119	1	Mouse	sp|Q9JIF7|COPB_MOUSE	115	108138	17	7	14	7	0.32	sp|Q9JIF7|COPB_MOUSE Coatomer subunit beta OS=Mus musculus OX=10090 GN=Copb1 PE=1 SV=1
120	1	Mouse	tr|D3YYM6|D3YYM6_MOUSE	115	20572	3	2	1	1	0.23	tr|D3YYM6|D3YYM6_MOUSE 40S ribosomal protein S5 (Fragment) OS=Mus musculus OX=10090 GN=Rps5 PE=1 SV=1
121	1	Mouse	tr|Q3UDS4|Q3UDS4_MOUSE	110	50634	6	3	6	3	0.29	tr|Q3UDS4|Q3UDS4_MOUSE Uncharacterized protein OS=Mus musculus OX=10090 GN=Sqor PE=2 SV=1
122	1	Mouse	tr|F6QYE1|F6QYE1_MOUSE	110	48462	11	8	7	5	0.55	tr|F6QYE1|F6QYE1_MOUSE Calsequestrin OS=Mus musculus OX=10090 GN=Casq2 PE=1 SV=1
123	1	Mouse	tr|Q3TWG9|Q3TWG9_MOUSE	108	46614	12	4	9	4	0.44	tr|Q3TWG9|Q3TWG9_MOUSE Uncharacterized protein OS=Mus musculus OX=10090 GN=Serpinh1 PE=2 SV=1
124	1	Mouse	sp|Q6A4J8|UBP7_MOUSE	106	129477	8	4	7	4	0.14	sp|Q6A4J8|UBP7_MOUSE Ubiquitin carboxyl-terminal hydrolase 7 OS=Mus musculus OX=10090 GN=Usp7 PE=1 SV=1
125	1	Mouse	tr|Q6PHZ1|Q6PHZ1_MOUSE	105	21611	16	8	8	5	1.64	tr|Q6PHZ1|Q6PHZ1_MOUSE Rpl17 protein OS=Mus musculus OX=10090 GN=Rpl17 PE=2 SV=1
126	1	Mouse	tr|Q8C2Q7|Q8C2Q7_MOUSE	105	51470	12	5	9	4	0.39	tr|Q8C2Q7|Q8C2Q7_MOUSE Heterogeneous nuclear ribonucleoprotein H OS=Mus musculus OX=10090 GN=Hnrnph1 PE=1 SV=1
126	2	Mouse	sp|Q9Z2X1|HNRPF_MOUSE	94	46043	7	4	6	3	0.32	sp|Q9Z2X1|HNRPF_MOUSE Heterogeneous nuclear ribonucleoprotein F OS=Mus musculus OX=10090 GN=Hnrnpf PE=1 SV=3
127	1	Mouse	sp|Q9CY27|TECR_MOUSE	100	36466	11	6	7	5	0.79	sp|Q9CY27|TECR_MOUSE Very-long-chain enoyl-CoA reductase OS=Mus musculus OX=10090 GN=Tecr PE=1 SV=1
128	1	Mouse	tr|Q542G9|Q542G9_MOUSE	92	38937	8	3	7	2	0.24	tr|Q542G9|Q542G9_MOUSE Annexin OS=Mus musculus OX=10090 GN=Anxa2 PE=1 SV=1
129	1	Mouse	tr|A2BH06|A2BH06_MOUSE	92	19892	4	2	3	1	0.24	tr|A2BH06|A2BH06_MOUSE 60S ribosomal protein L11 (Fragment) OS=Mus musculus OX=10090 GN=Rpl11 PE=1 SV=1
130	1	Mouse	tr|Q3U4U6|Q3U4U6_MOUSE	91	61162	14	4	14	4	0.32	tr|Q3U4U6|Q3U4U6_MOUSE T-complex protein 1 subunit gamma OS=Mus musculus OX=10090 GN=Cct3 PE=1 SV=1
131	1	Mouse	tr|Q3UBT1|Q3UBT1_MOUSE	90	35709	5	3	5	3	0.43	tr|Q3UBT1|Q3UBT1_MOUSE Y box protein 1 OS=Mus musculus OX=10090 GN=Ybx1 PE=1 SV=1
132	1	Mouse	tr|Q3TXH7|Q3TXH7_MOUSE	90	86286	15	4	12	3	0.16	tr|Q3TXH7|Q3TXH7_MOUSE Uncharacterized protein OS=Mus musculus OX=10090 GN=Csde1 PE=2 SV=1
133	1	Mouse	sp|P43274|H14_MOUSE	86	21964	7	2	6	2	0.47	sp|P43274|H14_MOUSE Histone H1.4 OS=Mus musculus OX=10090 GN=Hist1h1e PE=1 SV=2
134	1	Mouse	sp|Q61768|KINH_MOUSE	84	110225	17	2	15	2	0.08	sp|Q61768|KINH_MOUSE Kinesin-1 heavy chain OS=Mus musculus OX=10090 GN=Kif5b PE=1 SV=3
135	1	Mouse	tr|Q3TK61|Q3TK61_MOUSE	82	45613	6	3	5	2	0.21	tr|Q3TK61|Q3TK61_MOUSE Uncharacterized protein OS=Mus musculus OX=10090 GN=Dnaja1 PE=2 SV=1
136	1	Mouse	tr|Q3TG93|Q3TG93_MOUSE	81	47868	12	2	11	2	0.19	tr|Q3TG93|Q3TG93_MOUSE Uncharacterized protein OS=Mus musculus OX=10090 GN=Ssb PE=2 SV=1
137	1	Mouse	tr|Q3U8M3|Q3U8M3_MOUSE	79	10968	1	1	1	1	0.46	tr|Q3U8M3|Q3U8M3_MOUSE Uncharacterized protein OS=Mus musculus OX=10090 GN=Rpl37a PE=2 SV=1
138	1	Mouse	sp|D3YYU8|OBSL1_MOUSE	78	200835	15	5	12	5	0.11	sp|D3YYU8|OBSL1_MOUSE Obscurin-like protein 1 OS=Mus musculus OX=10090 GN=Obsl1 PE=1 SV=1
139	1	Mouse	tr|Q5M9M7|Q5M9M7_MOUSE	76	15413	5	2	3	1	0.31	tr|Q5M9M7|Q5M9M7_MOUSE 40S ribosomal protein S24 OS=Mus musculus OX=10090 GN=Rps24 PE=2 SV=1
140	1	Mouse	sp|Q6ZWN5|RS9_MOUSE	76	22635	17	8	10	5	1.53	sp|Q6ZWN5|RS9_MOUSE 40S ribosomal protein S9 OS=Mus musculus OX=10090 GN=Rps9 PE=1 SV=3
141	1	Mouse	tr|Q5BLJ7|Q5BLJ7_MOUSE	76	17212	9	5	4	3	1.08	tr|Q5BLJ7|Q5BLJ7_MOUSE MCG10205 OS=Mus musculus OX=10090 GN=Rps13 PE=1 SV=1
142	1	Mouse	tr|A1BN54|A1BN54_MOUSE	72	103283	13	3	7	2	0.09	tr|A1BN54|A1BN54_MOUSE Alpha actinin 1a OS=Mus musculus OX=10090 GN=Actn1 PE=1 SV=1
143	1	Mouse	sp|B2RQC6|PYR1_MOUSE	72	245650	59	7	17	5	0.09	sp|B2RQC6|PYR1_MOUSE CAD protein OS=Mus musculus OX=10090 GN=Cad PE=1 SV=1
144	1	Mouse	sp|Q9QZE5|COPG1_MOUSE	72	98705	12	6	9	5	0.24	sp|Q9QZE5|COPG1_MOUSE Coatomer subunit gamma-1 OS=Mus musculus OX=10090 GN=Copg1 PE=1 SV=1
145	1	Mouse	tr|Q3UDF8|Q3UDF8_MOUSE	72	48648	7	3	6	3	0.3	tr|Q3UDF8|Q3UDF8_MOUSE Uncharacterized protein OS=Mus musculus OX=10090 GN=Eif2s3x PE=2 SV=1
146	1	Mouse	sp|Q8BIA4|FBXW8_MOUSE	71	68483	6	4	5	3	0.21	sp|Q8BIA4|FBXW8_MOUSE F-box/WD repeat-containing protein 8 OS=Mus musculus OX=10090 GN=Fbxw8 PE=1 SV=2
147	1	Mouse	tr|B2RSC8|B2RSC8_MOUSE	69	103155	8	3	7	3	0.13	tr|B2RSC8|B2RSC8_MOUSE E3 ubiquitin-protein ligase OS=Mus musculus OX=10090 GN=Nedd4 PE=1 SV=1
148	1	Mouse	tr|Q3TFG3|Q3TFG3_MOUSE	68	46381	9	2	7	2	0.2	tr|Q3TFG3|Q3TFG3_MOUSE Uncharacterized protein OS=Mus musculus OX=10090 GN=Eif4a1 PE=2 SV=1
149	1	Mouse	tr|Q3U4Z7|Q3U4Z7_MOUSE	68	142225	21	6	17	5	0.16	tr|Q3U4Z7|Q3U4Z7_MOUSE High density lipoprotein (HDL) binding protein, isoform CRA_d OS=Mus musculus OX=10090 GN=Hdlbp PE=1 SV=1
150	1	Mouse	tr|Q5M9J8|Q5M9J8_MOUSE	68	15781	7	3	5	2	0.7	tr|Q5M9J8|Q5M9J8_MOUSE MCG13936 OS=Mus musculus OX=10090 GN=Rpl28 PE=1 SV=1
151	1	Mouse	tr|A0A1R3UCH3|A0A1R3UCH3_MOUSE	67	29219	3	3	1	1	0.16	tr|A0A1R3UCH3|A0A1R3UCH3_MOUSE Kallikrein a9 OS=Mus musculus OX=10090 GN=Klk1b24 PE=3 SV=1
152	1	Mouse	tr|Q5RL55|Q5RL55_MOUSE	67	95214	10	2	9	2	0.09	tr|Q5RL55|Q5RL55_MOUSE ATP-binding cassette, sub-family F (GCN20), member 1 OS=Mus musculus OX=10090 GN=Abcf1 PE=2 SV=1
153	1	Mouse	tr|Q4FZE6|Q4FZE6_MOUSE	67	22113	10	4	5	2	0.46	tr|Q4FZE6|Q4FZE6_MOUSE 40S ribosomal protein S7 OS=Mus musculus OX=10090 GN=Rps7 PE=2 SV=1
154	1	Mouse	tr|Q542I9|Q542I9_MOUSE	65	49325	7	2	6	1	0.09	tr|Q542I9|Q542I9_MOUSE MCG122657 OS=Mus musculus OX=10090 GN=Psmc1 PE=1 SV=1
155	1	Mouse	tr|Q5M9L1|Q5M9L1_MOUSE	64	12346	7	4	6	3	1.74	tr|Q5M9L1|Q5M9L1_MOUSE 60S ribosomal protein L36 OS=Mus musculus OX=10090 GN=Rpl36 PE=2 SV=1
156	1	Mouse	sp|Q6ZWV7|RL35_MOUSE	63	14544	9	3	6	2	0.77	sp|Q6ZWV7|RL35_MOUSE 60S ribosomal protein L35 OS=Mus musculus OX=10090 GN=Rpl35 PE=1 SV=1
157	1	Mouse	tr|Q6ZWX1|Q6ZWX1_MOUSE	61	12660	4	2	4	2	0.93	tr|Q6ZWX1|Q6ZWX1_MOUSE MCG1036414 OS=Mus musculus OX=10090 GN=Rpl35a PE=1 SV=1
158	1	Mouse	sp|Q80WJ7|LYRIC_MOUSE	61	63922	9	3	8	3	0.22	sp|Q80WJ7|LYRIC_MOUSE Protein LYRIC OS=Mus musculus OX=10090 GN=Mtdh PE=1 SV=1
159	1	Mouse	tr|D3YZX3|D3YZX3_MOUSE	60	33072	6	2	5	2	0.29	tr|D3YZX3|D3YZX3_MOUSE Guanine nucleotide-binding protein G(I)/G(S)/G(T) subunit beta-2 OS=Mus musculus OX=10090 GN=Gnb2 PE=1 SV=1
160	1	Mouse	tr|A0A068BEP2|A0A068BEP2_MOUSE	60	45967	5	2	3	2	0.2	tr|A0A068BEP2|A0A068BEP2_MOUSE Angiopoietin-like 4 OS=Mus musculus OX=10090 GN=Angptl4 PE=2 SV=1
161	1	Mouse	tr|M0QW57|M0QW57_MOUSE	58	36183	2	1	2	1	0.12	tr|M0QW57|M0QW57_MOUSE Junctional sarcoplasmic reticulum protein 1 OS=Mus musculus OX=10090 GN=Jsrp1 PE=1 SV=1
162	1	Mouse	sp|Q7TN31|AGGF1_MOUSE	58	80081	5	3	5	3	0.17	sp|Q7TN31|AGGF1_MOUSE Angiogenic factor with G patch and FHA domains 1 OS=Mus musculus OX=10090 GN=Aggf1 PE=2 SV=1
163	1	Mouse	tr|F8VQK4|F8VQK4_MOUSE	58	59469	7	5	5	4	0.33	tr|F8VQK4|F8VQK4_MOUSE Acetylcholine receptor subunit gamma OS=Mus musculus OX=10090 GN=Chrng PE=3 SV=1
164	1	Mouse	tr|Q3TBK8|Q3TBK8_MOUSE	57	78616	4	1	3	1	0.06	tr|Q3TBK8|Q3TBK8_MOUSE Arachidonate 5-lipoxygenase, isoform CRA_a OS=Mus musculus OX=10090 GN=Alox5 PE=2 SV=1
165	1	Mouse	tr|Q3UGP0|Q3UGP0_MOUSE	57	40611	9	2	8	2	0.23	tr|Q3UGP0|Q3UGP0_MOUSE Uncharacterized protein OS=Mus musculus OX=10090 GN=Dclk1 PE=2 SV=1
166	1	Mouse	tr|E9Q0B5|E9Q0B5_MOUSE	57	287473	8	3	3	1	0.02	tr|E9Q0B5|E9Q0B5_MOUSE Fc fragment of IgG-binding protein OS=Mus musculus OX=10090 GN=Fcgbp PE=1 SV=1
167	1	Mouse	tr|S4R223|S4R223_MOUSE	55	8095	5	2	4	1	0.65	tr|S4R223|S4R223_MOUSE 40S ribosomal protein S19 OS=Mus musculus OX=10090 GN=Rps19 PE=1 SV=1
168	1	Mouse	tr|B9EHN0|B9EHN0_MOUSE	55	118931	11	1	11	1	0.04	tr|B9EHN0|B9EHN0_MOUSE Ubiquitin-activating enzyme E1, Chr X OS=Mus musculus OX=10090 GN=Uba1 PE=1 SV=1
169	1	Mouse	sp|P27546|MAP4_MOUSE	55	117927	19	4	17	3	0.12	sp|P27546|MAP4_MOUSE Microtubule-associated protein 4 OS=Mus musculus OX=10090 GN=Map4 PE=1 SV=3
170	1	Mouse	tr|Q5M9M4|Q5M9M4_MOUSE	55	14944	11	2	9	2	0.74	tr|Q5M9M4|Q5M9M4_MOUSE Ribosomal protein S15A OS=Mus musculus OX=10090 GN=Rps15a PE=1 SV=1
171	1	Mouse	tr|A0A1L1SRW0|A0A1L1SRW0_MOUSE	54	10233	2	2	2	2	1.24	tr|A0A1L1SRW0|A0A1L1SRW0_MOUSE 40S ribosomal protein SA (Fragment) OS=Mus musculus OX=10090 GN=Rpsa PE=1 SV=1
172	1	Mouse	tr|A0A0G2JEP0|A0A0G2JEP0_MOUSE	54	64275	7	2	4	2	0.14	tr|A0A0G2JEP0|A0A0G2JEP0_MOUSE Fragile X mental retardation syndrome-related protein 1 OS=Mus musculus OX=10090 GN=Fxr1 PE=1 SV=1
172	2	Mouse	sp|Q9WVR4|FXR2_MOUSE	32	74097	12	2	10	2	0.12	sp|Q9WVR4|FXR2_MOUSE Fragile X mental retardation syndrome-related protein 2 OS=Mus musculus OX=10090 GN=Fxr2 PE=1 SV=1
173	1	Mouse	tr|Q9CY93|Q9CY93_MOUSE	54	14402	7	2	5	2	0.78	tr|Q9CY93|Q9CY93_MOUSE Uncharacterized protein OS=Mus musculus OX=10090 GN=Rpl31 PE=2 SV=1
174	1	Mouse	sp|A2AJI0|MA7D1_MOUSE	54	93562	7	2	7	2	0.1	sp|A2AJI0|MA7D1_MOUSE MAP7 domain-containing protein 1 OS=Mus musculus OX=10090 GN=Map7d1 PE=1 SV=1
175	1	Mouse	sp|Q8BMS1|ECHA_MOUSE	53	83302	27	1	7	1	0.05	sp|Q8BMS1|ECHA_MOUSE Trifunctional enzyme subunit alpha, mitochondrial OS=Mus musculus OX=10090 GN=Hadha PE=1 SV=1
176	1	Mouse	tr|F6ZGN3|F6ZGN3_MOUSE	52	54508	7	1	6	1	0.08	tr|F6ZGN3|F6ZGN3_MOUSE Unconventional myosin-XVIIIa (Fragment) OS=Mus musculus OX=10090 GN=Myo18a PE=1 SV=2
177	1	Mouse	sp|Q8N7N5|DCAF8_MOUSE	51	66675	4	2	4	2	0.14	sp|Q8N7N5|DCAF8_MOUSE DDB1- and CUL4-associated factor 8 OS=Mus musculus OX=10090 GN=Dcaf8 PE=1 SV=1
178	1	Mouse	tr|A0A0R4J166|A0A0R4J166_MOUSE	51	70415	7	1	5	1	0.06	tr|A0A0R4J166|A0A0R4J166_MOUSE Kelch-like protein 40 OS=Mus musculus OX=10090 GN=Klhl40 PE=1 SV=1
179	1	Mouse	sp|F8VPU2|FARP1_MOUSE	50	119599	8	2	7	2	0.07	sp|F8VPU2|FARP1_MOUSE FERM, ARHGEF and pleckstrin domain-containing protein 1 OS=Mus musculus OX=10090 GN=Farp1 PE=1 SV=1
180	1	Mouse	tr|Q4V9X9|Q4V9X9_MOUSE	50	17553	8	1	6	1	0.27	tr|Q4V9X9|Q4V9X9_MOUSE Rpl23a protein (Fragment) OS=Mus musculus OX=10090 GN=Rpl23a PE=2 SV=1
181	1	Mouse	tr|Q5BKS2|Q5BKS2_MOUSE	49	52618	4	2	4	2	0.18	tr|Q5BKS2|Q5BKS2_MOUSE Protein phosphatase 1B, magnesium dependent, beta isoform OS=Mus musculus OX=10090 GN=Ppm1b PE=2 SV=1
182	1	Mouse	tr|A0A0R4J177|A0A0R4J177_MOUSE	48	42317	2	1	2	1	0.11	tr|A0A0R4J177|A0A0R4J177_MOUSE Cyclin-D1-binding protein 1 OS=Mus musculus OX=10090 GN=Ccndbp1 PE=1 SV=1
183	1	Mouse	sp|O35326|SRSF5_MOUSE	48	30987	6	3	5	2	0.31	sp|O35326|SRSF5_MOUSE Serine/arginine-rich splicing factor 5 OS=Mus musculus OX=10090 GN=Srsf5 PE=1 SV=2
184	1	Mouse	sp|Q8BK67|RCC2_MOUSE	48	56689	3	1	3	1	0.08	sp|Q8BK67|RCC2_MOUSE Protein RCC2 OS=Mus musculus OX=10090 GN=Rcc2 PE=1 SV=1
185	1	Mouse	tr|D3YX85|D3YX85_MOUSE	47	107593	7	2	5	1	0.04	tr|D3YX85|D3YX85_MOUSE Arf-GAP with SH3 domain, ANK repeat and PH domain-containing protein 2 OS=Mus musculus OX=10090 GN=Asap2 PE=1 SV=2
186	1	Mouse	sp|Q8CG19|LTBP1_MOUSE	47	195032	13	3	10	3	0.07	sp|Q8CG19|LTBP1_MOUSE Latent-transforming growth factor beta-binding protein 1 OS=Mus musculus OX=10090 GN=Ltbp1 PE=1 SV=2
187	1	Mouse	tr|B2M1R7|B2M1R7_MOUSE	46	38526	4	1	3	1	0.12	tr|B2M1R7|B2M1R7_MOUSE Poly(RC) binding protein 2 OS=Mus musculus OX=10090 GN=Pcbp2 PE=2 SV=1
188	1	Mouse	sp|P80316|TCPE_MOUSE	46	60042	10	3	9	3	0.24	sp|P80316|TCPE_MOUSE T-complex protein 1 subunit epsilon OS=Mus musculus OX=10090 GN=Cct5 PE=1 SV=1
189	1	Mouse	tr|E9Q5B5|E9Q5B5_MOUSE	45	100576	21	2	13	2	0.09	tr|E9Q5B5|E9Q5B5_MOUSE Hexokinase-2 OS=Mus musculus OX=10090 GN=Hk2 PE=1 SV=1
190	1	Mouse	tr|Q3THB2|Q3THB2_MOUSE	45	14468	5	1	3	1	0.33	tr|Q3THB2|Q3THB2_MOUSE 40S ribosomal protein S30 OS=Mus musculus OX=10090 PE=2 SV=1
191	1	Mouse	sp|Q3TXS7|PSMD1_MOUSE	45	106689	12	4	10	4	0.17	sp|Q3TXS7|PSMD1_MOUSE 26S proteasome non-ATPase regulatory subunit 1 OS=Mus musculus OX=10090 GN=Psmd1 PE=1 SV=1
192	1	Mouse	tr|A2A9M5|A2A9M5_MOUSE	44	242906	19	2	14	2	0.04	tr|A2A9M5|A2A9M5_MOUSE Dedicator of cytokinesis protein 7 OS=Mus musculus OX=10090 GN=Dock7 PE=1 SV=1
193	1	Mouse	sp|Q7TQ48|SRCA_MOUSE	44	99522	11	1	9	1	0.04	sp|Q7TQ48|SRCA_MOUSE Sarcalumenin OS=Mus musculus OX=10090 GN=Srl PE=1 SV=1
194	1	Mouse	sp|Q6ZWX6|IF2A_MOUSE	43	36371	5	1	3	1	0.12	sp|Q6ZWX6|IF2A_MOUSE Eukaryotic translation initiation factor 2 subunit 1 OS=Mus musculus OX=10090 GN=Eif2s1 PE=1 SV=3
195	1	Mouse	tr|Q3U536|Q3U536_MOUSE	43	32715	9	1	7	1	0.14	tr|Q3U536|Q3U536_MOUSE Uncharacterized protein OS=Mus musculus OX=10090 GN=Npm1 PE=2 SV=1
196	1	Mouse	tr|Q52L97|Q52L97_MOUSE	43	58234	2	1	2	1	0.08	tr|Q52L97|Q52L97_MOUSE Importin subunit alpha OS=Mus musculus OX=10090 GN=Kpna2 PE=1 SV=1
197	1	Mouse	tr|B1ARA3|B1ARA3_MOUSE	42	12210	12	3	8	3	1.77	tr|B1ARA3|B1ARA3_MOUSE 60S ribosomal protein L26 (Fragment) OS=Mus musculus OX=10090 GN=Rpl26 PE=1 SV=1
198	1	Mouse	sp|Q9JJI8|RL38_MOUSE	42	8256	2	2	1	1	0.64	sp|Q9JJI8|RL38_MOUSE 60S ribosomal protein L38 OS=Mus musculus OX=10090 GN=Rpl38 PE=1 SV=3
199	1	Mouse	tr|Q9CPN9|Q9CPN9_MOUSE	42	27089	85	2	2	1	0.17	tr|Q9CPN9|Q9CPN9_MOUSE RIKEN cDNA 2210010C04 gene OS=Mus musculus OX=10090 GN=2210010C04Rik PE=1 SV=1
200	1	Mouse	sp|Q9D1R9|RL34_MOUSE	42	13513	4	3	3	2	0.85	sp|Q9D1R9|RL34_MOUSE 60S ribosomal protein L34 OS=Mus musculus OX=10090 GN=Rpl34 PE=1 SV=2
201	1	Mouse	tr|Q9CQM8|Q9CQM8_MOUSE	42	18624	8	3	6	2	0.57	tr|Q9CQM8|Q9CQM8_MOUSE 60S ribosomal protein L21 OS=Mus musculus OX=10090 GN=Rpl21 PE=1 SV=1
202	1	Mouse	sp|Q6P5E4|UGGG1_MOUSE	41	177007	19	3	14	3	0.08	sp|Q6P5E4|UGGG1_MOUSE UDP-glucose:glycoprotein glucosyltransferase 1 OS=Mus musculus OX=10090 GN=Uggt1 PE=1 SV=4
203	1	Mouse	tr|Q3UIL5|Q3UIL5_MOUSE	41	85673	6	3	6	3	0.16	tr|Q3UIL5|Q3UIL5_MOUSE Uncharacterized protein OS=Mus musculus OX=10090 GN=Maged1 PE=2 SV=1
204	1	Mouse	tr|Q542X7|Q542X7_MOUSE	41	57783	15	3	12	3	0.25	tr|Q542X7|Q542X7_MOUSE Chaperonin subunit 2 (Beta), isoform CRA_a OS=Mus musculus OX=10090 GN=Cct2 PE=1 SV=1
205	1	Mouse	sp|Q8R4Y8|RTTN_MOUSE	40	251865	7	3	5	1	0.02	sp|Q8R4Y8|RTTN_MOUSE Rotatin OS=Mus musculus OX=10090 GN=Rttn PE=1 SV=2
206	1	Mouse	sp|Q6PDM2|SRSF1_MOUSE	40	27842	3	1	3	1	0.16	sp|Q6PDM2|SRSF1_MOUSE Serine/arginine-rich splicing factor 1 OS=Mus musculus OX=10090 GN=Srsf1 PE=1 SV=3
207	1	Mouse	sp|P11983|TCPA_MOUSE	40	60867	19	5	9	4	0.32	sp|P11983|TCPA_MOUSE T-complex protein 1 subunit alpha OS=Mus musculus OX=10090 GN=Tcp1 PE=1 SV=3
208	1	Mouse	tr|Q3UM57|Q3UM57_MOUSE	40	137112	9	3	7	2	0.06	tr|Q3UM57|Q3UM57_MOUSE Uncharacterized protein OS=Mus musculus OX=10090 GN=Cand2 PE=2 SV=1
209	1	Mouse	tr|Q3TI05|Q3TI05_MOUSE	40	58424	11	2	11	2	0.16	tr|Q3TI05|Q3TI05_MOUSE Chaperonin containing Tcp1, subunit 6a (Zeta) OS=Mus musculus OX=10090 GN=Cct6a PE=2 SV=1
210	1	Mouse	tr|E9Q616|E9Q616_MOUSE	40	604664	59	3	44	2	0.01	tr|E9Q616|E9Q616_MOUSE AHNAK nucleoprotein (desmoyokin) OS=Mus musculus OX=10090 GN=Ahnak PE=1 SV=1
211	1	Mouse	tr|Q3TJD0|Q3TJD0_MOUSE	39	52657	1	1	1	1	0.08	tr|Q3TJD0|Q3TJD0_MOUSE Uncharacterized protein OS=Mus musculus OX=10090 GN=Sec61a1 PE=2 SV=1
212	1	Mouse	tr|B2RWY0|B2RWY0_MOUSE	39	248537	29	1	10	1	0.02	tr|B2RWY0|B2RWY0_MOUSE Dock10 protein OS=Mus musculus OX=10090 GN=Dock10 PE=2 SV=1
213	1	Mouse	sp|Q9DBN5|LONP2_MOUSE	39	94980	12	2	9	2	0.09	sp|Q9DBN5|LONP2_MOUSE Lon protease homolog 2, peroxisomal OS=Mus musculus OX=10090 GN=Lonp2 PE=1 SV=1
214	1	Mouse	tr|A0A1L1STE4|A0A1L1STE4_MOUSE	39	97791	11	2	9	2	0.09	tr|A0A1L1STE4|A0A1L1STE4_MOUSE Interleukin enhancer-binding factor 3 OS=Mus musculus OX=10090 GN=Ilf3 PE=1 SV=1
215	1	Mouse	tr|Q497N1|Q497N1_MOUSE	39	13292	5	3	3	2	0.87	tr|Q497N1|Q497N1_MOUSE 40S ribosomal protein S26 OS=Mus musculus OX=10090 GN=Rps26 PE=1 SV=1
216	1	Mouse	tr|Q3UFZ8|Q3UFZ8_MOUSE	39	85409	7	2	5	1	0.05	tr|Q3UFZ8|Q3UFZ8_MOUSE Kinesin-like protein OS=Mus musculus OX=10090 GN=Kif3b PE=2 SV=1
217	1	Mouse	tr|Q4VAG4|Q4VAG4_MOUSE	38	14807	1	1	1	1	0.33	tr|Q4VAG4|Q4VAG4_MOUSE MCG12304 OS=Mus musculus OX=10090 GN=Rpl22 PE=1 SV=1
218	1	Mouse	tr|A0A0R4J041|A0A0R4J041_MOUSE	38	65274	3	1	2	1	0.07	tr|A0A0R4J041|A0A0R4J041_MOUSE N6-adenosine-methyltransferase subunit METTL3 OS=Mus musculus OX=10090 GN=Mettl3 PE=1 SV=1
219	1	Mouse	sp|O35295|PURB_MOUSE	38	33995	9	3	6	2	0.28	sp|O35295|PURB_MOUSE Transcriptional activator protein Pur-beta OS=Mus musculus OX=10090 GN=Purb PE=1 SV=3
220	1	Mouse	sp|O55029|COPB2_MOUSE	37	103240	14	6	12	4	0.18	sp|O55029|COPB2_MOUSE Coatomer subunit beta' OS=Mus musculus OX=10090 GN=Copb2 PE=1 SV=2
221	1	Mouse	sp|Q8BP47|SYNC_MOUSE	37	65150	9	4	8	3	0.22	sp|Q8BP47|SYNC_MOUSE Asparagine--tRNA ligase, cytoplasmic OS=Mus musculus OX=10090 GN=Nars PE=1 SV=2
222	1	Mouse	sp|Q8C102|GALT5_MOUSE	36	106511	16	3	10	2	0.08	sp|Q8C102|GALT5_MOUSE Polypeptide N-acetylgalactosaminyltransferase 5 OS=Mus musculus OX=10090 GN=Galnt5 PE=2 SV=2
223	1	Mouse	tr|Q3TI06|Q3TI06_MOUSE	35	48888	3	1	3	1	0.09	tr|Q3TI06|Q3TI06_MOUSE Uncharacterized protein (Fragment) OS=Mus musculus OX=10090 GN=Ugdh PE=2 SV=1
224	1	Mouse	tr|A2AEM2|A2AEM2_MOUSE	35	61999	2	1	1	1	0.07	tr|A2AEM2|A2AEM2_MOUSE Chloride channel CLIC-like 1, isoform CRA_a OS=Mus musculus OX=10090 GN=Clcc1 PE=1 SV=1
225	1	Mouse	tr|Q3UL43|Q3UL43_MOUSE	34	151522	16	1	11	1	0.03	tr|Q3UL43|Q3UL43_MOUSE Uncharacterized protein OS=Mus musculus OX=10090 GN=Nup155 PE=2 SV=1
226	1	Mouse	tr|Q3U7X9|Q3U7X9_MOUSE	34	104898	14	4	12	4	0.18	tr|Q3U7X9|Q3U7X9_MOUSE AP-2 complex subunit alpha OS=Mus musculus OX=10090 GN=Ap2a2 PE=2 SV=1
227	1	Mouse	sp|Q99MR6|SRRT_MOUSE	33	100846	10	1	8	1	0.04	sp|Q99MR6|SRRT_MOUSE Serrate RNA effector molecule homolog OS=Mus musculus OX=10090 GN=Srrt PE=1 SV=1
228	1	Mouse	tr|Q3UKA4|Q3UKA4_MOUSE	33	40601	5	1	3	1	0.11	tr|Q3UKA4|Q3UKA4_MOUSE Alcohol dehydrogenase 1 (Class I), isoform CRA_c OS=Mus musculus OX=10090 GN=Adh1 PE=1 SV=1
229	1	Mouse	sp|Q9EPU0|RENT1_MOUSE	33	125200	6	2	6	2	0.07	sp|Q9EPU0|RENT1_MOUSE Regulator of nonsense transcripts 1 OS=Mus musculus OX=10090 GN=Upf1 PE=1 SV=2
230	1	Mouse	tr|Q3UVI9|Q3UVI9_MOUSE	32	72338	4	1	4	1	0.06	tr|Q3UVI9|Q3UVI9_MOUSE Uncharacterized protein OS=Mus musculus OX=10090 GN=Abcf2 PE=2 SV=1
231	1	Mouse	sp|Q01853|TERA_MOUSE	32	89950	12	1	8	1	0.05	sp|Q01853|TERA_MOUSE Transitional endoplasmic reticulum ATPase OS=Mus musculus OX=10090 GN=Vcp PE=1 SV=4
232	1	Mouse	tr|D3Z2H2|D3Z2H2_MOUSE	32	99337	6	1	5	1	0.04	tr|D3Z2H2|D3Z2H2_MOUSE Catenin delta-1 OS=Mus musculus OX=10090 GN=Ctnnd1 PE=1 SV=1
233	1	Mouse	sp|Q920Q8|NS1BP_MOUSE	32	72732	5	1	4	1	0.06	sp|Q920Q8|NS1BP_MOUSE Influenza virus NS1A-binding protein homolog OS=Mus musculus OX=10090 GN=Ivns1abp PE=1 SV=2
234	1	Mouse	sp|Q9Z1B8|PHF1_MOUSE	31	62412	7	2	5	2	0.15	sp|Q9Z1B8|PHF1_MOUSE PHD finger protein 1 OS=Mus musculus OX=10090 GN=Phf1 PE=1 SV=2
235	1	Mouse	sp|Q8BU30|SYIC_MOUSE	31	145547	15	3	14	3	0.09	sp|Q8BU30|SYIC_MOUSE Isoleucine--tRNA ligase, cytoplasmic OS=Mus musculus OX=10090 GN=Iars PE=1 SV=2
236	1	Mouse	tr|B8JJX8|B8JJX8_MOUSE	31	94480	9	1	4	1	0.05	tr|B8JJX8|B8JJX8_MOUSE Zinc finger protein 738 OS=Mus musculus OX=10090 GN=Zfp738 PE=4 SV=1
237	1	Mouse	tr|D3Z7A7|D3Z7A7_MOUSE	31	117642	10	1	10	1	0.04	tr|D3Z7A7|D3Z7A7_MOUSE Formin-like protein 3 OS=Mus musculus OX=10090 GN=Fmnl3 PE=1 SV=1
238	1	Mouse	tr|A2AFQ0|A2AFQ0_MOUSE	30	486324	33	2	25	2	0.02	tr|A2AFQ0|A2AFQ0_MOUSE E3 ubiquitin-protein ligase HUWE1 OS=Mus musculus OX=10090 GN=Huwe1 PE=1 SV=1
239	1	Mouse	sp|P27773|PDIA3_MOUSE	30	57099	7	1	7	1	0.08	sp|P27773|PDIA3_MOUSE Protein disulfide-isomerase A3 OS=Mus musculus OX=10090 GN=Pdia3 PE=1 SV=2
240	1	Mouse	sp|Q8CH25|SLTM_MOUSE	30	117078	10	1	8	1	0.04	sp|Q8CH25|SLTM_MOUSE SAFB-like transcription modulator OS=Mus musculus OX=10090 GN=Sltm PE=1 SV=1
241	1	Mouse	tr|Q3TFE8|Q3TFE8_MOUSE	30	98305	3	1	3	1	0.04	tr|Q3TFE8|Q3TFE8_MOUSE Uncharacterized protein OS=Mus musculus OX=10090 GN=Kpnb1 PE=2 SV=1
242	1	Mouse	tr|B1AXW5|B1AXW5_MOUSE	29	19029	3	1	3	1	0.25	tr|B1AXW5|B1AXW5_MOUSE Peroxiredoxin-1 (Fragment) OS=Mus musculus OX=10090 GN=Prdx1 PE=1 SV=8
243	1	Mouse	tr|Q3UV57|Q3UV57_MOUSE	29	104866	11	2	9	2	0.08	tr|Q3UV57|Q3UV57_MOUSE Uncharacterized protein OS=Mus musculus OX=10090 GN=Dcaf5 PE=1 SV=1
244	1	Mouse	tr|G5E8R4|G5E8R4_MOUSE	28	98714	7	1	7	1	0.04	tr|G5E8R4|G5E8R4_MOUSE SAPS domain family, member 3, isoform CRA_c OS=Mus musculus OX=10090 GN=Ppp6r3 PE=1 SV=1
245	1	Mouse	tr|B2MWM9|B2MWM9_MOUSE	28	48136	6	1	6	1	0.09	tr|B2MWM9|B2MWM9_MOUSE Calreticulin OS=Mus musculus OX=10090 GN=Calr PE=1 SV=1
246	1	Mouse	tr|Q1WWK3|Q1WWK3_MOUSE	28	22431	11	1	8	1	0.21	tr|Q1WWK3|Q1WWK3_MOUSE Hist1h1b protein (Fragment) OS=Mus musculus OX=10090 GN=Hist1h1b PE=2 SV=1
247	1	Mouse	tr|Q3TFK2|Q3TFK2_MOUSE	28	63603	1	1	1	1	0.07	tr|Q3TFK2|Q3TFK2_MOUSE Uncharacterized protein (Fragment) OS=Mus musculus OX=10090 GN=Usp11 PE=2 SV=1
248	1	Mouse	tr|Q14AQ1|Q14AQ1_MOUSE	28	44430	3	1	3	1	0.1	tr|Q14AQ1|Q14AQ1_MOUSE Proteasome (Prosome, macropain) 26S subunit, ATPase, 6 OS=Mus musculus OX=10090 GN=Psmc6 PE=1 SV=1
249	1	Mouse	sp|P63330|PP2AA_MOUSE	27	36156	5	1	4	1	0.12	sp|P63330|PP2AA_MOUSE Serine/threonine-protein phosphatase 2A catalytic subunit alpha isoform OS=Mus musculus OX=10090 GN=Ppp2ca PE=1 SV=1
250	1	Mouse	tr|Q3TWI4|Q3TWI4_MOUSE	27	140269	7	1	3	1	0.03	tr|Q3TWI4|Q3TWI4_MOUSE Phosphoinositide phospholipase C OS=Mus musculus OX=10090 GN=Plcb3 PE=2 SV=1
251	1	Mouse	tr|K0BWC3|K0BWC3_MOUSE	27	109378	4	1	1	1	0.04	tr|K0BWC3|K0BWC3_MOUSE Palladin isoform OS=Mus musculus OX=10090 GN=Palld PE=2 SV=1
252	1	Mouse	tr|Q3ULL5|Q3ULL5_MOUSE	27	38410	3	1	3	1	0.12	tr|Q3ULL5|Q3ULL5_MOUSE Eif2s2 protein OS=Mus musculus OX=10090 GN=Eif2s2 PE=1 SV=1
253	1	Mouse	tr|F6QFD1|F6QFD1_MOUSE	27	86297	16	3	5	1	0.05	tr|F6QFD1|F6QFD1_MOUSE Phosphodiesterase (Fragment) OS=Mus musculus OX=10090 GN=Pde4d PE=1 SV=1
254	1	Mouse	tr|Q3U781|Q3U781_MOUSE	27	14422	2	1	2	1	0.33	tr|Q3U781|Q3U781_MOUSE MCG21131, isoform CRA_a OS=Mus musculus OX=10090 GN=Srsf3 PE=2 SV=1
255	1	Mouse	tr|Q3U6X5|Q3U6X5_MOUSE	26	7743	2	1	2	1	0.69	tr|Q3U6X5|Q3U6X5_MOUSE Uncharacterized protein (Fragment) OS=Mus musculus OX=10090 GN=Cxcl10 PE=2 SV=1
256	1	Mouse	tr|B7ZCF1|B7ZCF1_MOUSE	26	50877	8	1	5	1	0.09	tr|B7ZCF1|B7ZCF1_MOUSE 26S proteasome regulatory subunit 6A OS=Mus musculus OX=10090 GN=Psmc3 PE=1 SV=1
257	1	Mouse	tr|F8VQ40|F8VQ40_MOUSE	26	347225	12	1	8	1	0.01	tr|F8VQ40|F8VQ40_MOUSE Laminin subunit alpha-1 OS=Mus musculus OX=10090 GN=Lama1 PE=1 SV=1
258	1	Mouse	tr|Q5SWR1|Q5SWR1_MOUSE	26	106567	13	1	11	1	0.04	tr|Q5SWR1|Q5SWR1_MOUSE AP complex subunit beta OS=Mus musculus OX=10090 GN=Ap2b1 PE=2 SV=1
259	1	Mouse	sp|Q6ZQ38|CAND1_MOUSE	25	137955	9	1	9	1	0.03	sp|Q6ZQ38|CAND1_MOUSE Cullin-associated NEDD8-dissociated protein 1 OS=Mus musculus OX=10090 GN=Cand1 PE=1 SV=2
260	1	Mouse	tr|A0A087WQI3|A0A087WQI3_MOUSE	25	144123	22	1	13	1	0.03	tr|A0A087WQI3|A0A087WQI3_MOUSE Kinectin OS=Mus musculus OX=10090 GN=Ktn1 PE=1 SV=1
261	1	Mouse	tr|Q3TET0|Q3TET0_MOUSE	25	60159	8	2	8	2	0.15	tr|Q3TET0|Q3TET0_MOUSE Uncharacterized protein OS=Mus musculus OX=10090 GN=Cct7 PE=2 SV=1
262	1	Mouse	sp|Q8R0C3|S26A8_MOUSE	25	114160	4	1	4	1	0.04	sp|Q8R0C3|S26A8_MOUSE Testis anion transporter 1 OS=Mus musculus OX=10090 GN=Slc26a8 PE=2 SV=2
263	1	Mouse	sp|Q3UMT1|PP12C_MOUSE	24	85090	7	1	6	1	0.05	sp|Q3UMT1|PP12C_MOUSE Protein phosphatase 1 regulatory subunit 12C OS=Mus musculus OX=10090 GN=Ppp1r12c PE=1 SV=1
264	1	Mouse	sp|Q8CJG0|AGO2_MOUSE	24	98496	9	1	8	1	0.04	sp|Q8CJG0|AGO2_MOUSE Protein argonaute-2 OS=Mus musculus OX=10090 GN=Ago2 PE=1 SV=3
265	1	Mouse	tr|A0A0R4J1Q7|A0A0R4J1Q7_MOUSE	24	105112	7	1	6	1	0.04	tr|A0A0R4J1Q7|A0A0R4J1Q7_MOUSE Ectonucleotide pyrophosphatase/phosphodiesterase 1, isoform CRA_a OS=Mus musculus OX=10090 GN=Enpp1 PE=1 SV=1
266	1	Mouse	tr|Q3TK12|Q3TK12_MOUSE	23	15630	3	1	2	1	0.31	tr|Q3TK12|Q3TK12_MOUSE Uncharacterized protein OS=Mus musculus OX=10090 GN=Rps17 PE=2 SV=1
267	1	Mouse	tr|Q3TTV7|Q3TTV7_MOUSE	23	54586	4	1	4	1	0.08	tr|Q3TTV7|Q3TTV7_MOUSE Uncharacterized protein OS=Mus musculus OX=10090 GN=Nono PE=2 SV=1
268	1	Mouse	sp|A2AMM0|CAVN4_MOUSE	23	41040	1	1	1	1	0.11	sp|A2AMM0|CAVN4_MOUSE Caveolae-associated protein 4 OS=Mus musculus OX=10090 GN=Cavin4 PE=1 SV=1
269	1	Mouse	tr|A0A0G2JF58|A0A0G2JF58_MOUSE	23	4618	11	1	2	1	1.31	tr|A0A0G2JF58|A0A0G2JF58_MOUSE DNA repair protein XRCC2 OS=Mus musculus OX=10090 GN=Xrcc2 PE=4 SV=1
270	1	Mouse	tr|Q9CSN9|Q9CSN9_MOUSE	22	14739	2	1	1	1	0.33	tr|Q9CSN9|Q9CSN9_MOUSE Uncharacterized protein (Fragment) OS=Mus musculus OX=10090 GN=Rps23 PE=2 SV=1
271	1	Mouse	tr|Q61442|Q61442_MOUSE	22	33916	8	1	1	1	0.13	tr|Q61442|Q61442_MOUSE C-AMP-responsive-element binding protein omega OS=Mus musculus OX=10090 GN=CREB PE=4 SV=1
272	1	Mouse	tr|Q3U900|Q3U900_MOUSE	22	68656	7	1	7	1	0.06	tr|Q3U900|Q3U900_MOUSE Dolichyl-diphosphooligosaccharide--protein glycosyltransferase subunit 1 OS=Mus musculus OX=10090 GN=Rpn1 PE=2 SV=1
273	1	Mouse	sp|P05532|KIT_MOUSE	20	110527	4	1	4	1	0.04	sp|P05532|KIT_MOUSE Mast/stem cell growth factor receptor Kit OS=Mus musculus OX=10090 GN=Kit PE=1 SV=3
274	1	Mouse	sp|Q3UPF5|ZCCHV_MOUSE	19	108102	5	2	5	2	0.08	sp|Q3UPF5|ZCCHV_MOUSE Zinc finger CCCH-type antiviral protein 1 OS=Mus musculus OX=10090 GN=Zc3hav1 PE=1 SV=1
275	1	Mouse	sp|Q7TT50|MRCKB_MOUSE	20	196511	17	1	11	1	0.02	sp|Q7TT50|MRCKB_MOUSE Serine/threonine-protein kinase MRCK beta OS=Mus musculus OX=10090 GN=Cdc42bpb PE=1 SV=2
276	1	Mouse	tr|E9QAD3|E9QAD3_MOUSE	18	61769	10	1	7	1	0.07	tr|E9QAD3|E9QAD3_MOUSE Metal-response element-binding transcription factor 2 OS=Mus musculus OX=10090 GN=Mtf2 PE=1 SV=1
277	1	Mouse	sp|Q3UHX0|NOL8_MOUSE	18	129582	4	1	3	1	0.03	sp|Q3UHX0|NOL8_MOUSE Nucleolar protein 8 OS=Mus musculus OX=10090 GN=Nol8 PE=1 SV=2
278	1	Mouse	sp|Q3TBD2|HMHA1_MOUSE	18	124194	13	1	7	1	0.04	sp|Q3TBD2|HMHA1_MOUSE Rho GTPase-activating protein 45 OS=Mus musculus OX=10090 GN=Arhgap45 PE=1 SV=2
279	1	Mouse	tr|Q3UHS6|Q3UHS6_MOUSE	18	271836	20	1	16	1	0.02	tr|Q3UHS6|Q3UHS6_MOUSE Uncharacterized protein OS=Mus musculus OX=10090 GN=Tln1 PE=2 SV=1
280	1	Mouse	sp|P82349|SGCB_MOUSE	17	35193	5	1	3	1	0.13	sp|P82349|SGCB_MOUSE Beta-sarcoglycan OS=Mus musculus OX=10090 GN=Sgcb PE=1 SV=1
281	1	Mouse	tr|Q8BVQ9|Q8BVQ9_MOUSE	16	53289	7	1	6	1	0.08	tr|Q8BVQ9|Q8BVQ9_MOUSE 26S proteasome regulatory subunit 7 OS=Mus musculus OX=10090 GN=Psmc2 PE=1 SV=1
282	1	Mouse	tr|E5RKF9|E5RKF9_MOUSE	16	288924	46	1	4	1	0.01	tr|E5RKF9|E5RKF9_MOUSE Scavenger receptor FEEL-2a OS=Mus musculus OX=10090 GN=Stab2 PE=1 SV=1
283	1	Mouse	tr|A8IP69|A8IP69_MOUSE	16	28456	4	1	4	1	0.16	tr|A8IP69|A8IP69_MOUSE 14-3-3 protein gamma subtype OS=Mus musculus OX=10090 GN=Ywhag PE=1 SV=1
284	1	Mouse	tr|Q3TGQ4|Q3TGQ4_MOUSE	16	95464	11	1	6	1	0.05	tr|Q3TGQ4|Q3TGQ4_MOUSE Uncharacterized protein OS=Mus musculus OX=10090 GN=Secisbp2 PE=2 SV=1
285	1	Mouse	tr|Q922B8|Q922B8_MOUSE	15	83587	9	1	6	1	0.05	tr|Q922B8|Q922B8_MOUSE DEAD (Asp-Glu-Ala-Asp) box polypeptide 1 OS=Mus musculus OX=10090 GN=Ddx1 PE=2 SV=1
286	1	Mouse	tr|B7ZNP9|B7ZNP9_MOUSE	15	25255	7	1	4	1	0.18	tr|B7ZNP9|B7ZNP9_MOUSE DNA-damage-inducible transcript 4 OS=Mus musculus OX=10090 GN=Ddit4 PE=2 SV=1
287	1	Mouse	tr|A0A0R4J259|A0A0R4J259_MOUSE	14	62733	4	1	3	1	0.07	tr|A0A0R4J259|A0A0R4J259_MOUSE Heterogeneous nuclear ribonucleoprotein Q OS=Mus musculus OX=10090 GN=Syncrip PE=1 SV=1

## Sheet: Ezh1b_H2O2_REP 3
Search title	20190319-20171012 PengLiu (C:\ProgramData\Matrix Science\Mascot Daemon\parameters\Mouse_Qexactive_Peng_Phosubi.par), submitted from Daemon on PC-KW-14456
MS data file	C:\TEMP\PLiu\20180213_QE_07_IB_H5t1.mgf
Database	Mouse 01
Timestamp	19 Mar 2019 at 07:31:07 GMT
Type of search	MS/MS Ion Search
Enzyme	Trypsin
Fixed modifications	Carbamidomethyl (C)
Variable modifications	Lysine_GG (K),Oxidation (M),Phospho (ST),Phospho (Y)
Mass values	Monoisotopic
Protein mass	Unrestricted
Peptide mass tolerance	10 ppm
Fragment mass tolerance	0.1 Da
Max missed cleavages	1
Instrument type	Default
Number of queries	14383
Significance threshold p<	0.05
Max. number of families	AUTO
Ions score or expect cut-off	1
Preferred taxonomy	All entries
Family	Member	Database	Accession	Score	Mass	Num. of matches	Num. of significant matches	Num. of sequences	Num. of significant sequences	emPAI	Description
1	1	Mouse	sp|P70351-2|EZH1_MOUSE	9614	67056	598	375	35	28	12.59	sp|P70351-2|EZH1_MOUSE Isoform 2 of Histone-lysine N-methyltransferase EZH1 OS=Mus musculus OX=10090 GN=Ezh1
2	1	Mouse	tr|A0A0R4J0I9|A0A0R4J0I9_MOUSE	5817	523372	305	233	112	96	1.25	tr|A0A0R4J0I9|A0A0R4J0I9_MOUSE Low density lipoprotein receptor-related protein 1 OS=Mus musculus OX=10090 GN=Lrp1 PE=1 SV=1
3	1	Mouse	tr|B9EKP5|B9EKP5_MOUSE	5275	283149	433	205	105	91	2.97	tr|B9EKP5|B9EKP5_MOUSE Filamin, alpha OS=Mus musculus OX=10090 GN=Flna PE=2 SV=1
3	2	Mouse	sp|Q8VHX6|FLNC_MOUSE	2598	293560	318	106	78	57	1.3	sp|Q8VHX6|FLNC_MOUSE Filamin-C OS=Mus musculus OX=10090 GN=Flnc PE=1 SV=3
3	3	Mouse	sp|Q80X90|FLNB_MOUSE	744	280103	49	31	32	19	0.34	sp|Q80X90|FLNB_MOUSE Filamin-B OS=Mus musculus OX=10090 GN=Flnb PE=1 SV=3
4	1	Mouse	tr|B2RQQ5|B2RQQ5_MOUSE	3727	271395	184	130	84	60	1.75	tr|B2RQQ5|B2RQQ5_MOUSE Microtubule-associated protein 1B OS=Mus musculus OX=10090 GN=Map1b PE=2 SV=1
4	2	Mouse	sp|Q9QYR6|MAP1A_MOUSE	115	301326	34	8	27	5	0.07	sp|Q9QYR6|MAP1A_MOUSE Microtubule-associated protein 1A OS=Mus musculus OX=10090 GN=Map1a PE=1 SV=2
5	1	Mouse	tr|Q3TWF2|Q3TWF2_MOUSE	2455	72533	100	78	31	28	4.2	tr|Q3TWF2|Q3TWF2_MOUSE Uncharacterized protein OS=Mus musculus OX=10090 GN=Hspa5 PE=2 SV=1
5	2	Mouse	sp|P63017|HSP7C_MOUSE	1848	71055	87	70	30	23	3.23	sp|P63017|HSP7C_MOUSE Heat shock cognate 71 kDa protein OS=Mus musculus OX=10090 GN=Hspa8 PE=1 SV=1
6	1	Mouse	tr|E9Q3W4|E9Q3W4_MOUSE	2010	500625	202	114	140	88	1.13	tr|E9Q3W4|E9Q3W4_MOUSE Plectin OS=Mus musculus OX=10090 GN=Plec PE=1 SV=1
6	2	Mouse	sp|Q9QXZ0|MACF1_MOUSE	543	836893	94	25	79	24	0.13	sp|Q9QXZ0|MACF1_MOUSE Microtubule-actin cross-linking factor 1 OS=Mus musculus OX=10090 GN=Macf1 PE=1 SV=2
7	1	Mouse	tr|G4V4Z1|G4V4Z1_MOUSE	1787	195358	115	77	11	4	0.09	tr|G4V4Z1|G4V4Z1_MOUSE Gag-pro-pol polyprotein OS=Mus musculus OX=10090 GN=gag-pro-pol PE=4 SV=1
7	2	Mouse	tr|A0A068ETZ5|A0A068ETZ5_MOUSE	478	194875	72	17	14	3	0.07	tr|A0A068ETZ5|A0A068ETZ5_MOUSE Gag-pro-pol polyprotein OS=Mus musculus OX=10090 PE=4 SV=1
8	1	Mouse	tr|A2AVJ7|A2AVJ7_MOUSE	1739	158757	117	74	55	36	1.64	tr|A2AVJ7|A2AVJ7_MOUSE Ribosome-binding protein 1 OS=Mus musculus OX=10090 GN=Rrbp1 PE=1 SV=1
9	1	Mouse	sp|Q80TM9|NISCH_MOUSE	1653	176499	76	61	33	27	1.07	sp|Q80TM9|NISCH_MOUSE Nischarin OS=Mus musculus OX=10090 GN=Nisch PE=1 SV=2
10	1	Mouse	sp|Q52KR3|PRUN2_MOUSE	1525	341188	95	60	49	34	0.55	sp|Q52KR3|PRUN2_MOUSE Protein prune homolog 2 OS=Mus musculus OX=10090 GN=Prune2 PE=1 SV=2
11	1	Mouse	sp|Q8VI56|LRP4_MOUSE	1406	217121	70	56	38	31	0.84	sp|Q8VI56|LRP4_MOUSE Low-density lipoprotein receptor-related protein 4 OS=Mus musculus OX=10090 GN=Lrp4 PE=1 SV=3
12	1	Mouse	sp|P99024|TBB5_MOUSE	1266	50095	58	51	15	13	2.9	sp|P99024|TBB5_MOUSE Tubulin beta-5 chain OS=Mus musculus OX=10090 GN=Tubb5 PE=1 SV=1
12	2	Mouse	sp|P68372|TBB4B_MOUSE	1180	50255	57	49	15	13	2.88	sp|P68372|TBB4B_MOUSE Tubulin beta-4B chain OS=Mus musculus OX=10090 GN=Tubb4b PE=1 SV=1
12	3	Mouse	sp|Q7TMM9|TBB2A_MOUSE	1014	50274	57	44	14	12	2.27	sp|Q7TMM9|TBB2A_MOUSE Tubulin beta-2A chain OS=Mus musculus OX=10090 GN=Tubb2a PE=1 SV=1
12	4	Mouse	sp|Q922F4|TBB6_MOUSE	603	50514	42	29	14	13	2.26	sp|Q922F4|TBB6_MOUSE Tubulin beta-6 chain OS=Mus musculus OX=10090 GN=Tubb6 PE=1 SV=1
13	1	Mouse	sp|Q9JJ28|FLII_MOUSE	1238	146137	70	47	35	21	0.85	sp|Q9JJ28|FLII_MOUSE Protein flightless-1 homolog OS=Mus musculus OX=10090 GN=Flii PE=1 SV=1
14	1	Mouse	tr|Q8CGB2|Q8CGB2_MOUSE	1203	133626	55	42	27	23	1.09	tr|Q8CGB2|Q8CGB2_MOUSE Thrombospondin 1 OS=Mus musculus OX=10090 GN=Thbs1 PE=2 SV=1
15	1	Mouse	tr|Q4FE56|Q4FE56_MOUSE	1176	293509	91	62	52	38	0.74	tr|Q4FE56|Q4FE56_MOUSE Probable ubiquitin carboxyl-terminal hydrolase FAF-X OS=Mus musculus OX=10090 GN=Usp9x PE=1 SV=1
15	2	Mouse	tr|G3UY52|G3UY52_MOUSE	230	20732	21	15	10	9	5.19	tr|G3UY52|G3UY52_MOUSE Probable ubiquitin carboxyl-terminal hydrolase FAF-X (Fragment) OS=Mus musculus OX=10090 GN=Usp9x PE=1 SV=1
17	1	Mouse	tr|Q9CXK3|Q9CXK3_MOUSE	1023	42262	53	43	18	15	5.11	tr|Q9CXK3|Q9CXK3_MOUSE Uncharacterized protein OS=Mus musculus OX=10090 GN=Actc1 PE=2 SV=1
17	2	Mouse	sp|P62737|ACTA_MOUSE	1000	42381	52	42	18	15	5.08	sp|P62737|ACTA_MOUSE Actin, aortic smooth muscle OS=Mus musculus OX=10090 GN=Acta2 PE=1 SV=1
17	3	Mouse	sp|P60710|ACTB_MOUSE	967	42052	50	41	16	14	4.04	sp|P60710|ACTB_MOUSE Actin, cytoplasmic 1 OS=Mus musculus OX=10090 GN=Actb PE=1 SV=1
18	1	Mouse	sp|A2AKX3|SETX_MOUSE	1012	301621	85	47	58	35	0.65	sp|A2AKX3|SETX_MOUSE Probable helicase senataxin OS=Mus musculus OX=10090 GN=Setx PE=1 SV=1
19	1	Mouse	tr|B1ASP2|B1ASP2_MOUSE	997	135149	90	53	41	30	1.59	tr|B1ASP2|B1ASP2_MOUSE Tyrosine-protein kinase OS=Mus musculus OX=10090 GN=Jak1 PE=1 SV=1
20	1	Mouse	tr|Q71LX8|Q71LX8_MOUSE	986	83571	64	44	32	24	2.41	tr|Q71LX8|Q71LX8_MOUSE Heat shock protein 84b OS=Mus musculus OX=10090 GN=Hsp90ab1 PE=1 SV=1
20	2	Mouse	sp|P07901|HS90A_MOUSE	452	85134	33	17	19	10	0.65	sp|P07901|HS90A_MOUSE Heat shock protein HSP 90-alpha OS=Mus musculus OX=10090 GN=Hsp90aa1 PE=1 SV=4
20	3	Mouse	sp|P08113|ENPL_MOUSE	224	92703	19	12	12	8	0.45	sp|P08113|ENPL_MOUSE Endoplasmin OS=Mus musculus OX=10090 GN=Hsp90b1 PE=1 SV=2
21	1	Mouse	tr|Q6P1A9|Q6P1A9_MOUSE	981	30177	43	36	18	14	6.12	tr|Q6P1A9|Q6P1A9_MOUSE Ribosomal protein L7A OS=Mus musculus OX=10090 GN=Rpl7a PE=2 SV=1
22	1	Mouse	tr|K3W4L0|K3W4L0_MOUSE	971	231874	98	40	45	27	0.65	tr|K3W4L0|K3W4L0_MOUSE Unconventional myosin-XVIIIa OS=Mus musculus OX=10090 GN=Myo18a PE=1 SV=1
23	1	Mouse	tr|A2A513|A2A513_MOUSE	938	57178	35	31	11	11	1.27	tr|A2A513|A2A513_MOUSE Keratin, type I cytoskeletal 10 OS=Mus musculus OX=10090 GN=Krt10 PE=1 SV=1
23	2	Mouse	sp|Q9QWL7|K1C17_MOUSE	426	48417	21	19	10	8	1.02	sp|Q9QWL7|K1C17_MOUSE Keratin, type I cytoskeletal 17 OS=Mus musculus OX=10090 GN=Krt17 PE=1 SV=3
23	3	Mouse	sp|Q9Z2K1|K1C16_MOUSE	358	51973	21	15	10	6	0.64	sp|Q9Z2K1|K1C16_MOUSE Keratin, type I cytoskeletal 16 OS=Mus musculus OX=10090 GN=Krt16 PE=1 SV=3
23	4	Mouse	sp|Q6IFX2|K1C42_MOUSE	292	50444	17	13	8	5	0.53	sp|Q6IFX2|K1C42_MOUSE Keratin, type I cytoskeletal 42 OS=Mus musculus OX=10090 GN=Krt42 PE=1 SV=1
24	1	Mouse	sp|Q9D8E6|RL4_MOUSE	885	47409	59	35	21	13	2.21	sp|Q9D8E6|RL4_MOUSE 60S ribosomal protein L4 OS=Mus musculus OX=10090 GN=Rpl4 PE=1 SV=3
25	1	Mouse	tr|Q3TGL4|Q3TGL4_MOUSE	874	132173	42	35	25	21	0.97	tr|Q3TGL4|Q3TGL4_MOUSE Fibulin 2, isoform CRA_b OS=Mus musculus OX=10090 GN=Fbln2 PE=2 SV=1
26	1	Mouse	tr|Q3TGR3|Q3TGR3_MOUSE	874	76764	60	37	33	17	1.57	tr|Q3TGR3|Q3TGR3_MOUSE Uncharacterized protein OS=Mus musculus OX=10090 GN=Ncl PE=2 SV=1
27	1	Mouse	sp|Q8VE73|CUL7_MOUSE	829	193824	67	41	37	25	0.78	sp|Q8VE73|CUL7_MOUSE Cullin-7 OS=Mus musculus OX=10090 GN=Cul7 PE=1 SV=2
28	1	Mouse	sp|P04104|K2C1_MOUSE	805	66079	31	26	9	6	0.47	sp|P04104|K2C1_MOUSE Keratin, type II cytoskeletal 1 OS=Mus musculus OX=10090 GN=Krt1 PE=1 SV=4
28	2	Mouse	sp|Q3TTY5|K22E_MOUSE	637	71336	44	36	13	11	1.05	sp|Q3TTY5|K22E_MOUSE Keratin, type II cytoskeletal 2 epidermal OS=Mus musculus OX=10090 GN=Krt2 PE=1 SV=1
28	3	Mouse	sp|Q6IFZ6|K2C1B_MOUSE	626	61379	40	28	11	5	0.42	sp|Q6IFZ6|K2C1B_MOUSE Keratin, type II cytoskeletal 1b OS=Mus musculus OX=10090 GN=Krt77 PE=1 SV=1
28	4	Mouse	sp|Q922U2|K2C5_MOUSE	561	61957	56	41	15	13	1.45	sp|Q922U2|K2C5_MOUSE Keratin, type II cytoskeletal 5 OS=Mus musculus OX=10090 GN=Krt5 PE=1 SV=1
28	5	Mouse	sp|Q3UV17|K22O_MOUSE	277	63319	22	14	8	5	0.4	sp|Q3UV17|K22O_MOUSE Keratin, type II cytoskeletal 2 oral OS=Mus musculus OX=10090 GN=Krt76 PE=1 SV=1
28	6	Mouse	sp|P50446|K2C6A_MOUSE	266	59641	29	17	14	10	1.04	sp|P50446|K2C6A_MOUSE Keratin, type II cytoskeletal 6A OS=Mus musculus OX=10090 GN=Krt6a PE=1 SV=3
28	7	Mouse	sp|P11679|K2C8_MOUSE	227	54531	25	19	8	5	0.48	sp|P11679|K2C8_MOUSE Keratin, type II cytoskeletal 8 OS=Mus musculus OX=10090 GN=Krt8 PE=1 SV=4
28	8	Mouse	sp|P07744|K2C4_MOUSE	191	56590	25	11	12	5	0.46	sp|P07744|K2C4_MOUSE Keratin, type II cytoskeletal 4 OS=Mus musculus OX=10090 GN=Krt4 PE=1 SV=2
28	9	Mouse	sp|P31001|DESM_MOUSE	157	53522	18	7	15	7	0.75	sp|P31001|DESM_MOUSE Desmin OS=Mus musculus OX=10090 GN=Des PE=1 SV=3
28	10	Mouse	sp|P20152|VIME_MOUSE	134	53712	6	5	6	5	0.49	sp|P20152|VIME_MOUSE Vimentin OS=Mus musculus OX=10090 GN=Vim PE=1 SV=3
28	11	Mouse	sp|P08551|NFL_MOUSE	30	61528	4	2	4	2	0.15	sp|P08551|NFL_MOUSE Neurofilament light polypeptide OS=Mus musculus OX=10090 GN=Nefl PE=1 SV=5
29	1	Mouse	sp|P05213|TBA1B_MOUSE	779	50804	40	34	17	15	2.82	sp|P05213|TBA1B_MOUSE Tubulin alpha-1B chain OS=Mus musculus OX=10090 GN=Tuba1b PE=1 SV=2
29	2	Mouse	sp|P68369|TBA1A_MOUSE	774	50788	42	34	18	15	2.82	sp|P68369|TBA1A_MOUSE Tubulin alpha-1A chain OS=Mus musculus OX=10090 GN=Tuba1a PE=1 SV=1
29	3	Mouse	sp|P68368|TBA4A_MOUSE	527	50634	34	30	16	14	2.53	sp|P68368|TBA4A_MOUSE Tubulin alpha-4A chain OS=Mus musculus OX=10090 GN=Tuba4a PE=1 SV=1
30	1	Mouse	tr|Q5FWB6|Q5FWB6_MOUSE	774	34336	45	31	13	11	2.9	tr|Q5FWB6|Q5FWB6_MOUSE 60S acidic ribosomal protein P0 OS=Mus musculus OX=10090 GN=Rplp0 PE=2 SV=1
31	1	Mouse	sp|Q3UZ39|LRRF1_MOUSE	734	79885	43	27	25	16	1.35	sp|Q3UZ39|LRRF1_MOUSE Leucine-rich repeat flightless-interacting protein 1 OS=Mus musculus OX=10090 GN=Lrrfip1 PE=1 SV=2
31	2	Mouse	tr|A0A087WNU6|A0A087WNU6_MOUSE	333	65178	31	16	18	9	0.92	tr|A0A087WNU6|A0A087WNU6_MOUSE Leucine-rich repeat flightless-interacting protein 1 (Fragment) OS=Mus musculus OX=10090 GN=Lrrfip1 PE=1 SV=1
31	3	Mouse	tr|A0A087WPK3|A0A087WPK3_MOUSE	282	75390	32	17	19	10	0.86	tr|A0A087WPK3|A0A087WPK3_MOUSE Leucine-rich repeat flightless-interacting protein 1 OS=Mus musculus OX=10090 GN=Lrrfip1 PE=1 SV=1
31	4	Mouse	sp|Q91WK0|LRRF2_MOUSE	94	47233	8	3	7	2	0.2	sp|Q91WK0|LRRF2_MOUSE Leucine-rich repeat flightless-interacting protein 2 OS=Mus musculus OX=10090 GN=Lrrfip2 PE=1 SV=1
32	1	Mouse	tr|A1L333|A1L333_MOUSE	727	69750	48	29	26	16	1.66	tr|A1L333|A1L333_MOUSE DEAD (Asp-Glu-Ala-Asp) box polypeptide 5 OS=Mus musculus OX=10090 GN=Ddx5 PE=2 SV=1
32	2	Mouse	sp|Q62167|DDX3X_MOUSE	670	73455	35	24	21	14	1.26	sp|Q62167|DDX3X_MOUSE ATP-dependent RNA helicase DDX3X OS=Mus musculus OX=10090 GN=Ddx3x PE=1 SV=3
32	3	Mouse	sp|Q501J6|DDX17_MOUSE	563	72981	31	19	19	12	1.02	sp|Q501J6|DDX17_MOUSE Probable ATP-dependent RNA helicase DDX17 OS=Mus musculus OX=10090 GN=Ddx17 PE=1 SV=1
33	1	Mouse	tr|Q3T9U9|Q3T9U9_MOUSE	708	46378	46	30	20	13	2.29	tr|Q3T9U9|Q3T9U9_MOUSE Uncharacterized protein OS=Mus musculus OX=10090 GN=Rpl3 PE=2 SV=1
34	1	Mouse	sp|Q921E6|EED_MOUSE	683	50907	41	29	18	13	1.96	sp|Q921E6|EED_MOUSE Polycomb protein EED OS=Mus musculus OX=10090 GN=Eed PE=1 SV=1
35	1	Mouse	tr|Q58EW0|Q58EW0_MOUSE	669	21688	30	23	9	7	2.9	tr|Q58EW0|Q58EW0_MOUSE MCG132477, isoform CRA_a OS=Mus musculus OX=10090 GN=Rpl18 PE=1 SV=1
36	1	Mouse	tr|Q3UBI6|Q3UBI6_MOUSE	665	31388	72	42	31	19	11.96	tr|Q3UBI6|Q3UBI6_MOUSE Uncharacterized protein OS=Mus musculus OX=10090 GN=Rpl7 PE=2 SV=1
37	1	Mouse	tr|Q3TXE5|Q3TXE5_MOUSE	615	67617	55	32	24	14	1.58	tr|Q3TXE5|Q3TXE5_MOUSE Uncharacterized protein OS=Mus musculus OX=10090 GN=Canx PE=2 SV=1
38	1	Mouse	tr|Q3UCH0|Q3UCH0_MOUSE	589	33546	43	29	19	12	3.56	tr|Q3UCH0|Q3UCH0_MOUSE 60S ribosomal protein L6 OS=Mus musculus OX=10090 GN=Rpl6 PE=1 SV=1
39	1	Mouse	tr|A0A0R4J260|A0A0R4J260_MOUSE	585	123763	32	22	18	14	0.62	tr|A0A0R4J260|A0A0R4J260_MOUSE OTU domain-containing protein 4 OS=Mus musculus OX=10090 GN=Otud4 PE=1 SV=1
40	1	Mouse	tr|Q497E9|Q497E9_MOUSE	582	24475	25	19	11	9	3.73	tr|Q497E9|Q497E9_MOUSE 40S ribosomal protein S8 OS=Mus musculus OX=10090 GN=Rps8 PE=1 SV=1
41	1	Mouse	tr|E9Q616|E9Q616_MOUSE	571	604664	84	30	57	19	0.14	tr|E9Q616|E9Q616_MOUSE AHNAK nucleoprotein (desmoyokin) OS=Mus musculus OX=10090 GN=Ahnak PE=1 SV=1
42	1	Mouse	tr|Q8BT09|Q8BT09_MOUSE	571	28821	22	17	10	6	1.79	tr|Q8BT09|Q8BT09_MOUSE 40S ribosomal protein S6 OS=Mus musculus OX=10090 PE=2 SV=1
43	1	Mouse	tr|Q5YLW3|Q5YLW3_MOUSE	568	26828	40	29	14	12	6.73	tr|Q5YLW3|Q5YLW3_MOUSE Ribosomal protein S3 OS=Mus musculus OX=10090 GN=Rps3 PE=1 SV=1
44	1	Mouse	tr|Q3TVV6|Q3TVV6_MOUSE	567	88689	41	22	21	12	0.87	tr|Q3TVV6|Q3TVV6_MOUSE Uncharacterized protein OS=Mus musculus OX=10090 GN=Hnrnpu PE=2 SV=1
45	1	Mouse	tr|Q3U2W2|Q3U2W2_MOUSE	545	152854	43	17	32	12	0.4	tr|Q3U2W2|Q3U2W2_MOUSE MYB binding protein (P160) 1a, isoform CRA_b OS=Mus musculus OX=10090 GN=Mybbp1a PE=1 SV=1
46	1	Mouse	tr|Q3UHS6|Q3UHS6_MOUSE	536	271836	52	20	42	17	0.31	tr|Q3UHS6|Q3UHS6_MOUSE Uncharacterized protein OS=Mus musculus OX=10090 GN=Tln1 PE=2 SV=1
47	1	Mouse	tr|Q4FJZ2|Q4FJZ2_MOUSE	525	60307	31	20	14	9	0.89	tr|Q4FJZ2|Q4FJZ2_MOUSE Importin subunit alpha OS=Mus musculus OX=10090 GN=Kpna6 PE=1 SV=1
47	2	Mouse	sp|Q60960|IMA5_MOUSE	402	60886	27	17	12	7	0.63	sp|Q60960|IMA5_MOUSE Importin subunit alpha-5 OS=Mus musculus OX=10090 GN=Kpna1 PE=1 SV=2
48	1	Mouse	tr|A0A0A0MQF6|A0A0A0MQF6_MOUSE	502	38914	19	13	10	5	0.92	tr|A0A0A0MQF6|A0A0A0MQF6_MOUSE Glyceraldehyde-3-phosphate dehydrogenase OS=Mus musculus OX=10090 GN=Gapdh PE=1 SV=1
49	1	Mouse	tr|Q3THH1|Q3THH1_MOUSE	491	49026	21	13	14	7	0.84	tr|Q3THH1|Q3THH1_MOUSE Uncharacterized protein OS=Mus musculus OX=10090 GN=Pdia6 PE=2 SV=1
50	1	Mouse	sp|Q8CGC7|SYEP_MOUSE	488	171739	25	14	19	9	0.25	sp|Q8CGC7|SYEP_MOUSE Bifunctional glutamate/proline--tRNA ligase OS=Mus musculus OX=10090 GN=Eprs PE=1 SV=4
51	1	Mouse	tr|Q5DTI2|Q5DTI2_MOUSE	469	118178	29	17	20	11	0.49	tr|Q5DTI2|Q5DTI2_MOUSE ATPase, Ca++ transporting, cardiac muscle, slow twitch 2, isoform CRA_b (Fragment) OS=Mus musculus OX=10090 GN=Atp2a2 PE=2 SV=1
51	2	Mouse	sp|Q8R429|AT2A1_MOUSE	322	110723	21	10	14	6	0.26	sp|Q8R429|AT2A1_MOUSE Sarcoplasmic/endoplasmic reticulum calcium ATPase 1 OS=Mus musculus OX=10090 GN=Atp2a1 PE=1 SV=1
52	1	Mouse	tr|Q3TII3|Q3TII3_MOUSE	448	50414	25	18	12	9	1.14	tr|Q3TII3|Q3TII3_MOUSE Elongation factor 1-alpha OS=Mus musculus OX=10090 GN=Eef1a1 PE=2 SV=1
53	1	Mouse	tr|Q8BTF0|Q8BTF0_MOUSE	447	140031	43	23	27	14	0.53	tr|Q8BTF0|Q8BTF0_MOUSE Coatomer subunit alpha OS=Mus musculus OX=10090 GN=Copa PE=2 SV=1
54	1	Mouse	tr|Q6ZQK2|Q6ZQK2_MOUSE	440	191991	59	24	43	18	0.49	tr|Q6ZQK2|Q6ZQK2_MOUSE MKIAA0051 protein (Fragment) OS=Mus musculus OX=10090 GN=Iqgap1 PE=2 SV=1
55	1	Mouse	tr|Q3TL20|Q3TL20_MOUSE	440	31496	32	19	13	8	1.93	tr|Q3TL20|Q3TL20_MOUSE Uncharacterized protein OS=Mus musculus OX=10090 GN=Rps2 PE=2 SV=1
56	1	Mouse	sp|O35295|PURB_MOUSE	428	33995	22	14	12	8	1.71	sp|O35295|PURB_MOUSE Transcriptional activator protein Pur-beta OS=Mus musculus OX=10090 GN=Purb PE=1 SV=3
57	1	Mouse	tr|Q3U7D2|Q3U7D2_MOUSE	421	24245	25	21	9	7	2.39	tr|Q3U7D2|Q3U7D2_MOUSE Ribosomal protein L15 OS=Mus musculus OX=10090 GN=Rpl15 PE=2 SV=1
58	1	Mouse	tr|Q3UXQ6|Q3UXQ6_MOUSE	406	29773	29	23	13	12	4.51	tr|Q3UXQ6|Q3UXQ6_MOUSE 40S ribosomal protein S4 OS=Mus musculus OX=10090 GN=Rps4x PE=2 SV=1
59	1	Mouse	tr|E9Q0U7|E9Q0U7_MOUSE	400	92532	24	16	14	10	0.59	tr|E9Q0U7|E9Q0U7_MOUSE Heat shock protein 105 kDa OS=Mus musculus OX=10090 GN=Hsph1 PE=1 SV=1
59	2	Mouse	sp|P48722|HS74L_MOUSE	57	95178	12	2	8	2	0.09	sp|P48722|HS74L_MOUSE Heat shock 70 kDa protein 4L OS=Mus musculus OX=10090 GN=Hspa4l PE=1 SV=2
60	1	Mouse	tr|Q3TIQ2|Q3TIQ2_MOUSE	398	17935	13	11	5	5	2.21	tr|Q3TIQ2|Q3TIQ2_MOUSE Uncharacterized protein OS=Mus musculus OX=10090 GN=Rpl12 PE=2 SV=1
61	1	Mouse	tr|Q3UJU5|Q3UJU5_MOUSE	394	30152	31	21	14	10	3.67	tr|Q3UJU5|Q3UJU5_MOUSE 40S ribosomal protein S3a OS=Mus musculus OX=10090 GN=Rps3a1 PE=2 SV=1
62	1	Mouse	sp|Q6P5H2|NEST_MOUSE	387	207627	30	19	24	15	0.36	sp|Q6P5H2|NEST_MOUSE Nestin OS=Mus musculus OX=10090 GN=Nes PE=1 SV=1
63	1	Mouse	tr|Q3UBL9|Q3UBL9_MOUSE	380	96231	32	16	23	11	0.63	tr|Q3UBL9|Q3UBL9_MOUSE Uncharacterized protein OS=Mus musculus OX=10090 GN=Eef2 PE=2 SV=1
64	1	Mouse	tr|I6L987|I6L987_MOUSE	378	52512	13	10	8	6	0.63	tr|I6L987|I6L987_MOUSE AE binding protein 2 OS=Mus musculus OX=10090 GN=Aebp2 PE=2 SV=1
65	1	Mouse	sp|D3YYU8|OBSL1_MOUSE	378	200835	33	16	24	13	0.32	sp|D3YYU8|OBSL1_MOUSE Obscurin-like protein 1 OS=Mus musculus OX=10090 GN=Obsl1 PE=1 SV=1
65	2	Mouse	tr|Q80TU8|Q80TU8_MOUSE	108	87007	6	3	5	3	0.16	tr|Q80TU8|Q80TU8_MOUSE MKIAA0657 protein (Fragment) OS=Mus musculus OX=10090 GN=mKIAA0657 PE=4 SV=3
66	1	Mouse	sp|P47963|RL13_MOUSE	373	24348	24	16	11	6	2.37	sp|P47963|RL13_MOUSE 60S ribosomal protein L13 OS=Mus musculus OX=10090 GN=Rpl13 PE=1 SV=3
67	1	Mouse	sp|P27546|MAP4_MOUSE	369	117927	46	18	31	13	0.6	sp|P27546|MAP4_MOUSE Microtubule-associated protein 4 OS=Mus musculus OX=10090 GN=Map4 PE=1 SV=3
67	2	Mouse	tr|A0A0G2JFH2|A0A0G2JFH2_MOUSE	277	153885	43	13	32	11	0.36	tr|A0A0G2JFH2|A0A0G2JFH2_MOUSE Microtubule-associated protein (Fragment) OS=Mus musculus OX=10090 GN=Map4 PE=1 SV=1
68	1	Mouse	sp|Q6A0A9|F120A_MOUSE	358	122766	34	18	23	13	0.57	sp|Q6A0A9|F120A_MOUSE Constitutive coactivator of PPAR-gamma-like protein 1 OS=Mus musculus OX=10090 GN=FAM120A PE=1 SV=2
69	1	Mouse	tr|Q3UM57|Q3UM57_MOUSE	351	137112	23	15	13	11	0.41	tr|Q3UM57|Q3UM57_MOUSE Uncharacterized protein OS=Mus musculus OX=10090 GN=Cand2 PE=2 SV=1
70	1	Mouse	sp|A2AUC9|KLH41_MOUSE	347	68945	19	14	12	10	0.86	sp|A2AUC9|KLH41_MOUSE Kelch-like protein 41 OS=Mus musculus OX=10090 GN=Klhl41 PE=1 SV=1
71	1	Mouse	tr|H3BKH9|H3BKH9_MOUSE	346	112661	36	19	22	11	0.52	tr|H3BKH9|H3BKH9_MOUSE Rho guanine nucleotide exchange factor 2 OS=Mus musculus OX=10090 GN=Arhgef2 PE=1 SV=1
72	1	Mouse	sp|Q60972|RBBP4_MOUSE	346	47911	20	15	10	10	1.43	sp|Q60972|RBBP4_MOUSE Histone-binding protein RBBP4 OS=Mus musculus OX=10090 GN=Rbbp4 PE=1 SV=5
72	2	Mouse	sp|Q60973|RBBP7_MOUSE	263	48102	11	10	6	6	0.7	sp|Q60973|RBBP7_MOUSE Histone-binding protein RBBP7 OS=Mus musculus OX=10090 GN=Rbbp7 PE=1 SV=1
73	1	Mouse	sp|Q3U1J4|DDB1_MOUSE	341	128027	35	18	22	13	0.54	sp|Q3U1J4|DDB1_MOUSE DNA damage-binding protein 1 OS=Mus musculus OX=10090 GN=Ddb1 PE=1 SV=2
74	1	Mouse	tr|Q3UKQ2|Q3UKQ2_MOUSE	339	60089	25	14	15	10	1.03	tr|Q3UKQ2|Q3UKQ2_MOUSE Uncharacterized protein OS=Mus musculus OX=10090 GN=Cct8 PE=2 SV=1
75	1	Mouse	sp|P38647|GRP75_MOUSE	337	73701	20	8	15	6	0.42	sp|P38647|GRP75_MOUSE Stress-70 protein, mitochondrial OS=Mus musculus OX=10090 GN=Hspa9 PE=1 SV=3
76	1	Mouse	tr|A2A547|A2A547_MOUSE	336	23347	14	9	8	4	1.06	tr|A2A547|A2A547_MOUSE Ribosomal protein L19 OS=Mus musculus OX=10090 GN=Rpl19 PE=1 SV=1
77	1	Mouse	tr|A2AFQ0|A2AFQ0_MOUSE	336	486324	61	22	49	21	0.2	tr|A2AFQ0|A2AFQ0_MOUSE E3 ubiquitin-protein ligase HUWE1 OS=Mus musculus OX=10090 GN=Huwe1 PE=1 SV=1
78	1	Mouse	sp|Q3V3R1|C1TM_MOUSE	335	106518	26	16	16	12	0.62	sp|Q3V3R1|C1TM_MOUSE Monofunctional C1-tetrahydrofolate synthase, mitochondrial OS=Mus musculus OX=10090 GN=Mthfd1l PE=1 SV=2
79	1	Mouse	tr|Q58DZ3|Q58DZ3_MOUSE	332	12947	17	10	9	6	5.81	tr|Q58DZ3|Q58DZ3_MOUSE MCG20799 OS=Mus musculus OX=10090 GN=Rpl30 PE=1 SV=1
80	1	Mouse	tr|Q3TII0|Q3TII0_MOUSE	326	58561	23	14	13	9	0.92	tr|Q3TII0|Q3TII0_MOUSE T-complex protein 1 subunit delta OS=Mus musculus OX=10090 GN=Cct4 PE=2 SV=1
80	2	Mouse	sp|P80316|TCPE_MOUSE	148	60042	13	8	9	6	0.53	sp|P80316|TCPE_MOUSE T-complex protein 1 subunit epsilon OS=Mus musculus OX=10090 GN=Cct5 PE=1 SV=1
81	1	Mouse	tr|Q3UJS0|Q3UJS0_MOUSE	324	28277	23	17	11	7	1.85	tr|Q3UJS0|Q3UJS0_MOUSE Uncharacterized protein OS=Mus musculus OX=10090 GN=Rpl8 PE=2 SV=1
82	1	Mouse	tr|E9Q6R7|E9Q6R7_MOUSE	322	394628	41	15	31	14	0.16	tr|E9Q6R7|E9Q6R7_MOUSE Utrophin OS=Mus musculus OX=10090 GN=Utrn PE=1 SV=1
83	1	Mouse	tr|Q642L7|Q642L7_MOUSE	316	18282	34	23	9	7	3.97	tr|Q642L7|Q642L7_MOUSE MCG13441 OS=Mus musculus OX=10090 GN=Rps27a PE=2 SV=1
84	1	Mouse	sp|Q80WJ7|LYRIC_MOUSE	315	63922	23	13	14	8	0.71	sp|Q80WJ7|LYRIC_MOUSE Protein LYRIC OS=Mus musculus OX=10090 GN=Mtdh PE=1 SV=1
85	1	Mouse	tr|Q3U4U6|Q3U4U6_MOUSE	314	61162	30	14	15	9	0.87	tr|Q3U4U6|Q3U4U6_MOUSE T-complex protein 1 subunit gamma OS=Mus musculus OX=10090 GN=Cct3 PE=1 SV=1
86	1	Mouse	tr|Q3U900|Q3U900_MOUSE	304	68656	20	11	14	9	0.75	tr|Q3U900|Q3U900_MOUSE Dolichyl-diphosphooligosaccharide--protein glycosyltransferase subunit 1 OS=Mus musculus OX=10090 GN=Rpn1 PE=2 SV=1
87	1	Mouse	tr|A4FUS1|A4FUS1_MOUSE	304	16549	17	13	10	7	4.87	tr|A4FUS1|A4FUS1_MOUSE MCG123443 OS=Mus musculus OX=10090 GN=Rps16 PE=1 SV=1
88	1	Mouse	sp|A2AN08|UBR4_MOUSE	300	578883	60	16	43	12	0.09	sp|A2AN08|UBR4_MOUSE E3 ubiquitin-protein ligase UBR4 OS=Mus musculus OX=10090 GN=Ubr4 PE=1 SV=1
89	1	Mouse	tr|Q5M9M0|Q5M9M0_MOUSE	291	23563	27	18	12	8	3.19	tr|Q5M9M0|Q5M9M0_MOUSE MCG23455, isoform CRA_e OS=Mus musculus OX=10090 GN=Rpl13a PE=1 SV=1
90	1	Mouse	tr|Q3U4Z7|Q3U4Z7_MOUSE	290	142225	49	18	38	15	0.57	tr|Q3U4Z7|Q3U4Z7_MOUSE High density lipoprotein (HDL) binding protein, isoform CRA_d OS=Mus musculus OX=10090 GN=Hdlbp PE=1 SV=1
91	1	Mouse	tr|Q58EA6|Q58EA6_MOUSE	286	13791	13	11	7	5	3.53	tr|Q58EA6|Q58EA6_MOUSE MCG10725, isoform CRA_a OS=Mus musculus OX=10090 GN=Rps25 PE=1 SV=1
92	1	Mouse	tr|Q3TI05|Q3TI05_MOUSE	281	58424	20	14	13	9	0.93	tr|Q3TI05|Q3TI05_MOUSE Chaperonin containing Tcp1, subunit 6a (Zeta) OS=Mus musculus OX=10090 GN=Cct6a PE=2 SV=1
93	1	Mouse	tr|A2AQA9|A2AQA9_MOUSE	280	803259	113	18	90	16	0.09	tr|A2AQA9|A2AQA9_MOUSE Nebulin OS=Mus musculus OX=10090 GN=Neb PE=1 SV=1
94	1	Mouse	tr|F6YVP7|F6YVP7_MOUSE	275	17661	15	11	8	5	2.28	tr|F6YVP7|F6YVP7_MOUSE Predicted gene 10260 OS=Mus musculus OX=10090 GN=Gm10260 PE=3 SV=2
95	1	Mouse	tr|B2M1R6|B2M1R6_MOUSE	272	48760	18	14	9	8	1.01	tr|B2M1R6|B2M1R6_MOUSE Heterogeneous nuclear ribonucleoprotein K OS=Mus musculus OX=10090 GN=Hnrnpk PE=1 SV=1
96	1	Mouse	sp|Q8BTI8|SRRM2_MOUSE	271	295521	98	13	43	11	0.17	sp|Q8BTI8|SRRM2_MOUSE Serine/arginine repetitive matrix protein 2 OS=Mus musculus OX=10090 GN=Srrm2 PE=1 SV=3
97	1	Mouse	sp|Q8BX02|KANK2_MOUSE	271	90988	23	15	17	11	0.68	sp|Q8BX02|KANK2_MOUSE KN motif and ankyrin repeat domain-containing protein 2 OS=Mus musculus OX=10090 GN=Kank2 PE=1 SV=1
98	1	Mouse	tr|Q3U561|Q3U561_MOUSE	269	24971	18	13	8	6	1.76	tr|Q3U561|Q3U561_MOUSE Ribosomal protein OS=Mus musculus OX=10090 GN=Rpl10a PE=2 SV=1
99	1	Mouse	tr|A0A1S6GWJ8|A0A1S6GWJ8_MOUSE	268	86893	17	10	14	8	0.48	tr|A0A1S6GWJ8|A0A1S6GWJ8_MOUSE Uncharacterized protein OS=Mus musculus OX=10090 GN=Hnrnpm PE=2 SV=1
100	1	Mouse	sp|P14115|RL27A_MOUSE	263	16709	14	10	6	4	1.71	sp|P14115|RL27A_MOUSE 60S ribosomal protein L27a OS=Mus musculus OX=10090 GN=Rpl27a PE=1 SV=5
101	1	Mouse	tr|Q3U9Y8|Q3U9Y8_MOUSE	258	100865	21	11	15	11	0.59	tr|Q3U9Y8|Q3U9Y8_MOUSE 26S proteasome non-ATPase regulatory subunit 2 OS=Mus musculus OX=10090 GN=Psmd2 PE=2 SV=1
102	1	Mouse	tr|Q3U417|Q3U417_MOUSE	250	109098	28	11	19	8	0.37	tr|Q3U417|Q3U417_MOUSE Uncharacterized protein OS=Mus musculus OX=10090 GN=Ppfibp1 PE=2 SV=1
103	1	Mouse	sp|Q6P542|ABCF1_MOUSE	244	95343	21	6	19	6	0.31	sp|Q6P542|ABCF1_MOUSE ATP-binding cassette sub-family F member 1 OS=Mus musculus OX=10090 GN=Abcf1 PE=1 SV=1
104	1	Mouse	sp|Q6ZWN5|RS9_MOUSE	242	22635	27	17	16	11	6.74	sp|Q6ZWN5|RS9_MOUSE 40S ribosomal protein S9 OS=Mus musculus OX=10090 GN=Rps9 PE=1 SV=3
105	1	Mouse	tr|Q542G9|Q542G9_MOUSE	242	38937	15	8	11	6	0.92	tr|Q542G9|Q542G9_MOUSE Annexin OS=Mus musculus OX=10090 GN=Anxa2 PE=1 SV=1
106	1	Mouse	tr|A0A1B0GRR3|A0A1B0GRR3_MOUSE	240	15302	23	15	12	9	10.61	tr|A0A1B0GRR3|A0A1B0GRR3_MOUSE 40S ribosomal protein S11 OS=Mus musculus OX=10090 GN=Rps11 PE=1 SV=1
107	1	Mouse	sp|Q03265|ATPA_MOUSE	230	59830	22	11	16	9	0.9	sp|Q03265|ATPA_MOUSE ATP synthase subunit alpha, mitochondrial OS=Mus musculus OX=10090 GN=Atp5f1a PE=1 SV=1
108	1	Mouse	tr|Q3TZS3|Q3TZS3_MOUSE	229	126131	16	11	12	8	0.31	tr|Q3TZS3|Q3TZS3_MOUSE Integrin alpha-7 OS=Mus musculus OX=10090 GN=Itga7 PE=1 SV=1
109	1	Mouse	sp|Q6P5E4|UGGG1_MOUSE	228	177007	32	13	20	11	0.31	sp|Q6P5E4|UGGG1_MOUSE UDP-glucose:glycoprotein glucosyltransferase 1 OS=Mus musculus OX=10090 GN=Uggt1 PE=1 SV=4
110	1	Mouse	sp|P52480|KPYM_MOUSE	224	58378	19	10	12	7	0.67	sp|P52480|KPYM_MOUSE Pyruvate kinase PKM OS=Mus musculus OX=10090 GN=Pkm PE=1 SV=4
111	1	Mouse	sp|Q8VDD5|MYH9_MOUSE	223	227429	42	12	31	10	0.21	sp|Q8VDD5|MYH9_MOUSE Myosin-9 OS=Mus musculus OX=10090 GN=Myh9 PE=1 SV=4
112	1	Mouse	tr|Q3THJ0|Q3THJ0_MOUSE	222	20905	15	11	7	5	1.74	tr|Q3THJ0|Q3THJ0_MOUSE 60S ribosomal protein L18a OS=Mus musculus OX=10090 GN=Rpl18a PE=2 SV=1
113	1	Mouse	sp|P68040|RACK1_MOUSE	215	35511	16	8	11	6	1.05	sp|P68040|RACK1_MOUSE Receptor of activated protein C kinase 1 OS=Mus musculus OX=10090 GN=Rack1 PE=1 SV=3
114	1	Mouse	tr|Q3U8U8|Q3U8U8_MOUSE	214	70824	26	11	15	7	0.52	tr|Q3U8U8|Q3U8U8_MOUSE Polyadenylate-binding protein OS=Mus musculus OX=10090 GN=Pabpc1 PE=2 SV=1
114	2	Mouse	tr|Q9D4E6|Q9D4E6_MOUSE	136	71356	17	8	10	5	0.35	tr|Q9D4E6|Q9D4E6_MOUSE Polyadenylate-binding protein OS=Mus musculus OX=10090 GN=Pabpc6 PE=1 SV=1
114	3	Mouse	tr|A3KFU5|A3KFU5_MOUSE	127	69615	17	6	10	4	0.28	tr|A3KFU5|A3KFU5_MOUSE Polyadenylate-binding protein OS=Mus musculus OX=10090 GN=Pabpc4 PE=1 SV=1
115	1	Mouse	tr|Q3TET0|Q3TET0_MOUSE	213	60159	19	11	12	6	0.53	tr|Q3TET0|Q3TET0_MOUSE Uncharacterized protein OS=Mus musculus OX=10090 GN=Cct7 PE=2 SV=1
116	1	Mouse	tr|Q5SXR6|Q5SXR6_MOUSE	209	193631	15	9	14	8	0.19	tr|Q5SXR6|Q5SXR6_MOUSE Clathrin heavy chain OS=Mus musculus OX=10090 GN=Cltc PE=1 SV=1
117	1	Mouse	sp|Q8CG19|LTBP1_MOUSE	206	195032	16	7	13	6	0.14	sp|Q8CG19|LTBP1_MOUSE Latent-transforming growth factor beta-binding protein 1 OS=Mus musculus OX=10090 GN=Ltbp1 PE=1 SV=2
118	1	Mouse	tr|Q6IFT3|Q6IFT3_MOUSE	203	86156	8	4	4	1	0.05	tr|Q6IFT3|Q6IFT3_MOUSE Keratin Kb40 OS=Mus musculus OX=10090 GN=Krt78 PE=2 SV=1
119	1	Mouse	tr|Q3TFF0|Q3TFF0_MOUSE	203	46345	13	7	9	5	0.58	tr|Q3TFF0|Q3TFF0_MOUSE Uncharacterized protein OS=Mus musculus OX=10090 GN=Dnaja2 PE=2 SV=1
120	1	Mouse	tr|Q3UDS4|Q3UDS4_MOUSE	201	50634	14	6	12	6	0.66	tr|Q3UDS4|Q3UDS4_MOUSE Uncharacterized protein OS=Mus musculus OX=10090 GN=Sqor PE=2 SV=1
121	1	Mouse	sp|Q8BP47|SYNC_MOUSE	199	65150	21	9	13	7	0.58	sp|Q8BP47|SYNC_MOUSE Asparagine--tRNA ligase, cytoplasmic OS=Mus musculus OX=10090 GN=Nars PE=1 SV=2
122	1	Mouse	sp|P48678|LMNA_MOUSE	196	74478	21	6	17	6	0.41	sp|P48678|LMNA_MOUSE Prelamin-A/C OS=Mus musculus OX=10090 GN=Lmna PE=1 SV=2
123	1	Mouse	sp|P62264|RS14_MOUSE	193	16434	9	8	5	5	3.61	sp|P62264|RS14_MOUSE 40S ribosomal protein S14 OS=Mus musculus OX=10090 GN=Rps14 PE=1 SV=3
124	1	Mouse	sp|Q9EPU0|RENT1_MOUSE	193	125200	18	11	14	9	0.36	sp|Q9EPU0|RENT1_MOUSE Regulator of nonsense transcripts 1 OS=Mus musculus OX=10090 GN=Upf1 PE=1 SV=2
125	1	Mouse	tr|Q5BLJ9|Q5BLJ9_MOUSE	190	15788	16	10	8	4	1.89	tr|Q5BLJ9|Q5BLJ9_MOUSE 60S ribosomal protein L27 OS=Mus musculus OX=10090 GN=Rpl27 PE=1 SV=1
126	1	Mouse	sp|O55029|COPB2_MOUSE	190	103240	20	9	14	6	0.28	sp|O55029|COPB2_MOUSE Coatomer subunit beta' OS=Mus musculus OX=10090 GN=Copb2 PE=1 SV=2
127	1	Mouse	tr|Q545A2|Q545A2_MOUSE	190	33138	25	16	12	10	2.59	tr|Q545A2|Q545A2_MOUSE MCG11560 OS=Mus musculus OX=10090 GN=Slc25a5 PE=1 SV=1
127	2	Mouse	sp|P48962|ADT1_MOUSE	72	33111	17	8	9	5	0.9	sp|P48962|ADT1_MOUSE ADP/ATP translocase 1 OS=Mus musculus OX=10090 GN=Slc25a4 PE=1 SV=4
128	1	Mouse	tr|Q3TML6|Q3TML6_MOUSE	184	51603	9	6	7	5	0.51	tr|Q3TML6|Q3TML6_MOUSE Eukaryotic translation initiation factor 2, subunit 3, structural gene X-linked OS=Mus musculus OX=10090 GN=Eif2s3x PE=1 SV=1
129	1	Mouse	sp|Q61768|KINH_MOUSE	181	110225	23	6	14	5	0.21	sp|Q61768|KINH_MOUSE Kinesin-1 heavy chain OS=Mus musculus OX=10090 GN=Kif5b PE=1 SV=3
130	1	Mouse	sp|B2RQC6|PYR1_MOUSE	181	245650	45	11	25	10	0.19	sp|B2RQC6|PYR1_MOUSE CAD protein OS=Mus musculus OX=10090 GN=Cad PE=1 SV=1
131	1	Mouse	tr|Q8VC94|Q8VC94_MOUSE	181	19240	9	6	5	4	1.4	tr|Q8VC94|Q8VC94_MOUSE Rpl11 protein OS=Mus musculus OX=10090 GN=Rpl11 PE=2 SV=1
132	1	Mouse	tr|Q8C2Q7|Q8C2Q7_MOUSE	179	51470	13	6	9	3	0.28	tr|Q8C2Q7|Q8C2Q7_MOUSE Heterogeneous nuclear ribonucleoprotein H OS=Mus musculus OX=10090 GN=Hnrnph1 PE=1 SV=1
132	2	Mouse	sp|Q9Z2X1|HNRPF_MOUSE	82	46043	8	5	6	3	0.32	sp|Q9Z2X1|HNRPF_MOUSE Heterogeneous nuclear ribonucleoprotein F OS=Mus musculus OX=10090 GN=Hnrnpf PE=1 SV=3
133	1	Mouse	tr|Q7M754|Q7M754_MOUSE	179	27255	9	6	1	1	0.36	tr|Q7M754|Q7M754_MOUSE Try10-like trypsinogen OS=Mus musculus OX=10090 GN=Gm5409 PE=2 SV=1
134	1	Mouse	tr|Q5M9J8|Q5M9J8_MOUSE	175	15781	11	9	7	6	3.9	tr|Q5M9J8|Q5M9J8_MOUSE MCG13936 OS=Mus musculus OX=10090 GN=Rpl28 PE=1 SV=1
135	1	Mouse	sp|P62911|RL32_MOUSE	172	15964	12	6	7	4	1.85	sp|P62911|RL32_MOUSE 60S ribosomal protein L32 OS=Mus musculus OX=10090 GN=Rpl32 PE=1 SV=2
136	1	Mouse	tr|Q9CWK0|Q9CWK0_MOUSE	172	26414	12	7	6	4	0.9	tr|Q9CWK0|Q9CWK0_MOUSE Uncharacterized protein OS=Mus musculus OX=10090 GN=Rpl14 PE=2 SV=1
137	1	Mouse	tr|B1ARA3|B1ARA3_MOUSE	169	12210	16	7	7	4	2.89	tr|B1ARA3|B1ARA3_MOUSE 60S ribosomal protein L26 (Fragment) OS=Mus musculus OX=10090 GN=Rpl26 PE=1 SV=1
138	1	Mouse	tr|Q4V9X9|Q4V9X9_MOUSE	168	17553	9	6	7	4	1.6	tr|Q4V9X9|Q4V9X9_MOUSE Rpl23a protein (Fragment) OS=Mus musculus OX=10090 GN=Rpl23a PE=2 SV=1
139	1	Mouse	sp|Q9Z0X1|AIFM1_MOUSE	166	66952	12	6	9	4	0.29	sp|Q9Z0X1|AIFM1_MOUSE Apoptosis-inducing factor 1, mitochondrial OS=Mus musculus OX=10090 GN=Aifm1 PE=1 SV=1
140	1	Mouse	tr|Q3UW40|Q3UW40_MOUSE	164	18355	22	7	11	4	1.5	tr|Q3UW40|Q3UW40_MOUSE Uncharacterized protein OS=Mus musculus OX=10090 GN=Rpl24 PE=2 SV=1
141	1	Mouse	tr|Q5FW97|Q5FW97_MOUSE	162	47453	20	9	11	7	0.87	tr|Q5FW97|Q5FW97_MOUSE Enolase 1, alpha non-neuron OS=Mus musculus OX=10090 GN=EG433182 PE=1 SV=1
142	1	Mouse	tr|Q9CWI9|Q9CWI9_MOUSE	162	15997	5	5	3	3	1.19	tr|Q9CWI9|Q9CWI9_MOUSE Uncharacterized protein OS=Mus musculus OX=10090 GN=Rps23 PE=2 SV=1
143	1	Mouse	sp|Q04750|TOP1_MOUSE	161	91275	33	8	18	5	0.26	sp|Q04750|TOP1_MOUSE DNA topoisomerase 1 OS=Mus musculus OX=10090 GN=Top1 PE=1 SV=2
144	1	Mouse	tr|Q3UNI1|Q3UNI1_MOUSE	161	77080	11	5	7	4	0.25	tr|Q3UNI1|Q3UNI1_MOUSE NAD-dependent protein deacetylase sirtuin-1 OS=Mus musculus OX=10090 GN=Sirt1 PE=1 SV=1
145	1	Mouse	tr|A0A087WSN6|A0A087WSN6_MOUSE	160	256502	22	10	18	9	0.16	tr|A0A087WSN6|A0A087WSN6_MOUSE Fibronectin OS=Mus musculus OX=10090 GN=Fn1 PE=1 SV=1
146	1	Mouse	sp|Q05D44|IF2P_MOUSE	159	137988	27	6	24	6	0.2	sp|Q05D44|IF2P_MOUSE Eukaryotic translation initiation factor 5B OS=Mus musculus OX=10090 GN=Eif5b PE=1 SV=2
147	1	Mouse	tr|Q3UV57|Q3UV57_MOUSE	158	104866	20	9	16	7	0.33	tr|Q3UV57|Q3UV57_MOUSE Uncharacterized protein OS=Mus musculus OX=10090 GN=Dcaf5 PE=1 SV=1
148	1	Mouse	tr|Q7TQC8|Q7TQC8_MOUSE	155	125717	15	7	14	7	0.27	tr|Q7TQC8|Q7TQC8_MOUSE Eukaryotic translation initiation factor 2 alpha kinase 3 OS=Mus musculus OX=10090 GN=Eif2ak3 PE=2 SV=1
149	1	Mouse	tr|Q5BLK2|Q5BLK2_MOUSE	154	13478	10	8	5	4	2.45	tr|Q5BLK2|Q5BLK2_MOUSE MCG3574 OS=Mus musculus OX=10090 GN=Rps20 PE=1 SV=1
150	1	Mouse	tr|B2RX00|B2RX00_MOUSE	154	184300	19	6	16	6	0.15	tr|B2RX00|B2RX00_MOUSE RB1-inducible coiled-coil 1 OS=Mus musculus OX=10090 GN=Rb1cc1 PE=2 SV=1
151	1	Mouse	tr|Q3TXH7|Q3TXH7_MOUSE	153	86286	19	8	15	7	0.41	tr|Q3TXH7|Q3TXH7_MOUSE Uncharacterized protein OS=Mus musculus OX=10090 GN=Csde1 PE=2 SV=1
152	1	Mouse	tr|F8VPX1|F8VPX1_MOUSE	153	129476	21	8	19	6	0.22	tr|F8VPX1|F8VPX1_MOUSE Ubiquitin carboxyl-terminal hydrolase 7 OS=Mus musculus OX=10090 GN=Usp7 PE=1 SV=1
153	1	Mouse	tr|Q71V06|Q71V06_MOUSE	151	33527	7	3	4	2	0.29	tr|Q71V06|Q71V06_MOUSE Y box transcription factor (Fragment) OS=Mus musculus OX=10090 GN=Ybx1 PE=2 SV=1
154	1	Mouse	tr|B2CY77|B2CY77_MOUSE	148	32944	8	6	6	4	0.67	tr|B2CY77|B2CY77_MOUSE Laminin receptor (Fragment) OS=Mus musculus OX=10090 GN=Rpsa PE=2 SV=1
155	1	Mouse	tr|Q3TG93|Q3TG93_MOUSE	145	47868	14	5	11	4	0.43	tr|Q3TG93|Q3TG93_MOUSE Uncharacterized protein OS=Mus musculus OX=10090 GN=Ssb PE=2 SV=1
156	1	Mouse	tr|Q5BLJ7|Q5BLJ7_MOUSE	145	17212	11	7	6	4	1.65	tr|Q5BLJ7|Q5BLJ7_MOUSE MCG10205 OS=Mus musculus OX=10090 GN=Rps13 PE=1 SV=1
157	1	Mouse	tr|Q8C2E1|Q8C2E1_MOUSE	144	66077	12	6	10	5	0.38	tr|Q8C2E1|Q8C2E1_MOUSE Uncharacterized protein OS=Mus musculus OX=10090 GN=Ppp2r1a PE=2 SV=1
158	1	Mouse	tr|B2RXM2|B2RXM2_MOUSE	141	36815	9	5	6	3	0.41	tr|B2RXM2|B2RXM2_MOUSE EG627828 protein OS=Mus musculus OX=10090 GN=Gm6793 PE=1 SV=1
158	2	Mouse	sp|P49312|ROA1_MOUSE	115	34289	5	4	3	2	0.28	sp|P49312|ROA1_MOUSE Heterogeneous nuclear ribonucleoprotein A1 OS=Mus musculus OX=10090 GN=Hnrnpa1 PE=1 SV=2
159	1	Mouse	tr|B2RSC8|B2RSC8_MOUSE	137	103155	14	6	10	4	0.18	tr|B2RSC8|B2RSC8_MOUSE E3 ubiquitin-protein ligase OS=Mus musculus OX=10090 GN=Nedd4 PE=1 SV=1
160	1	Mouse	tr|Q542X7|Q542X7_MOUSE	137	57783	11	4	9	3	0.25	tr|Q542X7|Q542X7_MOUSE Chaperonin subunit 2 (Beta), isoform CRA_a OS=Mus musculus OX=10090 GN=Cct2 PE=1 SV=1
161	1	Mouse	sp|Q9JIF7|COPB_MOUSE	135	108138	17	5	14	4	0.17	sp|Q9JIF7|COPB_MOUSE Coatomer subunit beta OS=Mus musculus OX=10090 GN=Copb1 PE=1 SV=1
162	1	Mouse	tr|B2MWM9|B2MWM9_MOUSE	135	48136	18	8	10	4	0.42	tr|B2MWM9|B2MWM9_MOUSE Calreticulin OS=Mus musculus OX=10090 GN=Calr PE=1 SV=1
163	1	Mouse	tr|A0A087WPX0|A0A087WPX0_MOUSE	135	150420	23	7	19	7	0.22	tr|A0A087WPX0|A0A087WPX0_MOUSE Kinectin OS=Mus musculus OX=10090 GN=Ktn1 PE=1 SV=1
164	1	Mouse	tr|F6QYE1|F6QYE1_MOUSE	133	48462	10	7	6	3	0.3	tr|F6QYE1|F6QYE1_MOUSE Calsequestrin OS=Mus musculus OX=10090 GN=Casq2 PE=1 SV=1
165	1	Mouse	tr|G5E8J9|G5E8J9_MOUSE	133	103807	13	6	12	6	0.28	tr|G5E8J9|G5E8J9_MOUSE SCY1-like protein 2 OS=Mus musculus OX=10090 GN=Scyl2 PE=1 SV=1
166	1	Mouse	tr|F6ZGN3|F6ZGN3_MOUSE	132	54508	8	5	5	3	0.26	tr|F6ZGN3|F6ZGN3_MOUSE Unconventional myosin-XVIIIa (Fragment) OS=Mus musculus OX=10090 GN=Myo18a PE=1 SV=2
167	1	Mouse	tr|Q6PHZ1|Q6PHZ1_MOUSE	132	21611	10	6	5	3	0.79	tr|Q6PHZ1|Q6PHZ1_MOUSE Rpl17 protein OS=Mus musculus OX=10090 GN=Rpl17 PE=2 SV=1
168	1	Mouse	tr|Q3UXM3|Q3UXM3_MOUSE	129	85718	10	6	8	4	0.22	tr|Q3UXM3|Q3UXM3_MOUSE Uncharacterized protein OS=Mus musculus OX=10090 GN=Maged1 PE=2 SV=1
169	1	Mouse	sp|A2AJI0|MA7D1_MOUSE	126	93562	18	5	12	4	0.2	sp|A2AJI0|MA7D1_MOUSE MAP7 domain-containing protein 1 OS=Mus musculus OX=10090 GN=Map7d1 PE=1 SV=1
170	1	Mouse	sp|Q9JHU4|DYHC1_MOUSE	126	534447	70	11	49	11	0.09	sp|Q9JHU4|DYHC1_MOUSE Cytoplasmic dynein 1 heavy chain 1 OS=Mus musculus OX=10090 GN=Dync1h1 PE=1 SV=2
171	1	Mouse	tr|E9QM77|E9QM77_MOUSE	126	137230	12	3	11	3	0.1	tr|E9QM77|E9QM77_MOUSE Ataxin-2 OS=Mus musculus OX=10090 GN=Atxn2 PE=1 SV=1
172	1	Mouse	tr|Q3TK61|Q3TK61_MOUSE	124	45613	9	5	5	3	0.32	tr|Q3TK61|Q3TK61_MOUSE Uncharacterized protein OS=Mus musculus OX=10090 GN=Dnaja1 PE=2 SV=1
173	1	Mouse	tr|A1BN54|A1BN54_MOUSE	123	103283	17	4	11	4	0.18	tr|A1BN54|A1BN54_MOUSE Alpha actinin 1a OS=Mus musculus OX=10090 GN=Actn1 PE=1 SV=1
174	1	Mouse	tr|A0A1L1STE4|A0A1L1STE4_MOUSE	123	97791	11	6	9	5	0.24	tr|A0A1L1STE4|A0A1L1STE4_MOUSE Interleukin enhancer-binding factor 3 OS=Mus musculus OX=10090 GN=Ilf3 PE=1 SV=1
175	1	Mouse	tr|D3YUG3|D3YUG3_MOUSE	123	15353	11	6	7	5	2.91	tr|D3YUG3|D3YUG3_MOUSE 40S ribosomal protein S19 (Fragment) OS=Mus musculus OX=10090 GN=Rps19 PE=1 SV=8
176	1	Mouse	sp|P11983|TCPA_MOUSE	122	60867	19	8	14	6	0.52	sp|P11983|TCPA_MOUSE T-complex protein 1 subunit alpha OS=Mus musculus OX=10090 GN=Tcp1 PE=1 SV=3
177	1	Mouse	sp|Q9QZE5|COPG1_MOUSE	122	98705	12	6	12	6	0.3	sp|Q9QZE5|COPG1_MOUSE Coatomer subunit gamma-1 OS=Mus musculus OX=10090 GN=Copg1 PE=1 SV=1
178	1	Mouse	tr|A2AM97|A2AM97_MOUSE	121	25044	24	8	11	4	0.96	tr|A2AM97|A2AM97_MOUSE Ribosomal protein 10 OS=Mus musculus OX=10090 GN=RP23-436K3.4-001 PE=4 SV=1
179	1	Mouse	tr|A0A2I3BQS6|A0A2I3BQS6_MOUSE	120	311967	23	4	20	4	0.06	tr|A0A2I3BQS6|A0A2I3BQS6_MOUSE E3 ubiquitin-protein ligase UBR5 OS=Mus musculus OX=10090 GN=Ubr5 PE=1 SV=1
180	1	Mouse	tr|Q3U313|Q3U313_MOUSE	118	58932	7	4	6	3	0.24	tr|Q3U313|Q3U313_MOUSE Uncharacterized protein OS=Mus musculus OX=10090 GN=Rbm39 PE=2 SV=1
181	1	Mouse	tr|Q3TJ71|Q3TJ71_MOUSE	117	55555	7	3	7	3	0.26	tr|Q3TJ71|Q3TJ71_MOUSE UDP-glucose 6-dehydrogenase OS=Mus musculus OX=10090 GN=Ugdh PE=2 SV=1
182	1	Mouse	sp|Q6PDM2|SRSF1_MOUSE	117	27842	17	8	9	6	1.49	sp|Q6PDM2|SRSF1_MOUSE Serine/arginine-rich splicing factor 1 OS=Mus musculus OX=10090 GN=Srsf1 PE=1 SV=3
183	1	Mouse	tr|Q542V3|Q542V3_MOUSE	117	56330	13	3	10	2	0.16	tr|Q542V3|Q542V3_MOUSE Serine/arginine-rich-splicing factor 4 OS=Mus musculus OX=10090 GN=Srsf4 PE=1 SV=1
183	2	Mouse	sp|Q3TWW8|SRSF6_MOUSE	105	39116	12	3	11	2	0.24	sp|Q3TWW8|SRSF6_MOUSE Serine/arginine-rich splicing factor 6 OS=Mus musculus OX=10090 GN=Srsf6 PE=1 SV=1
183	3	Mouse	sp|O35326|SRSF5_MOUSE	78	30987	7	3	6	2	0.31	sp|O35326|SRSF5_MOUSE Serine/arginine-rich splicing factor 5 OS=Mus musculus OX=10090 GN=Srsf5 PE=1 SV=2
184	1	Mouse	tr|Q6ZQ32|Q6ZQ32_MOUSE	115	184872	22	7	18	6	0.15	tr|Q6ZQ32|Q6ZQ32_MOUSE MKIAA0858 protein (Fragment) OS=Mus musculus OX=10090 GN=Lmo7 PE=2 SV=1
185	1	Mouse	tr|A0A0U1RNK6|A0A0U1RNK6_MOUSE	114	40405	3	1	3	1	0.11	tr|A0A0U1RNK6|A0A0U1RNK6_MOUSE S-adenosylmethionine synthase OS=Mus musculus OX=10090 GN=Mat2a PE=1 SV=1
186	1	Mouse	sp|Q99MR6|SRRT_MOUSE	112	100846	10	4	8	3	0.14	sp|Q99MR6|SRRT_MOUSE Serrate RNA effector molecule homolog OS=Mus musculus OX=10090 GN=Srrt PE=1 SV=1
187	1	Mouse	tr|Q3U379|Q3U379_MOUSE	111	62404	12	5	8	3	0.23	tr|Q3U379|Q3U379_MOUSE Glypican 1, isoform CRA_c OS=Mus musculus OX=10090 GN=Gpc1 PE=1 SV=1
188	1	Mouse	tr|A0A0R4J0H8|A0A0R4J0H8_MOUSE	110	134852	8	4	8	4	0.14	tr|A0A0R4J0H8|A0A0R4J0H8_MOUSE Fibronectin type III domain-containing protein 3B OS=Mus musculus OX=10090 GN=Fndc3b PE=1 SV=1
189	1	Mouse	sp|Q8BMK4|CKAP4_MOUSE	109	63711	17	4	13	4	0.31	sp|Q8BMK4|CKAP4_MOUSE Cytoskeleton-associated protein 4 OS=Mus musculus OX=10090 GN=Ckap4 PE=1 SV=2
190	1	Mouse	tr|Q571J7|Q571J7_MOUSE	109	58984	9	4	7	3	0.24	tr|Q571J7|Q571J7_MOUSE Serine/threonine-protein phosphatase 2A 55 kDa regulatory subunit B (Fragment) OS=Mus musculus OX=10090 GN=Ppp2r2a PE=2 SV=1
191	1	Mouse	tr|A0A0U1RNK7|A0A0U1RNK7_MOUSE	109	239827	28	6	22	6	0.11	tr|A0A0U1RNK7|A0A0U1RNK7_MOUSE Dedicator of cytokinesis protein 7 OS=Mus musculus OX=10090 GN=Dock7 PE=1 SV=1
192	1	Mouse	tr|Q4VAG4|Q4VAG4_MOUSE	108	14807	6	4	4	3	1.33	tr|Q4VAG4|Q4VAG4_MOUSE MCG12304 OS=Mus musculus OX=10090 GN=Rpl22 PE=1 SV=1
193	1	Mouse	sp|Q7TN31|AGGF1_MOUSE	108	80081	11	6	9	6	0.38	sp|Q7TN31|AGGF1_MOUSE Angiogenic factor with G patch and FHA domains 1 OS=Mus musculus OX=10090 GN=Aggf1 PE=2 SV=1
194	1	Mouse	sp|Q9Z1B8|PHF1_MOUSE	106	62412	17	6	15	6	0.51	sp|Q9Z1B8|PHF1_MOUSE PHD finger protein 1 OS=Mus musculus OX=10090 GN=Phf1 PE=1 SV=2
195	1	Mouse	tr|M0QW57|M0QW57_MOUSE	106	36183	2	1	2	1	0.12	tr|M0QW57|M0QW57_MOUSE Junctional sarcoplasmic reticulum protein 1 OS=Mus musculus OX=10090 GN=Jsrp1 PE=1 SV=1
196	1	Mouse	tr|F8WHM5|F8WHM5_MOUSE	106	136085	6	3	6	3	0.1	tr|F8WHM5|F8WHM5_MOUSE Golgi apparatus protein 1 (Fragment) OS=Mus musculus OX=10090 GN=Glg1 PE=1 SV=1
197	1	Mouse	tr|Q3U292|Q3U292_MOUSE	105	22068	19	4	16	3	0.77	tr|Q3U292|Q3U292_MOUSE Uncharacterized protein OS=Mus musculus OX=10090 GN=Hist1h1d PE=2 SV=1
197	2	Mouse	sp|P43274|H14_MOUSE	71	21964	11	2	9	2	0.47	sp|P43274|H14_MOUSE Histone H1.4 OS=Mus musculus OX=10090 GN=Hist1h1e PE=1 SV=2
198	1	Mouse	tr|Q5EBP9|Q5EBP9_MOUSE	105	90558	7	3	5	2	0.1	tr|Q5EBP9|Q5EBP9_MOUSE Tripartite motif-containing 28 OS=Mus musculus OX=10090 GN=Trim28 PE=2 SV=1
199	1	Mouse	tr|A0A0G2JGQ6|A0A0G2JGQ6_MOUSE	103	82624	11	4	8	3	0.17	tr|A0A0G2JGQ6|A0A0G2JGQ6_MOUSE Serine/threonine-protein kinase DCLK1 OS=Mus musculus OX=10090 GN=Dclk1 PE=1 SV=1
200	1	Mouse	sp|Q9D1R9|RL34_MOUSE	102	13513	7	5	3	2	0.85	sp|Q9D1R9|RL34_MOUSE 60S ribosomal protein L34 OS=Mus musculus OX=10090 GN=Rpl34 PE=1 SV=2
201	1	Mouse	tr|Q7TMT3|Q7TMT3_MOUSE	101	133680	10	4	8	3	0.1	tr|Q7TMT3|Q7TMT3_MOUSE Thrombospondin 2 OS=Mus musculus OX=10090 GN=Thbs2 PE=2 SV=1
202	1	Mouse	sp|Q6ZWX6|IF2A_MOUSE	100	36371	9	3	7	3	0.42	sp|Q6ZWX6|IF2A_MOUSE Eukaryotic translation initiation factor 2 subunit 1 OS=Mus musculus OX=10090 GN=Eif2s1 PE=1 SV=3
203	1	Mouse	tr|Q3TJK3|Q3TJK3_MOUSE	99	46619	16	5	9	3	0.31	tr|Q3TJK3|Q3TJK3_MOUSE Uncharacterized protein OS=Mus musculus OX=10090 GN=Serpinh1 PE=2 SV=1
204	1	Mouse	tr|Q3T984|Q3T984_MOUSE	98	57098	11	6	6	4	0.35	tr|Q3T984|Q3T984_MOUSE Uncharacterized protein OS=Mus musculus OX=10090 GN=Ptbp1 PE=2 SV=1
205	1	Mouse	tr|D3YZX3|D3YZX3_MOUSE	98	33072	6	6	5	5	0.9	tr|D3YZX3|D3YZX3_MOUSE Guanine nucleotide-binding protein G(I)/G(S)/G(T) subunit beta-2 OS=Mus musculus OX=10090 GN=Gnb2 PE=1 SV=1
205	2	Mouse	sp|P62874|GBB1_MOUSE	84	38151	5	5	5	5	0.74	sp|P62874|GBB1_MOUSE Guanine nucleotide-binding protein G(I)/G(S)/G(T) subunit beta-1 OS=Mus musculus OX=10090 GN=Gnb1 PE=1 SV=3
206	1	Mouse	tr|Q8BVQ9|Q8BVQ9_MOUSE	98	53289	11	6	9	5	0.49	tr|Q8BVQ9|Q8BVQ9_MOUSE 26S proteasome regulatory subunit 7 OS=Mus musculus OX=10090 GN=Psmc2 PE=1 SV=1
207	1	Mouse	tr|Q4FZE6|Q4FZE6_MOUSE	94	22113	4	3	2	2	0.46	tr|Q4FZE6|Q4FZE6_MOUSE 40S ribosomal protein S7 OS=Mus musculus OX=10090 GN=Rps7 PE=2 SV=1
208	1	Mouse	tr|Q5BKS2|Q5BKS2_MOUSE	94	52618	11	6	6	3	0.27	tr|Q5BKS2|Q5BKS2_MOUSE Protein phosphatase 1B, magnesium dependent, beta isoform OS=Mus musculus OX=10090 GN=Ppm1b PE=2 SV=1
209	1	Mouse	sp|Q6ZQ38|CAND1_MOUSE	94	137955	10	3	10	3	0.1	sp|Q6ZQ38|CAND1_MOUSE Cullin-associated NEDD8-dissociated protein 1 OS=Mus musculus OX=10090 GN=Cand1 PE=1 SV=2
210	1	Mouse	tr|Q3TFE8|Q3TFE8_MOUSE	94	98305	10	4	7	4	0.19	tr|Q3TFE8|Q3TFE8_MOUSE Uncharacterized protein OS=Mus musculus OX=10090 GN=Kpnb1 PE=2 SV=1
211	1	Mouse	tr|F6VW30|F6VW30_MOUSE	93	34613	9	3	5	2	0.28	tr|F6VW30|F6VW30_MOUSE 14-3-3 protein theta (Fragment) OS=Mus musculus OX=10090 GN=Ywhaq PE=1 SV=1
212	1	Mouse	tr|Q3U7X9|Q3U7X9_MOUSE	92	104898	12	4	10	4	0.18	tr|Q3U7X9|Q3U7X9_MOUSE AP-2 complex subunit alpha OS=Mus musculus OX=10090 GN=Ap2a2 PE=2 SV=1
213	1	Mouse	tr|Q3TKR5|Q3TKR5_MOUSE	92	34476	8	3	7	2	0.28	tr|Q3TKR5|Q3TKR5_MOUSE Ribosomal protein L5 OS=Mus musculus OX=10090 GN=Rpl5 PE=2 SV=1
214	1	Mouse	tr|Q9CQM8|Q9CQM8_MOUSE	92	18624	13	5	7	3	0.96	tr|Q9CQM8|Q9CQM8_MOUSE 60S ribosomal protein L21 OS=Mus musculus OX=10090 GN=Rpl21 PE=1 SV=1
215	1	Mouse	tr|Q3ULL5|Q3ULL5_MOUSE	90	38410	6	4	6	4	0.56	tr|Q3ULL5|Q3ULL5_MOUSE Eif2s2 protein OS=Mus musculus OX=10090 GN=Eif2s2 PE=1 SV=1
216	1	Mouse	sp|Q6ZPF4|FMNL3_MOUSE	90	118007	12	3	12	3	0.11	sp|Q6ZPF4|FMNL3_MOUSE Formin-like protein 3 OS=Mus musculus OX=10090 GN=Fmnl3 PE=1 SV=2
217	1	Mouse	sp|Q8BU30|SYIC_MOUSE	90	145547	22	3	19	3	0.09	sp|Q8BU30|SYIC_MOUSE Isoleucine--tRNA ligase, cytoplasmic OS=Mus musculus OX=10090 GN=Iars PE=1 SV=2
218	1	Mouse	sp|Q8N7N5|DCAF8_MOUSE	89	66675	6	4	4	3	0.21	sp|Q8N7N5|DCAF8_MOUSE DDB1- and CUL4-associated factor 8 OS=Mus musculus OX=10090 GN=Dcaf8 PE=1 SV=1
219	1	Mouse	tr|Q3UZI0|Q3UZI0_MOUSE	89	67892	13	3	9	1	0.06	tr|Q3UZI0|Q3UZI0_MOUSE Uncharacterized protein (Fragment) OS=Mus musculus OX=10090 GN=Hnrnpr PE=2 SV=1
220	1	Mouse	sp|Q8BH59|CMC1_MOUSE	88	74922	9	4	9	4	0.26	sp|Q8BH59|CMC1_MOUSE Calcium-binding mitochondrial carrier protein Aralar1 OS=Mus musculus OX=10090 GN=Slc25a12 PE=1 SV=1
221	1	Mouse	sp|Q8BIA4|FBXW8_MOUSE	88	68483	6	4	5	3	0.21	sp|Q8BIA4|FBXW8_MOUSE F-box/WD repeat-containing protein 8 OS=Mus musculus OX=10090 GN=Fbxw8 PE=1 SV=2
222	1	Mouse	sp|Q99K46|UBP11_MOUSE	88	106401	11	4	10	3	0.13	sp|Q99K46|UBP11_MOUSE Ubiquitin carboxyl-terminal hydrolase 11 OS=Mus musculus OX=10090 GN=Usp11 PE=1 SV=4
223	1	Mouse	tr|Q6ZWX1|Q6ZWX1_MOUSE	84	12660	7	5	5	3	1.67	tr|Q6ZWX1|Q6ZWX1_MOUSE MCG1036414 OS=Mus musculus OX=10090 GN=Rpl35a PE=1 SV=1
224	1	Mouse	tr|Q542I9|Q542I9_MOUSE	84	49325	9	4	8	3	0.3	tr|Q542I9|Q542I9_MOUSE MCG122657 OS=Mus musculus OX=10090 GN=Psmc1 PE=1 SV=1
225	1	Mouse	tr|D3YYM6|D3YYM6_MOUSE	84	20572	6	2	4	1	0.23	tr|D3YYM6|D3YYM6_MOUSE 40S ribosomal protein S5 (Fragment) OS=Mus musculus OX=10090 GN=Rps5 PE=1 SV=1
226	1	Mouse	tr|Q80XR5|Q80XR5_MOUSE	82	53429	9	2	8	1	0.08	tr|Q80XR5|Q80XR5_MOUSE U2 snRNP auxiliary factor large subunit OS=Mus musculus OX=10090 GN=U2af2 PE=1 SV=1
227	1	Mouse	tr|S4R294|S4R294_MOUSE	82	298500	32	2	22	2	0.03	tr|S4R294|S4R294_MOUSE Protein PRRC2C OS=Mus musculus OX=10090 GN=Prrc2c PE=1 SV=1
228	1	Mouse	sp|Q6ZPE2|MTMR5_MOUSE	82	210614	8	4	8	4	0.08	sp|Q6ZPE2|MTMR5_MOUSE Myotubularin-related protein 5 OS=Mus musculus OX=10090 GN=Sbf1 PE=1 SV=2
229	1	Mouse	sp|Q6ZWV7|RL35_MOUSE	80	14544	6	2	5	1	0.33	sp|Q6ZWV7|RL35_MOUSE 60S ribosomal protein L35 OS=Mus musculus OX=10090 GN=Rpl35 PE=1 SV=1
230	1	Mouse	sp|Q640N1|AEBP1_MOUSE	80	129026	13	2	10	2	0.07	sp|Q640N1|AEBP1_MOUSE Adipocyte enhancer-binding protein 1 OS=Mus musculus OX=10090 GN=Aebp1 PE=1 SV=1
231	1	Mouse	sp|O08788|DCTN1_MOUSE	80	142272	13	1	11	1	0.03	sp|O08788|DCTN1_MOUSE Dynactin subunit 1 OS=Mus musculus OX=10090 GN=Dctn1 PE=1 SV=3
232	1	Mouse	tr|B9EHN0|B9EHN0_MOUSE	77	118931	15	5	15	5	0.2	tr|B9EHN0|B9EHN0_MOUSE Ubiquitin-activating enzyme E1, Chr X OS=Mus musculus OX=10090 GN=Uba1 PE=1 SV=1
233	1	Mouse	tr|A0A0G2JDW7|A0A0G2JDW7_MOUSE	76	9569	6	4	4	4	4.58	tr|A0A0G2JDW7|A0A0G2JDW7_MOUSE 40S ribosomal protein S27 (Fragment) OS=Mus musculus OX=10090 GN=Rps27 PE=1 SV=1
234	1	Mouse	tr|Q3UL43|Q3UL43_MOUSE	74	151522	13	2	11	2	0.06	tr|Q3UL43|Q3UL43_MOUSE Uncharacterized protein OS=Mus musculus OX=10090 GN=Nup155 PE=2 SV=1
235	1	Mouse	tr|Q3ULC7|Q3ULC7_MOUSE	74	94164	19	3	17	3	0.15	tr|Q3ULC7|Q3ULC7_MOUSE Uncharacterized protein OS=Mus musculus OX=10090 GN=Ddx21 PE=2 SV=1
236	1	Mouse	tr|Q5SQB7|Q5SQB7_MOUSE	73	32711	12	3	9	2	0.3	tr|Q5SQB7|Q5SQB7_MOUSE MCG68069 OS=Mus musculus OX=10090 GN=Npm1 PE=1 SV=1
237	1	Mouse	sp|F8VPU2|FARP1_MOUSE	73	119599	5	2	4	2	0.07	sp|F8VPU2|FARP1_MOUSE FERM, ARHGEF and pleckstrin domain-containing protein 1 OS=Mus musculus OX=10090 GN=Farp1 PE=1 SV=1
238	1	Mouse	sp|Q7TNV0|DEK_MOUSE	73	43360	13	3	8	2	0.22	sp|Q7TNV0|DEK_MOUSE Protein DEK OS=Mus musculus OX=10090 GN=Dek PE=1 SV=1
239	1	Mouse	tr|Q3U3D3|Q3U3D3_MOUSE	72	141423	10	2	10	2	0.06	tr|Q3U3D3|Q3U3D3_MOUSE Uncharacterized protein OS=Mus musculus OX=10090 GN=Vars PE=2 SV=1
240	1	Mouse	sp|Q8BK67|RCC2_MOUSE	72	56689	6	4	6	4	0.35	sp|Q8BK67|RCC2_MOUSE Protein RCC2 OS=Mus musculus OX=10090 GN=Rcc2 PE=1 SV=1
241	1	Mouse	tr|G5E8R4|G5E8R4_MOUSE	72	98714	10	2	9	2	0.09	tr|G5E8R4|G5E8R4_MOUSE SAPS domain family, member 3, isoform CRA_c OS=Mus musculus OX=10090 GN=Ppp6r3 PE=1 SV=1
242	1	Mouse	tr|Q14AQ1|Q14AQ1_MOUSE	72	44430	7	2	5	2	0.21	tr|Q14AQ1|Q14AQ1_MOUSE Proteasome (Prosome, macropain) 26S subunit, ATPase, 6 OS=Mus musculus OX=10090 GN=Psmc6 PE=1 SV=1
243	1	Mouse	sp|Q0KL02|TRIO_MOUSE	71	350836	29	2	27	2	0.02	sp|Q0KL02|TRIO_MOUSE Triple functional domain protein OS=Mus musculus OX=10090 GN=Trio PE=1 SV=3
244	1	Mouse	tr|A0A0A6YWM8|A0A0A6YWM8_MOUSE	69	145284	54	5	15	3	0.09	tr|A0A0A6YWM8|A0A0A6YWM8_MOUSE Mitogen-activated protein kinase kinase kinase kinase 4 OS=Mus musculus OX=10090 GN=Map4k4 PE=1 SV=1
245	1	Mouse	sp|P62830|RL23_MOUSE	68	14970	6	4	2	2	0.74	sp|P62830|RL23_MOUSE 60S ribosomal protein L23 OS=Mus musculus OX=10090 GN=Rpl23 PE=1 SV=1
246	1	Mouse	tr|Q52L97|Q52L97_MOUSE	68	58234	4	3	4	3	0.25	tr|Q52L97|Q52L97_MOUSE Importin subunit alpha OS=Mus musculus OX=10090 GN=Kpna2 PE=1 SV=1
247	1	Mouse	sp|Q6A065|CE170_MOUSE	68	175514	23	6	14	5	0.13	sp|Q6A065|CE170_MOUSE Centrosomal protein of 170 kDa OS=Mus musculus OX=10090 GN=Cep170 PE=1 SV=2
248	1	Mouse	tr|E9PVG8|E9PVG8_MOUSE	67	292361	10	2	6	1	0.01	tr|E9PVG8|E9PVG8_MOUSE RIKEN cDNA 9530053A07 gene OS=Mus musculus OX=10090 GN=9530053A07Rik PE=1 SV=1
249	1	Mouse	tr|A0A087WQA5|A0A087WQA5_MOUSE	67	23085	6	2	5	2	0.44	tr|A0A087WQA5|A0A087WQA5_MOUSE TAR DNA-binding protein 43 (Fragment) OS=Mus musculus OX=10090 GN=Tardbp PE=1 SV=1
250	1	Mouse	tr|B1ART2|B1ART2_MOUSE	66	494594	34	4	21	2	0.02	tr|B1ART2|B1ART2_MOUSE Vacuolar protein sorting 13D OS=Mus musculus OX=10090 GN=Vps13d PE=1 SV=2
251	1	Mouse	sp|Q8VDM6|HNRL1_MOUSE	66	96513	9	2	9	2	0.09	sp|Q8VDM6|HNRL1_MOUSE Heterogeneous nuclear ribonucleoprotein U-like protein 1 OS=Mus musculus OX=10090 GN=Hnrnpul1 PE=1 SV=1
252	1	Mouse	tr|O54752|O54752_MOUSE	65	83128	5	2	5	2	0.11	tr|O54752|O54752_MOUSE Naglu OS=Mus musculus OX=10090 GN=Naglu PE=2 SV=1
253	1	Mouse	sp|Q3U9G9|LBR_MOUSE	65	71965	5	1	5	1	0.06	sp|Q3U9G9|LBR_MOUSE Lamin-B receptor OS=Mus musculus OX=10090 GN=Lbr PE=1 SV=2
254	1	Mouse	tr|Q8C6E9|Q8C6E9_MOUSE	65	35186	11	4	6	3	0.44	tr|Q8C6E9|Q8C6E9_MOUSE Uncharacterized protein OS=Mus musculus OX=10090 GN=Pura PE=2 SV=1
255	1	Mouse	tr|Q3TW51|Q3TW51_MOUSE	65	102651	11	2	8	2	0.09	tr|Q3TW51|Q3TW51_MOUSE Uncharacterized protein OS=Mus musculus OX=10090 GN=Snd1 PE=2 SV=1
256	1	Mouse	tr|A0A0R4J166|A0A0R4J166_MOUSE	65	70415	11	2	7	2	0.13	tr|A0A0R4J166|A0A0R4J166_MOUSE Kelch-like protein 40 OS=Mus musculus OX=10090 GN=Klhl40 PE=1 SV=1
257	1	Mouse	tr|Q6PD42|Q6PD42_MOUSE	64	93878	13	4	11	3	0.15	tr|Q6PD42|Q6PD42_MOUSE Eif4g1 protein (Fragment) OS=Mus musculus OX=10090 GN=Eif4g1 PE=2 SV=1
258	1	Mouse	tr|Q14AV0|Q14AV0_MOUSE	63	53138	4	1	3	1	0.08	tr|Q14AV0|Q14AV0_MOUSE Myosin binding protein H OS=Mus musculus OX=10090 GN=Mybph PE=2 SV=1
259	1	Mouse	tr|Q9CWN2|Q9CWN2_MOUSE	63	34657	8	5	5	4	0.63	tr|Q9CWN2|Q9CWN2_MOUSE Uncharacterized protein OS=Mus musculus OX=10090 GN=Tecr PE=2 SV=1
260	1	Mouse	tr|E9Q8Q6|E9Q8Q6_MOUSE	63	174904	10	1	9	1	0.02	tr|E9Q8Q6|E9Q8Q6_MOUSE Coiled-coil domain-containing 141 OS=Mus musculus OX=10090 GN=Ccdc141 PE=1 SV=2
261	1	Mouse	tr|A0A0U1RPD8|A0A0U1RPD8_MOUSE	62	229124	26	3	21	3	0.06	tr|A0A0U1RPD8|A0A0U1RPD8_MOUSE General transcription factor 3C polypeptide 1 OS=Mus musculus OX=10090 GN=Gtf3c1 PE=1 SV=1
262	1	Mouse	tr|Q5M8M8|Q5M8M8_MOUSE	62	17633	6	2	5	1	0.27	tr|Q5M8M8|Q5M8M8_MOUSE 60S ribosomal protein L29 OS=Mus musculus OX=10090 GN=Rpl29 PE=1 SV=1
263	1	Mouse	tr|E0CZ72|E0CZ72_MOUSE	62	84493	6	1	6	1	0.05	tr|E0CZ72|E0CZ72_MOUSE Kinesin-like protein OS=Mus musculus OX=10090 GN=Kif2a PE=1 SV=1
264	1	Mouse	sp|Q9EQQ2|YIPF5_MOUSE	61	28311	1	1	1	1	0.16	sp|Q9EQQ2|YIPF5_MOUSE Protein YIPF5 OS=Mus musculus OX=10090 GN=Yipf5 PE=1 SV=1
265	1	Mouse	sp|Q148V8|FA83H_MOUSE	60	131605	15	2	11	2	0.07	sp|Q148V8|FA83H_MOUSE Protein FAM83H OS=Mus musculus OX=10090 GN=Fam83h PE=1 SV=1
266	1	Mouse	tr|A2AKU9|A2AKU9_MOUSE	60	32864	6	3	3	2	0.29	tr|A2AKU9|A2AKU9_MOUSE ATP synthase subunit gamma OS=Mus musculus OX=10090 GN=Atp5c1 PE=1 SV=1
267	1	Mouse	tr|E9Q852|E9Q852_MOUSE	60	205368	26	1	21	1	0.02	tr|E9Q852|E9Q852_MOUSE Afadin OS=Mus musculus OX=10090 GN=Afdn PE=1 SV=2
268	1	Mouse	tr|D3YX85|D3YX85_MOUSE	59	107593	10	3	7	1	0.04	tr|D3YX85|D3YX85_MOUSE Arf-GAP with SH3 domain, ANK repeat and PH domain-containing protein 2 OS=Mus musculus OX=10090 GN=Asap2 PE=1 SV=2
269	1	Mouse	tr|F8VQ05|F8VQ05_MOUSE	59	340741	15	3	11	2	0.03	tr|F8VQ05|F8VQ05_MOUSE FRY-like transcription coactivator OS=Mus musculus OX=10090 GN=Fryl PE=1 SV=1
270	1	Mouse	tr|A0A1S6GWH4|A0A1S6GWH4_MOUSE	59	89038	12	2	9	1	0.05	tr|A0A1S6GWH4|A0A1S6GWH4_MOUSE Uncharacterized protein OS=Mus musculus OX=10090 GN=Nsun2 PE=2 SV=1
271	1	Mouse	tr|A0A0G2JES3|A0A0G2JES3_MOUSE	59	21834	11	5	6	3	0.78	tr|A0A0G2JES3|A0A0G2JES3_MOUSE 60S ribosomal protein L9 (Fragment) OS=Mus musculus OX=10090 GN=Rpl9 PE=1 SV=1
272	1	Mouse	tr|Q3TK12|Q3TK12_MOUSE	59	15630	4	2	3	2	0.71	tr|Q3TK12|Q3TK12_MOUSE Uncharacterized protein OS=Mus musculus OX=10090 GN=Rps17 PE=2 SV=1
273	1	Mouse	tr|Q5SWR1|Q5SWR1_MOUSE	59	106567	14	5	12	5	0.22	tr|Q5SWR1|Q5SWR1_MOUSE AP complex subunit beta OS=Mus musculus OX=10090 GN=Ap2b1 PE=2 SV=1
274	1	Mouse	sp|Q8BFR5|EFTU_MOUSE	58	49876	18	3	12	3	0.29	sp|Q8BFR5|EFTU_MOUSE Elongation factor Tu, mitochondrial OS=Mus musculus OX=10090 GN=Tufm PE=1 SV=1
275	1	Mouse	sp|Q8BMS1|ECHA_MOUSE	57	83302	20	2	10	2	0.11	sp|Q8BMS1|ECHA_MOUSE Trifunctional enzyme subunit alpha, mitochondrial OS=Mus musculus OX=10090 GN=Hadha PE=1 SV=1
276	1	Mouse	tr|G3X9V2|G3X9V2_MOUSE	57	104610	14	2	11	2	0.09	tr|G3X9V2|G3X9V2_MOUSE Catenin (Cadherin associated protein), delta 1, isoform CRA_a OS=Mus musculus OX=10090 GN=Ctnnd1 PE=1 SV=1
277	1	Mouse	tr|Q3TJD0|Q3TJD0_MOUSE	57	52657	6	3	6	3	0.27	tr|Q3TJD0|Q3TJD0_MOUSE Uncharacterized protein OS=Mus musculus OX=10090 GN=Sec61a1 PE=2 SV=1
278	1	Mouse	tr|A0A140T8I9|A0A140T8I9_MOUSE	57	233829	19	2	16	2	0.04	tr|A0A140T8I9|A0A140T8I9_MOUSE Phosphatidylinositol 4-kinase alpha OS=Mus musculus OX=10090 GN=Pi4ka PE=1 SV=1
279	1	Mouse	tr|A0A0G2JGL8|A0A0G2JGL8_MOUSE	57	134028	9	3	8	3	0.1	tr|A0A0G2JGL8|A0A0G2JGL8_MOUSE Putative ATP-dependent RNA helicase DHX30 OS=Mus musculus OX=10090 GN=Dhx30 PE=1 SV=1
280	1	Mouse	tr|A0A0A0MQN9|A0A0A0MQN9_MOUSE	56	272862	12	3	12	3	0.05	tr|A0A0A0MQN9|A0A0A0MQN9_MOUSE Tetratricopeptide repeat protein 28 OS=Mus musculus OX=10090 GN=Ttc28 PE=1 SV=1
281	1	Mouse	tr|Q3UGW8|Q3UGW8_MOUSE	56	77415	7	1	7	1	0.06	tr|Q3UGW8|Q3UGW8_MOUSE Uncharacterized protein (Fragment) OS=Mus musculus OX=10090 GN=Aldh18a1 PE=2 SV=1
282	1	Mouse	tr|Q3TVN9|Q3TVN9_MOUSE	56	81101	19	4	15	3	0.17	tr|Q3TVN9|Q3TVN9_MOUSE Uncharacterized protein OS=Mus musculus OX=10090 GN=Stt3a PE=2 SV=1
283	1	Mouse	tr|Q8BN07|Q8BN07_MOUSE	56	33136	8	2	5	2	0.29	tr|Q8BN07|Q8BN07_MOUSE Serine/threonine-protein phosphatase (Fragment) OS=Mus musculus OX=10090 GN=Ppp2cb PE=2 SV=1
284	1	Mouse	sp|Q80U35|ARHGH_MOUSE	56	223757	16	1	15	1	0.02	sp|Q80U35|ARHGH_MOUSE Rho guanine nucleotide exchange factor 17 OS=Mus musculus OX=10090 GN=Arhgef17 PE=1 SV=2
285	1	Mouse	tr|Q3TJ43|Q3TJ43_MOUSE	56	92430	5	1	5	1	0.05	tr|Q3TJ43|Q3TJ43_MOUSE Vacuolar protein sorting-associated protein 35 OS=Mus musculus OX=10090 GN=Vps35 PE=2 SV=1
286	1	Mouse	sp|Q60749|KHDR1_MOUSE	55	48511	8	2	6	2	0.19	sp|Q60749|KHDR1_MOUSE KH domain-containing, RNA-binding, signal transduction-associated protein 1 OS=Mus musculus OX=10090 GN=Khdrbs1 PE=1 SV=2
287	1	Mouse	sp|Q9Z1T1|AP3B1_MOUSE	55	123291	11	1	8	1	0.04	sp|Q9Z1T1|AP3B1_MOUSE AP-3 complex subunit beta-1 OS=Mus musculus OX=10090 GN=Ap3b1 PE=1 SV=2
288	1	Mouse	tr|Q543S2|Q543S2_MOUSE	55	40629	5	1	4	1	0.11	tr|Q543S2|Q543S2_MOUSE Guanine nucleotide binding protein, alpha o, isoform CRA_b OS=Mus musculus OX=10090 GN=Gnao1 PE=2 SV=1
289	1	Mouse	tr|A2AIX1|A2AIX1_MOUSE	55	257683	9	2	9	2	0.03	tr|A2AIX1|A2AIX1_MOUSE Protein transport protein sec16 OS=Mus musculus OX=10090 GN=Sec16a PE=1 SV=1
290	1	Mouse	sp|Q6ZQ93|UBP34_MOUSE	55	413712	21	3	13	3	0.03	sp|Q6ZQ93|UBP34_MOUSE Ubiquitin carboxyl-terminal hydrolase 34 OS=Mus musculus OX=10090 GN=Usp34 PE=1 SV=3
291	1	Mouse	sp|Q3UPF5|ZCCHV_MOUSE	55	108102	6	3	6	3	0.13	sp|Q3UPF5|ZCCHV_MOUSE Zinc finger CCCH-type antiviral protein 1 OS=Mus musculus OX=10090 GN=Zc3hav1 PE=1 SV=1
292	1	Mouse	tr|Q6A099|Q6A099_MOUSE	54	202108	17	4	10	3	0.07	tr|Q6A099|Q6A099_MOUSE Golgi-specific brefeldin A-resistance factor 1 (Fragment) OS=Mus musculus OX=10090 GN=Gbf1 PE=1 SV=1
293	1	Mouse	tr|Q9CY93|Q9CY93_MOUSE	54	14402	6	3	5	2	0.78	tr|Q9CY93|Q9CY93_MOUSE Uncharacterized protein OS=Mus musculus OX=10090 GN=Rpl31 PE=2 SV=1
294	1	Mouse	tr|A0A0R4J124|A0A0R4J124_MOUSE	53	77521	11	1	8	1	0.06	tr|A0A0R4J124|A0A0R4J124_MOUSE SRSF protein kinase 2 OS=Mus musculus OX=10090 GN=Srpk2 PE=1 SV=1
295	1	Mouse	sp|P70670|NACAM_MOUSE	53	221277	32	1	24	1	0.02	sp|P70670|NACAM_MOUSE Nascent polypeptide-associated complex subunit alpha, muscle-specific form OS=Mus musculus OX=10090 GN=Naca PE=1 SV=2
296	1	Mouse	tr|Q3TFG3|Q3TFG3_MOUSE	53	46381	4	1	4	1	0.1	tr|Q3TFG3|Q3TFG3_MOUSE Uncharacterized protein OS=Mus musculus OX=10090 GN=Eif4a1 PE=2 SV=1
297	1	Mouse	tr|A0A0R4J0K2|A0A0R4J0K2_MOUSE	53	224974	27	2	20	2	0.04	tr|A0A0R4J0K2|A0A0R4J0K2_MOUSE Cytoskeleton-associated protein 5 OS=Mus musculus OX=10090 GN=Ckap5 PE=1 SV=1
298	1	Mouse	sp|Q8CCF0|PRP31_MOUSE	53	55623	6	1	6	1	0.08	sp|Q8CCF0|PRP31_MOUSE U4/U6 small nuclear ribonucleoprotein Prp31 OS=Mus musculus OX=10090 GN=Prpf31 PE=1 SV=3
299	1	Mouse	tr|A0A068BIT0|A0A068BIT0_MOUSE	52	50796	4	1	4	1	0.09	tr|A0A068BIT0|A0A068BIT0_MOUSE Solute carrier family 39 OS=Mus musculus OX=10090 GN=Slc39a7 PE=1 SV=1
300	1	Mouse	tr|A2AH75|A2AH75_MOUSE	52	131110	20	1	14	1	0.03	tr|A2AH75|A2AH75_MOUSE Kinesin family member 1B, isoform CRA_a OS=Mus musculus OX=10090 GN=Kif1b PE=1 SV=1
301	1	Mouse	tr|Q3THU8|Q3THU8_MOUSE	51	40044	10	5	8	5	0.7	tr|Q3THU8|Q3THU8_MOUSE Uncharacterized protein OS=Mus musculus OX=10090 GN=Slc25a3 PE=2 SV=1
302	1	Mouse	tr|Q3U7A6|Q3U7A6_MOUSE	51	54010	7	3	6	3	0.27	tr|Q3U7A6|Q3U7A6_MOUSE Uncharacterized protein OS=Mus musculus OX=10090 GN=Stau1 PE=2 SV=1
303	1	Mouse	tr|D3Z069|D3Z069_MOUSE	51	127838	9	1	7	1	0.03	tr|D3Z069|D3Z069_MOUSE Pleckstrin homology-like domain family B member 2 (Fragment) OS=Mus musculus OX=10090 GN=Phldb2 PE=1 SV=1
304	1	Mouse	tr|Q3UTK6|Q3UTK6_MOUSE	51	58841	12	1	9	1	0.08	tr|Q3UTK6|Q3UTK6_MOUSE Nuclear factor 1 OS=Mus musculus OX=10090 GN=Nfia PE=2 SV=1
305	1	Mouse	sp|Q8C2Q3|RBM14_MOUSE	51	69577	10	2	9	2	0.13	sp|Q8C2Q3|RBM14_MOUSE RNA-binding protein 14 OS=Mus musculus OX=10090 GN=Rbm14 PE=1 SV=1
306	1	Mouse	sp|P12382|PFKAL_MOUSE	51	86104	5	3	4	2	0.1	sp|P12382|PFKAL_MOUSE ATP-dependent 6-phosphofructokinase, liver type OS=Mus musculus OX=10090 GN=Pfkl PE=1 SV=4
306	2	Mouse	sp|Q9WUA3|PFKAP_MOUSE	48	86427	10	3	8	2	0.1	sp|Q9WUA3|PFKAP_MOUSE ATP-dependent 6-phosphofructokinase, platelet type OS=Mus musculus OX=10090 GN=Pfkp PE=1 SV=1
306	3	Mouse	sp|P47857|PFKAM_MOUSE	42	86070	3	3	2	2	0.1	sp|P47857|PFKAM_MOUSE ATP-dependent 6-phosphofructokinase, muscle type OS=Mus musculus OX=10090 GN=Pfkm PE=1 SV=3
307	1	Mouse	sp|Q8CJG0|AGO2_MOUSE	50	98496	12	3	11	3	0.14	sp|Q8CJG0|AGO2_MOUSE Protein argonaute-2 OS=Mus musculus OX=10090 GN=Ago2 PE=1 SV=3
308	1	Mouse	tr|B2M1R7|B2M1R7_MOUSE	50	38526	5	3	5	3	0.39	tr|B2M1R7|B2M1R7_MOUSE Poly(RC) binding protein 2 OS=Mus musculus OX=10090 GN=Pcbp2 PE=2 SV=1
309	1	Mouse	sp|Q3TJD7|PDLI7_MOUSE	50	51170	7	1	7	1	0.09	sp|Q3TJD7|PDLI7_MOUSE PDZ and LIM domain protein 7 OS=Mus musculus OX=10090 GN=Pdlim7 PE=1 SV=1
310	1	Mouse	sp|Q8CCP0|NEMF_MOUSE	50	121739	12	1	9	1	0.04	sp|Q8CCP0|NEMF_MOUSE Nuclear export mediator factor Nemf OS=Mus musculus OX=10090 GN=Nemf PE=1 SV=2
311	1	Mouse	tr|Q3TF87|Q3TF87_MOUSE	49	57580	6	1	6	1	0.08	tr|Q3TF87|Q3TF87_MOUSE Uncharacterized protein OS=Mus musculus OX=10090 GN=Dars PE=2 SV=1
312	1	Mouse	tr|Q5M9P1|Q5M9P1_MOUSE	49	12718	7	2	6	1	0.38	tr|Q5M9P1|Q5M9P1_MOUSE MCG115063, isoform CRA_a OS=Mus musculus OX=10090 GN=Rpl36a PE=1 SV=1
313	1	Mouse	tr|Q3TBK8|Q3TBK8_MOUSE	49	78616	7	2	5	2	0.11	tr|Q3TBK8|Q3TBK8_MOUSE Arachidonate 5-lipoxygenase, isoform CRA_a OS=Mus musculus OX=10090 GN=Alox5 PE=2 SV=1
314	1	Mouse	tr|A0A1D5RM83|A0A1D5RM83_MOUSE	49	118712	7	1	7	1	0.04	tr|A0A1D5RM83|A0A1D5RM83_MOUSE IQ motif and SEC7 domain-containing protein 1 OS=Mus musculus OX=10090 GN=Iqsec1 PE=1 SV=1
315	1	Mouse	sp|Q61584|FXR1_MOUSE	48	76517	8	2	4	2	0.12	sp|Q61584|FXR1_MOUSE Fragile X mental retardation syndrome-related protein 1 OS=Mus musculus OX=10090 GN=Fxr1 PE=1 SV=2
316	1	Mouse	tr|Q1WWK3|Q1WWK3_MOUSE	48	22431	9	1	7	1	0.21	tr|Q1WWK3|Q1WWK3_MOUSE Hist1h1b protein (Fragment) OS=Mus musculus OX=10090 GN=Hist1h1b PE=2 SV=1
317	1	Mouse	tr|E9Q5B5|E9Q5B5_MOUSE	48	100576	15	2	11	2	0.09	tr|E9Q5B5|E9Q5B5_MOUSE Hexokinase-2 OS=Mus musculus OX=10090 GN=Hk2 PE=1 SV=1
318	1	Mouse	tr|A0A0R4J049|A0A0R4J049_MOUSE	48	73376	4	2	3	2	0.12	tr|A0A0R4J049|A0A0R4J049_MOUSE Protein arginine N-methyltransferase 5 OS=Mus musculus OX=10090 GN=Prmt5 PE=1 SV=1
319	1	Mouse	tr|Q3UXI9|Q3UXI9_MOUSE	48	43211	8	2	4	2	0.22	tr|Q3UXI9|Q3UXI9_MOUSE Uncharacterized protein OS=Mus musculus OX=10090 GN=Ilf2 PE=2 SV=1
320	1	Mouse	sp|P27773|PDIA3_MOUSE	47	57099	14	1	11	1	0.08	sp|P27773|PDIA3_MOUSE Protein disulfide-isomerase A3 OS=Mus musculus OX=10090 GN=Pdia3 PE=1 SV=2
321	1	Mouse	tr|F6QFD1|F6QFD1_MOUSE	47	86297	25	4	7	1	0.05	tr|F6QFD1|F6QFD1_MOUSE Phosphodiesterase (Fragment) OS=Mus musculus OX=10090 GN=Pde4d PE=1 SV=1
322	1	Mouse	tr|A2A8V8|A2A8V8_MOUSE	47	102656	23	1	18	1	0.04	tr|A2A8V8|A2A8V8_MOUSE Serine/arginine repetitive matrix protein 1 OS=Mus musculus OX=10090 GN=Srrm1 PE=1 SV=1
323	1	Mouse	sp|Q8VIJ6|SFPQ_MOUSE	46	75508	8	1	6	1	0.06	sp|Q8VIJ6|SFPQ_MOUSE Splicing factor, proline- and glutamine-rich OS=Mus musculus OX=10090 GN=Sfpq PE=1 SV=1
324	1	Mouse	sp|Q8K1N4|SPAS2_MOUSE	46	59319	8	1	5	1	0.07	sp|Q8K1N4|SPAS2_MOUSE Spermatogenesis-associated serine-rich protein 2 OS=Mus musculus OX=10090 GN=Spats2 PE=1 SV=1
325	1	Mouse	tr|F8VQK4|F8VQK4_MOUSE	46	59469	6	3	5	3	0.24	tr|F8VQK4|F8VQK4_MOUSE Acetylcholine receptor subunit gamma OS=Mus musculus OX=10090 GN=Chrng PE=3 SV=1
326	1	Mouse	tr|G3UY70|G3UY70_MOUSE	46	83792	14	2	7	1	0.05	tr|G3UY70|G3UY70_MOUSE Lethal(3)malignant brain tumor-like protein 2 OS=Mus musculus OX=10090 GN=L3mbtl2 PE=1 SV=1
327	1	Mouse	sp|Q61107|GBP4_MOUSE	46	71270	11	3	3	2	0.13	sp|Q61107|GBP4_MOUSE Guanylate-binding protein 4 OS=Mus musculus OX=10090 GN=Gbp4 PE=1 SV=1
328	1	Mouse	sp|Q61753|SERA_MOUSE	45	57347	3	1	3	1	0.08	sp|Q61753|SERA_MOUSE D-3-phosphoglycerate dehydrogenase OS=Mus musculus OX=10090 GN=Phgdh PE=1 SV=3
329	1	Mouse	tr|B2RQK7|B2RQK7_MOUSE	45	103489	9	1	7	1	0.04	tr|B2RQK7|B2RQK7_MOUSE Synaptopodin 2-like protein OS=Mus musculus OX=10090 GN=Synpo2l PE=1 SV=1
330	1	Mouse	tr|A2AEM2|A2AEM2_MOUSE	45	61999	5	2	3	1	0.07	tr|A2AEM2|A2AEM2_MOUSE Chloride channel CLIC-like 1, isoform CRA_a OS=Mus musculus OX=10090 GN=Clcc1 PE=1 SV=1
331	1	Mouse	sp|Q8C102|GALT5_MOUSE	45	106511	14	3	5	1	0.04	sp|Q8C102|GALT5_MOUSE Polypeptide N-acetylgalactosaminyltransferase 5 OS=Mus musculus OX=10090 GN=Galnt5 PE=2 SV=2
332	1	Mouse	sp|Q62261|SPTB2_MOUSE	45	274908	26	2	21	2	0.03	sp|Q62261|SPTB2_MOUSE Spectrin beta chain, non-erythrocytic 1 OS=Mus musculus OX=10090 GN=Sptbn1 PE=1 SV=2
333	1	Mouse	sp|Q8K2B3|SDHA_MOUSE	45	73623	5	3	5	3	0.19	sp|Q8K2B3|SDHA_MOUSE Succinate dehydrogenase [ubiquinone] flavoprotein subunit, mitochondrial OS=Mus musculus OX=10090 GN=Sdha PE=1 SV=1
334	1	Mouse	tr|A0A0G2JDV8|A0A0G2JDV8_MOUSE	44	31546	9	1	7	1	0.14	tr|A0A0G2JDV8|A0A0G2JDV8_MOUSE Calponin OS=Mus musculus OX=10090 GN=Cnn3 PE=1 SV=1
335	1	Mouse	tr|E9PUR0|E9PUR0_MOUSE	44	271563	13	2	10	2	0.03	tr|E9PUR0|E9PUR0_MOUSE Ankyrin repeat and KH domain-containing 1 OS=Mus musculus OX=10090 GN=Ankhd1 PE=1 SV=1
336	1	Mouse	tr|A0A286YDF5|A0A286YDF5_MOUSE	44	235975	18	1	17	1	0.02	tr|A0A286YDF5|A0A286YDF5_MOUSE Myoferlin OS=Mus musculus OX=10090 GN=Myof PE=1 SV=1
337	1	Mouse	sp|Q8C761|WDR60_MOUSE	44	115939	11	1	7	1	0.04	sp|Q8C761|WDR60_MOUSE WD repeat-containing protein 60 OS=Mus musculus OX=10090 GN=Wdr60 PE=1 SV=1
338	1	Mouse	tr|Q3UGT1|Q3UGT1_MOUSE	44	88937	8	2	6	2	0.1	tr|Q3UGT1|Q3UGT1_MOUSE Uncharacterized protein OS=Mus musculus OX=10090 GN=Cpt1a PE=2 SV=1
339	1	Mouse	tr|B1AZS9|B1AZS9_MOUSE	44	26545	2	1	2	1	0.17	tr|B1AZS9|B1AZS9_MOUSE Peroxiredoxin-4 (Fragment) OS=Mus musculus OX=10090 GN=Prdx4 PE=1 SV=1
340	1	Mouse	tr|A0A1B0GT54|A0A1B0GT54_MOUSE	44	14204	8	1	5	1	0.34	tr|A0A1B0GT54|A0A1B0GT54_MOUSE RuvB-like helicase (Fragment) OS=Mus musculus OX=10090 GN=Ruvbl2 PE=1 SV=1
341	1	Mouse	tr|Q3THB2|Q3THB2_MOUSE	44	14468	5	2	4	1	0.33	tr|Q3THB2|Q3THB2_MOUSE 40S ribosomal protein S30 OS=Mus musculus OX=10090 PE=2 SV=1
342	1	Mouse	sp|Q14AT2|TEX11_MOUSE	43	110636	12	1	9	1	0.04	sp|Q14AT2|TEX11_MOUSE Testis-expressed protein 11 OS=Mus musculus OX=10090 GN=Tex11 PE=1 SV=1
343	1	Mouse	tr|G3UX26|G3UX26_MOUSE	43	30883	4	1	3	1	0.15	tr|G3UX26|G3UX26_MOUSE Voltage-dependent anion-selective channel protein 2 OS=Mus musculus OX=10090 GN=Vdac2 PE=1 SV=1
344	1	Mouse	sp|Q920Q8|NS1BP_MOUSE	43	72732	5	4	3	3	0.19	sp|Q920Q8|NS1BP_MOUSE Influenza virus NS1A-binding protein homolog OS=Mus musculus OX=10090 GN=Ivns1abp PE=1 SV=2
345	1	Mouse	tr|Q3UD94|Q3UD94_MOUSE	43	39234	11	2	7	2	0.24	tr|Q3UD94|Q3UD94_MOUSE Uncharacterized protein (Fragment) OS=Mus musculus OX=10090 GN=Psmc3 PE=2 SV=1
346	1	Mouse	tr|Q3TVZ5|Q3TVZ5_MOUSE	43	82765	11	1	9	1	0.05	tr|Q3TVZ5|Q3TVZ5_MOUSE MICOS complex subunit MIC60 OS=Mus musculus OX=10090 GN=Immt PE=2 SV=1
347	1	Mouse	sp|A2AMM0|CAVN4_MOUSE	43	41040	5	1	5	1	0.11	sp|A2AMM0|CAVN4_MOUSE Caveolae-associated protein 4 OS=Mus musculus OX=10090 GN=Cavin4 PE=1 SV=1
348	1	Mouse	sp|Q3UM18|LSG1_MOUSE	42	73852	6	2	5	2	0.12	sp|Q3UM18|LSG1_MOUSE Large subunit GTPase 1 homolog OS=Mus musculus OX=10090 GN=Lsg1 PE=1 SV=2
349	1	Mouse	sp|Q8CGP7|H2A1K_MOUSE	42	14141	15	2	3	1	0.34	sp|Q8CGP7|H2A1K_MOUSE Histone H2A type 1-K OS=Mus musculus OX=10090 GN=Hist1h2ak PE=1 SV=3
350	1	Mouse	sp|Q9CU65|ZMYM2_MOUSE	42	158134	11	1	10	1	0.03	sp|Q9CU65|ZMYM2_MOUSE Zinc finger MYM-type protein 2 OS=Mus musculus OX=10090 GN=Zmym2 PE=1 SV=3
351	1	Mouse	tr|Q5M9M4|Q5M9M4_MOUSE	42	14944	9	4	6	2	0.74	tr|Q5M9M4|Q5M9M4_MOUSE Ribosomal protein S15A OS=Mus musculus OX=10090 GN=Rps15a PE=1 SV=1
352	1	Mouse	tr|Q3TFA9|Q3TFA9_MOUSE	42	39562	4	1	3	1	0.11	tr|Q3TFA9|Q3TFA9_MOUSE Uncharacterized protein OS=Mus musculus OX=10090 GN=Tmod3 PE=2 SV=1
353	1	Mouse	sp|P56135|ATPK_MOUSE	41	10394	3	1	3	1	0.48	sp|P56135|ATPK_MOUSE ATP synthase subunit f, mitochondrial OS=Mus musculus OX=10090 GN=Atp5j2 PE=1 SV=3
354	1	Mouse	sp|P63038|CH60_MOUSE	41	61088	10	1	7	1	0.07	sp|P63038|CH60_MOUSE 60 kDa heat shock protein, mitochondrial OS=Mus musculus OX=10090 GN=Hspd1 PE=1 SV=1
355	1	Mouse	sp|P13541|MYH3_MOUSE	40	224736	22	2	19	2	0.04	sp|P13541|MYH3_MOUSE Myosin-3 OS=Mus musculus OX=10090 GN=Myh3 PE=2 SV=2
356	1	Mouse	tr|E0CYQ0|E0CYQ0_MOUSE	41	33778	5	1	5	1	0.13	tr|E0CYQ0|E0CYQ0_MOUSE MCG13350, isoform CRA_b OS=Mus musculus OX=10090 GN=Kctd17 PE=1 SV=1
357	1	Mouse	sp|Q922Q8|LRC59_MOUSE	41	35312	9	1	5	1	0.13	sp|Q922Q8|LRC59_MOUSE Leucine-rich repeat-containing protein 59 OS=Mus musculus OX=10090 GN=Lrrc59 PE=1 SV=1
358	1	Mouse	sp|Q8C0C7|SYFA_MOUSE	41	57677	18	1	9	1	0.08	sp|Q8C0C7|SYFA_MOUSE Phenylalanine--tRNA ligase alpha subunit OS=Mus musculus OX=10090 GN=Farsa PE=1 SV=1
359	1	Mouse	tr|A2ATQ5|A2ATQ5_MOUSE	40	136114	5	1	5	1	0.03	tr|A2ATQ5|A2ATQ5_MOUSE Anaphase-promoting complex subunit 1 OS=Mus musculus OX=10090 GN=Anapc1 PE=1 SV=1
360	1	Mouse	tr|Q3TRK9|Q3TRK9_MOUSE	40	53894	1	1	1	1	0.08	tr|Q3TRK9|Q3TRK9_MOUSE Uncharacterized protein OS=Mus musculus OX=10090 GN=Slc16a1 PE=2 SV=1
361	1	Mouse	tr|Q3ULJ5|Q3ULJ5_MOUSE	40	60790	8	1	7	1	0.07	tr|Q3ULJ5|Q3ULJ5_MOUSE Uncharacterized protein OS=Mus musculus OX=10090 GN=Psmd3 PE=2 SV=1
362	1	Mouse	sp|Q8BZF8|PGM5_MOUSE	39	62751	8	1	5	1	0.07	sp|Q8BZF8|PGM5_MOUSE Phosphoglucomutase-like protein 5 OS=Mus musculus OX=10090 GN=Pgm5 PE=1 SV=2
363	1	Mouse	sp|Q99J09|MEP50_MOUSE	39	37603	4	1	3	1	0.12	sp|Q99J09|MEP50_MOUSE Methylosome protein 50 OS=Mus musculus OX=10090 GN=Wdr77 PE=1 SV=1
364	1	Mouse	tr|Q3TH69|Q3TH69_MOUSE	39	50037	12	4	10	2	0.19	tr|Q3TH69|Q3TH69_MOUSE Uncharacterized protein OS=Mus musculus OX=10090 GN=Ap2m1 PE=2 SV=1
365	1	Mouse	tr|Q571F9|Q571F9_MOUSE	39	56178	2	1	2	1	0.08	tr|Q571F9|Q571F9_MOUSE MKIAA4115 protein (Fragment) OS=Mus musculus OX=10090 GN=G3bp1 PE=2 SV=1
366	1	Mouse	tr|Q9CPN9|Q9CPN9_MOUSE	39	27089	166	1	2	1	0.17	tr|Q9CPN9|Q9CPN9_MOUSE RIKEN cDNA 2210010C04 gene OS=Mus musculus OX=10090 GN=2210010C04Rik PE=1 SV=1
367	1	Mouse	sp|P47964|RL36_MOUSE	39	12265	7	2	5	2	0.97	sp|P47964|RL36_MOUSE 60S ribosomal protein L36 OS=Mus musculus OX=10090 GN=Rpl36 PE=1 SV=2
368	1	Mouse	tr|B7ZWK3|B7ZWK3_MOUSE	38	283519	38	1	29	1	0.02	tr|B7ZWK3|B7ZWK3_MOUSE Spna2 protein OS=Mus musculus OX=10090 GN=Sptan1 PE=2 SV=1
369	1	Mouse	tr|Q3UMP4|Q3UMP4_MOUSE	38	44093	5	1	5	1	0.1	tr|Q3UMP4|Q3UMP4_MOUSE Plasminogen activator inhibitor 1 RNA-binding protein OS=Mus musculus OX=10090 GN=Serbp1 PE=1 SV=1
370	1	Mouse	tr|Q497N1|Q497N1_MOUSE	38	13292	1	1	1	1	0.37	tr|Q497N1|Q497N1_MOUSE 40S ribosomal protein S26 OS=Mus musculus OX=10090 GN=Rps26 PE=1 SV=1
371	1	Mouse	tr|Q9Z1R9|Q9Z1R9_MOUSE	38	26802	10	1	2	1	0.17	tr|Q9Z1R9|Q9Z1R9_MOUSE MCG124046 OS=Mus musculus OX=10090 GN=Prss1 PE=1 SV=1
372	1	Mouse	tr|A0A1Y7VJW9|A0A1Y7VJW9_MOUSE	38	54072	7	1	4	1	0.08	tr|A0A1Y7VJW9|A0A1Y7VJW9_MOUSE Fibulin-5 OS=Mus musculus OX=10090 GN=Fbln5 PE=1 SV=1
373	1	Mouse	sp|Q5SNZ0|GRDN_MOUSE	38	216527	29	2	24	2	0.04	sp|Q5SNZ0|GRDN_MOUSE Girdin OS=Mus musculus OX=10090 GN=Ccdc88a PE=1 SV=2
374	1	Mouse	tr|Q922B8|Q922B8_MOUSE	37	83587	13	1	10	1	0.05	tr|Q922B8|Q922B8_MOUSE DEAD (Asp-Glu-Ala-Asp) box polypeptide 1 OS=Mus musculus OX=10090 GN=Ddx1 PE=2 SV=1
375	1	Mouse	sp|O54724|CAVN1_MOUSE	37	43927	11	1	6	1	0.1	sp|O54724|CAVN1_MOUSE Caveolae-associated protein 1 OS=Mus musculus OX=10090 GN=Cavin1 PE=1 SV=1
376	1	Mouse	tr|Q3UCH8|Q3UCH8_MOUSE	37	88193	7	1	6	1	0.05	tr|Q3UCH8|Q3UCH8_MOUSE Sodium/potassium-transporting ATPase subunit alpha (Fragment) OS=Mus musculus OX=10090 GN=Atp1a1 PE=2 SV=1
377	1	Mouse	tr|Q3TLP7|Q3TLP7_MOUSE	36	47386	1	1	1	1	0.09	tr|Q3TLP7|Q3TLP7_MOUSE Uncharacterized protein OS=Mus musculus OX=10090 GN=Lox PE=2 SV=1
378	1	Mouse	sp|Q6ZWQ0|SYNE2_MOUSE	36	787997	66	1	39	1	0.01	sp|Q6ZWQ0|SYNE2_MOUSE Nesprin-2 OS=Mus musculus OX=10090 GN=Syne2 PE=1 SV=2
379	1	Mouse	tr|E9PWE8|E9PWE8_MOUSE	36	74294	7	1	6	1	0.06	tr|E9PWE8|E9PWE8_MOUSE Dihydropyrimidinase-related protein 3 OS=Mus musculus OX=10090 GN=Dpysl3 PE=1 SV=1
380	1	Mouse	tr|A2ACV6|A2ACV6_MOUSE	36	184742	27	1	18	1	0.02	tr|A2ACV6|A2ACV6_MOUSE Protein SOGA1 OS=Mus musculus OX=10090 GN=Soga1 PE=1 SV=1
381	1	Mouse	tr|A0A286YDL6|A0A286YDL6_MOUSE	36	26376	6	1	5	1	0.17	tr|A0A286YDL6|A0A286YDL6_MOUSE Calcium/calmodulin-dependent protein kinase type II subunit gamma (Fragment) OS=Mus musculus OX=10090 GN=Camk2g PE=1 SV=1
382	1	Mouse	sp|Q5SSW2|PSME4_MOUSE	36	213456	12	1	10	1	0.02	sp|Q5SSW2|PSME4_MOUSE Proteasome activator complex subunit 4 OS=Mus musculus OX=10090 GN=Psme4 PE=1 SV=1
383	1	Mouse	tr|D3Z7R9|D3Z7R9_MOUSE	35	89705	9	2	8	2	0.1	tr|D3Z7R9|D3Z7R9_MOUSE Cell cycle progression 1, isoform CRA_d OS=Mus musculus OX=10090 GN=Ccpg1 PE=1 SV=1
384	1	Mouse	tr|Q3TN84|Q3TN84_MOUSE	35	61171	5	1	4	1	0.07	tr|Q3TN84|Q3TN84_MOUSE Uncharacterized protein OS=Mus musculus OX=10090 GN=P4ha1 PE=2 SV=1
385	1	Mouse	sp|Q99P72|RTN4_MOUSE	35	127048	10	1	6	1	0.03	sp|Q99P72|RTN4_MOUSE Reticulon-4 OS=Mus musculus OX=10090 GN=Rtn4 PE=1 SV=2
386	1	Mouse	sp|Q8R4Y8|RTTN_MOUSE	35	251865	17	2	14	1	0.02	sp|Q8R4Y8|RTTN_MOUSE Rotatin OS=Mus musculus OX=10090 GN=Rttn PE=1 SV=2
387	1	Mouse	tr|F6VTY5|F6VTY5_MOUSE	34	10897	4	1	4	1	0.46	tr|F6VTY5|F6VTY5_MOUSE Phosphatidate phosphatase LPIN2 (Fragment) OS=Mus musculus OX=10090 GN=Lpin2 PE=4 SV=1
388	1	Mouse	tr|B7ZWC4|B7ZWC4_MOUSE	34	280701	11	1	10	1	0.02	tr|B7ZWC4|B7ZWC4_MOUSE Insulin-like growth factor 2 receptor OS=Mus musculus OX=10090 GN=Igf2r PE=2 SV=1
389	1	Mouse	sp|Q8BG51|MIRO1_MOUSE	34	73222	5	1	4	1	0.06	sp|Q8BG51|MIRO1_MOUSE Mitochondrial Rho GTPase 1 OS=Mus musculus OX=10090 GN=Rhot1 PE=1 SV=1
390	1	Mouse	sp|Q7TQ48|SRCA_MOUSE	34	99522	8	1	5	1	0.04	sp|Q7TQ48|SRCA_MOUSE Sarcalumenin OS=Mus musculus OX=10090 GN=Srl PE=1 SV=1
391	1	Mouse	tr|A0A140LJ04|A0A140LJ04_MOUSE	34	335821	20	1	13	1	0.01	tr|A0A140LJ04|A0A140LJ04_MOUSE Zinc finger ZZ-type and EF-hand domain-containing protein 1 OS=Mus musculus OX=10090 GN=Zzef1 PE=1 SV=1
392	1	Mouse	sp|Q80VK6|ARH38_MOUSE	34	88479	5	1	4	1	0.05	sp|Q80VK6|ARH38_MOUSE Rho guanine nucleotide exchange factor 38 OS=Mus musculus OX=10090 GN=Arhgef38 PE=1 SV=2
393	1	Mouse	sp|P70698|PYRG1_MOUSE	33	67324	9	2	9	2	0.14	sp|P70698|PYRG1_MOUSE CTP synthase 1 OS=Mus musculus OX=10090 GN=Ctps1 PE=1 SV=2
394	1	Mouse	tr|A2AL85|A2AL85_MOUSE	33	81817	14	2	11	2	0.11	tr|A2AL85|A2AL85_MOUSE Aspartyl/asparaginyl beta-hydroxylase OS=Mus musculus OX=10090 GN=Asph PE=1 SV=1
395	1	Mouse	tr|G3UYG6|G3UYG6_MOUSE	33	148774	8	1	8	1	0.03	tr|G3UYG6|G3UYG6_MOUSE GRB10-interacting GYF protein 2 OS=Mus musculus OX=10090 GN=Gigyf2 PE=1 SV=1
396	1	Mouse	tr|A0A068EW80|A0A068EW80_MOUSE	33	100118	4	1	4	1	0.04	tr|A0A068EW80|A0A068EW80_MOUSE Promyelocytic leukemia OS=Mus musculus OX=10090 GN=Pml PE=2 SV=1
397	1	Mouse	sp|Q8BFZ8|FA72A_MOUSE	33	17413	3	1	3	1	0.27	sp|Q8BFZ8|FA72A_MOUSE Protein FAM72A OS=Mus musculus OX=10090 GN=Fam72a PE=1 SV=1
398	1	Mouse	tr|M0QWW4|M0QWW4_MOUSE	33	9807	3	1	3	1	0.52	tr|M0QWW4|M0QWW4_MOUSE Protein FAM117B (Fragment) OS=Mus musculus OX=10090 GN=Fam117b PE=1 SV=1
399	1	Mouse	tr|L7N2A4|L7N2A4_MOUSE	33	100018	4	1	3	1	0.04	tr|L7N2A4|L7N2A4_MOUSE Vomeronasal 2, receptor 92 OS=Mus musculus OX=10090 GN=Vmn2r92 PE=3 SV=1
400	1	Mouse	sp|Q6PB66|LPPRC_MOUSE	33	157770	18	1	9	1	0.03	sp|Q6PB66|LPPRC_MOUSE Leucine-rich PPR motif-containing protein, mitochondrial OS=Mus musculus OX=10090 GN=Lrpprc PE=1 SV=2
401	1	Mouse	sp|O70133|DHX9_MOUSE	30	150692	18	2	11	2	0.06	sp|O70133|DHX9_MOUSE ATP-dependent RNA helicase A OS=Mus musculus OX=10090 GN=Dhx9 PE=1 SV=2
402	1	Mouse	sp|Q3UWM4|KDM7A_MOUSE	32	107319	11	1	8	1	0.04	sp|Q3UWM4|KDM7A_MOUSE Lysine-specific demethylase 7A OS=Mus musculus OX=10090 GN=Kdm7a PE=2 SV=2
403	1	Mouse	sp|Q61554|FBN1_MOUSE	32	332668	3	1	3	1	0.01	sp|Q61554|FBN1_MOUSE Fibrillin-1 OS=Mus musculus OX=10090 GN=Fbn1 PE=1 SV=2
404	1	Mouse	tr|Q3ULW0|Q3ULW0_MOUSE	32	24507	1	1	1	1	0.19	tr|Q3ULW0|Q3ULW0_MOUSE GTP-binding nuclear protein Ran OS=Mus musculus OX=10090 GN=Ran PE=2 SV=1
405	1	Mouse	sp|Q9CZW4|ACSL3_MOUSE	32	81467	3	1	3	1	0.05	sp|Q9CZW4|ACSL3_MOUSE Long-chain-fatty-acid--CoA ligase 3 OS=Mus musculus OX=10090 GN=Acsl3 PE=1 SV=2
406	1	Mouse	tr|Q3TQH0|Q3TQH0_MOUSE	31	66202	6	1	3	1	0.07	tr|Q3TQH0|Q3TQH0_MOUSE Uncharacterized protein OS=Mus musculus OX=10090 GN=Mmp14 PE=2 SV=1
407	1	Mouse	sp|Q7TT37|ELP1_MOUSE	31	151200	13	1	9	1	0.03	sp|Q7TT37|ELP1_MOUSE Elongator complex protein 1 OS=Mus musculus OX=10090 GN=Elp1 PE=1 SV=2
408	1	Mouse	sp|Q7TNR6|IGS21_MOUSE	31	52247	15	1	6	1	0.08	sp|Q7TNR6|IGS21_MOUSE Immunoglobulin superfamily member 21 OS=Mus musculus OX=10090 GN=Igsf21 PE=1 SV=1
409	1	Mouse	sp|Q80U72|SCRIB_MOUSE	31	175150	9	1	8	1	0.02	sp|Q80U72|SCRIB_MOUSE Protein scribble homolog OS=Mus musculus OX=10090 GN=Scrib PE=1 SV=2
410	1	Mouse	sp|Q5SQX6|CYFP2_MOUSE	31	147447	17	1	11	1	0.03	sp|Q5SQX6|CYFP2_MOUSE Cytoplasmic FMR1-interacting protein 2 OS=Mus musculus OX=10090 GN=Cyfip2 PE=1 SV=2
411	1	Mouse	sp|Q02257|PLAK_MOUSE	31	82490	7	2	6	2	0.11	sp|Q02257|PLAK_MOUSE Junction plakoglobin OS=Mus musculus OX=10090 GN=Jup PE=1 SV=3
412	1	Mouse	sp|Q9JLI8|SART3_MOUSE	30	110405	11	1	11	1	0.04	sp|Q9JLI8|SART3_MOUSE Squamous cell carcinoma antigen recognized by T-cells 3 OS=Mus musculus OX=10090 GN=Sart3 PE=1 SV=1
413	1	Mouse	sp|Q9DBR1|XRN2_MOUSE	30	109588	2	1	2	1	0.04	sp|Q9DBR1|XRN2_MOUSE 5'-3' exoribonuclease 2 OS=Mus musculus OX=10090 GN=Xrn2 PE=1 SV=1
414	1	Mouse	tr|A2ACG7|A2ACG7_MOUSE	30	67460	3	1	3	1	0.07	tr|A2ACG7|A2ACG7_MOUSE Dolichyl-diphosphooligosaccharide--protein glycosyltransferase subunit 2 OS=Mus musculus OX=10090 GN=Rpn2 PE=1 SV=1
415	1	Mouse	tr|Q3THA6|Q3THA6_MOUSE	30	27589	7	1	7	1	0.17	tr|Q3THA6|Q3THA6_MOUSE MCG17902, isoform CRA_a OS=Mus musculus OX=10090 GN=Srsf7 PE=2 SV=1
416	1	Mouse	tr|A0A087WP74|A0A087WP74_MOUSE	30	170748	20	1	16	1	0.03	tr|A0A087WP74|A0A087WP74_MOUSE RIKEN cDNA 2810474O19 gene OS=Mus musculus OX=10090 GN=2810474O19Rik PE=1 SV=1
417	1	Mouse	tr|Q3UJN6|Q3UJN6_MOUSE	30	77390	8	1	3	1	0.06	tr|Q3UJN6|Q3UJN6_MOUSE Uncharacterized protein OS=Mus musculus OX=10090 GN=Mre11a PE=2 SV=1
418	1	Mouse	tr|Q3U7E6|Q3U7E6_MOUSE	30	30607	2	1	2	1	0.15	tr|Q3U7E6|Q3U7E6_MOUSE Uncharacterized protein OS=Mus musculus OX=10090 GN=Surf4 PE=2 SV=1
419	1	Mouse	tr|E9QP49|E9QP49_MOUSE	30	185602	7	1	4	1	0.02	tr|E9QP49|E9QP49_MOUSE EH domain-binding protein 1-like protein 1 OS=Mus musculus OX=10090 GN=Ehbp1l1 PE=1 SV=1
420	1	Mouse	tr|Q3UHQ5|Q3UHQ5_MOUSE	29	295599	38	1	23	1	0.01	tr|Q3UHQ5|Q3UHQ5_MOUSE Uncharacterized protein OS=Mus musculus OX=10090 GN=Gcn1l1 PE=2 SV=1
421	1	Mouse	tr|Q3TGQ4|Q3TGQ4_MOUSE	28	95464	20	2	12	1	0.05	tr|Q3TGQ4|Q3TGQ4_MOUSE Uncharacterized protein OS=Mus musculus OX=10090 GN=Secisbp2 PE=2 SV=1
422	1	Mouse	tr|A0A0R4J0Q6|A0A0R4J0Q6_MOUSE	28	81189	8	1	7	1	0.05	tr|A0A0R4J0Q6|A0A0R4J0Q6_MOUSE E3 ubiquitin-protein ligase TRIM56 OS=Mus musculus OX=10090 GN=Trim56 PE=1 SV=1
423	1	Mouse	tr|Q8BNF8|Q8BNF8_MOUSE	28	80669	11	2	8	2	0.11	tr|Q8BNF8|Q8BNF8_MOUSE Uncharacterized protein OS=Mus musculus OX=10090 GN=Vcp PE=2 SV=1
424	1	Mouse	tr|Q4FZK2|Q4FZK2_MOUSE	28	50371	5	1	3	1	0.09	tr|Q4FZK2|Q4FZK2_MOUSE Eukaryotic translation elongation factor 1 gamma OS=Mus musculus OX=10090 GN=Eef1g PE=1 SV=1
425	1	Mouse	sp|Q9D2G2|ODO2_MOUSE	28	49306	6	1	5	1	0.09	sp|Q9D2G2|ODO2_MOUSE Dihydrolipoyllysine-residue succinyltransferase component of 2-oxoglutarate dehydrogenase complex, mitochondrial OS=Mus musculus OX=10090 GN=Dlst PE=1 SV=1
426	1	Mouse	sp|E9PZJ8|ASCC3_MOUSE	27	251995	16	1	14	1	0.02	sp|E9PZJ8|ASCC3_MOUSE Activating signal cointegrator 1 complex subunit 3 OS=Mus musculus OX=10090 GN=Ascc3 PE=1 SV=1
427	1	Mouse	tr|B2RX82|B2RX82_MOUSE	27	50343	5	1	2	1	0.09	tr|B2RX82|B2RX82_MOUSE Cholinergic receptor, nicotinic, alpha polypeptide 10 OS=Mus musculus OX=10090 GN=Chrna10 PE=2 SV=1
428	1	Mouse	tr|F8VQ40|F8VQ40_MOUSE	27	347225	17	1	12	1	0.01	tr|F8VQ40|F8VQ40_MOUSE Laminin subunit alpha-1 OS=Mus musculus OX=10090 GN=Lama1 PE=1 SV=1
429	1	Mouse	sp|Q8CFI7|RPB2_MOUSE	27	135250	12	1	8	1	0.03	sp|Q8CFI7|RPB2_MOUSE DNA-directed RNA polymerase II subunit RPB2 OS=Mus musculus OX=10090 GN=Polr2b PE=1 SV=2
430	1	Mouse	sp|O88196|TTC3_MOUSE	26	227097	10	1	9	1	0.02	sp|O88196|TTC3_MOUSE E3 ubiquitin-protein ligase TTC3 OS=Mus musculus OX=10090 GN=Ttc3 PE=1 SV=2
431	1	Mouse	sp|Q3TEA8|HP1B3_MOUSE	26	61057	16	1	10	1	0.07	sp|Q3TEA8|HP1B3_MOUSE Heterochromatin protein 1-binding protein 3 OS=Mus musculus OX=10090 GN=Hp1bp3 PE=1 SV=1
432	1	Mouse	tr|Q3TLC1|Q3TLC1_MOUSE	26	10498	5	2	3	1	0.48	tr|Q3TLC1|Q3TLC1_MOUSE Uncharacterized protein OS=Mus musculus OX=10090 GN=Rpl37a PE=2 SV=1
433	1	Mouse	sp|Q8BFY9|TNPO1_MOUSE	25	103773	4	1	4	1	0.04	sp|Q8BFY9|TNPO1_MOUSE Transportin-1 OS=Mus musculus OX=10090 GN=Tnpo1 PE=1 SV=2
434	1	Mouse	tr|V9GXB6|V9GXB6_MOUSE	24	35837	3	1	3	1	0.13	tr|V9GXB6|V9GXB6_MOUSE Heterogeneous nuclear ribonucleoprotein L-like OS=Mus musculus OX=10090 GN=Hnrnpll PE=1 SV=1
435	1	Mouse	tr|B1AR51|B1AR51_MOUSE	24	516083	45	1	29	1	0.01	tr|B1AR51|B1AR51_MOUSE Dynein, axonemal, heavy chain 9 OS=Mus musculus OX=10090 GN=Dnah9 PE=1 SV=1
436	1	Mouse	tr|F6U7V1|F6U7V1_MOUSE	24	569562	27	1	26	1	0.01	tr|F6U7V1|F6U7V1_MOUSE Ryanodine receptor 2 OS=Mus musculus OX=10090 GN=Ryr2 PE=1 SV=1
437	1	Mouse	tr|A0A1L1SS82|A0A1L1SS82_MOUSE	23	185168	22	1	17	1	0.02	tr|A0A1L1SS82|A0A1L1SS82_MOUSE Coiled-coil domain-containing 7A OS=Mus musculus OX=10090 GN=Ccdc7a PE=4 SV=1
438	1	Mouse	tr|A0A087WSF4|A0A087WSF4_MOUSE	23	78022	3	1	3	1	0.06	tr|A0A087WSF4|A0A087WSF4_MOUSE MCG140429 OS=Mus musculus OX=10090 GN=Zfp976 PE=4 SV=1
439	1	Mouse	tr|A0A0B4J1J9|A0A0B4J1J9_MOUSE	22	13072	1	1	1	1	0.37	tr|A0A0B4J1J9|A0A0B4J1J9_MOUSE T cell receptor alpha variable 11 (Fragment) OS=Mus musculus OX=10090 GN=Trav11 PE=1 SV=1
440	1	Mouse	tr|A0A0G2JFW3|A0A0G2JFW3_MOUSE	22	2301	12	1	5	1	3.75	tr|A0A0G2JFW3|A0A0G2JFW3_MOUSE T cell receptor alpha joining 28 (Fragment) OS=Mus musculus OX=10090 GN=Traj28 PE=4 SV=1
441	1	Mouse	tr|E9QN31|E9QN31_MOUSE	22	87253	5	1	5	1	0.05	tr|E9QN31|E9QN31_MOUSE Probable 28S rRNA (cytosine-C(5))-methyltransferase OS=Mus musculus OX=10090 GN=Nop2 PE=1 SV=1
442	1	Mouse	sp|Q8CIV8|TBCE_MOUSE	22	59790	5	1	4	1	0.07	sp|Q8CIV8|TBCE_MOUSE Tubulin-specific chaperone E OS=Mus musculus OX=10090 GN=Tbce PE=1 SV=1
443	1	Mouse	tr|Q8BJ33|Q8BJ33_MOUSE	21	31265	13	1	9	1	0.14	tr|Q8BJ33|Q8BJ33_MOUSE Uncharacterized protein OS=Mus musculus OX=10090 GN=Stk38 PE=2 SV=1
444	1	Mouse	tr|D3YXQ0|D3YXQ0_MOUSE	21	18992	4	1	3	1	0.25	tr|D3YXQ0|D3YXQ0_MOUSE cDNA sequence BC051019 (Fragment) OS=Mus musculus OX=10090 GN=BC051019 PE=1 SV=9
445	1	Mouse	tr|Q3U051|Q3U051_MOUSE	20	10151	4	1	3	1	0.5	tr|Q3U051|Q3U051_MOUSE Uncharacterized protein OS=Mus musculus OX=10090 GN=F630111L10Rik PE=2 SV=1
446	1	Mouse	tr|A2A5J7|A2A5J7_MOUSE	20	1112	1	1	1	1	15.8	tr|A2A5J7|A2A5J7_MOUSE Lysosomal protective protein (Fragment) OS=Mus musculus OX=10090 GN=Ctsa PE=4 SV=1
447	1	Mouse	tr|A0A1S6GWH1|A0A1S6GWH1_MOUSE	20	46819	6	1	5	1	0.1	tr|A0A1S6GWH1|A0A1S6GWH1_MOUSE Uncharacterized protein OS=Mus musculus OX=10090 GN=Psmc5 PE=2 SV=1
448	1	Mouse	tr|Q3U1C2|Q3U1C2_MOUSE	20	50524	11	1	7	1	0.09	tr|Q3U1C2|Q3U1C2_MOUSE RuvB-like helicase OS=Mus musculus OX=10090 GN=Ruvbl1 PE=1 SV=1
449	1	Mouse	tr|B0R0U1|B0R0U1_MOUSE	20	39392	4	1	2	1	0.11	tr|B0R0U1|B0R0U1_MOUSE Methyltransferase-like protein OS=Mus musculus OX=10090 GN=Mettl8 PE=1 SV=1
450	1	Mouse	tr|Q8CAC1|Q8CAC1_MOUSE	20	16423	5	1	2	1	0.29	tr|Q8CAC1|Q8CAC1_MOUSE MCG148054 OS=Mus musculus OX=10090 GN=Gm26566 PE=2 SV=1
451	1	Mouse	tr|Q3TLL0|Q3TLL0_MOUSE	20	67017	4	1	2	1	0.07	tr|Q3TLL0|Q3TLL0_MOUSE Uncharacterized protein OS=Mus musculus OX=10090 GN=Spidr PE=2 SV=1
452	1	Mouse	sp|Q9WV55|VAPA_MOUSE	19	28065	3	1	3	1	0.16	sp|Q9WV55|VAPA_MOUSE Vesicle-associated membrane protein-associated protein A OS=Mus musculus OX=10090 GN=Vapa PE=1 SV=2
453	1	Mouse	tr|S4R234|S4R234_MOUSE	19	134263	8	1	7	1	0.03	tr|S4R234|S4R234_MOUSE Cation-transporting ATPase OS=Mus musculus OX=10090 GN=Atp13a4 PE=3 SV=1
454	1	Mouse	tr|Q5RJV4|Q5RJV4_MOUSE	19	61631	6	1	4	1	0.07	tr|Q5RJV4|Q5RJV4_MOUSE Phosphoglucomutase 2 OS=Mus musculus OX=10090 GN=Pgm2 PE=2 SV=1
455	1	Mouse	sp|Q8BUI3|LRWD1_MOUSE	19	72746	3	1	2	1	0.06	sp|Q8BUI3|LRWD1_MOUSE Leucine-rich repeat and WD repeat-containing protein 1 OS=Mus musculus OX=10090 GN=LRWD1 PE=2 SV=1
456	1	Mouse	tr|Q3TZU7|Q3TZU7_MOUSE	18	66873	8	1	7	1	0.07	tr|Q3TZU7|Q3TZU7_MOUSE Sorting nexin OS=Mus musculus OX=10090 GN=Snx9 PE=2 SV=1
457	1	Mouse	sp|Q8BH64|EHD2_MOUSE	18	61307	7	1	5	1	0.07	sp|Q8BH64|EHD2_MOUSE EH domain-containing protein 2 OS=Mus musculus OX=10090 GN=Ehd2 PE=1 SV=1
458	1	Mouse	tr|Q3TEZ2|Q3TEZ2_MOUSE	17	123673	9	1	7	1	0.04	tr|Q3TEZ2|Q3TEZ2_MOUSE Uncharacterized protein OS=Mus musculus OX=10090 GN=Wdr6 PE=2 SV=1
459	1	Mouse	sp|Q80U04|PJA2_MOUSE	16	78936	10	1	3	1	0.06	sp|Q80U04|PJA2_MOUSE E3 ubiquitin-protein ligase Praja-2 OS=Mus musculus OX=10090 GN=Pja2 PE=1 SV=2
460	1	Mouse	sp|Q7TN75|PEG10_MOUSE	16	110520	2	1	2	1	0.04	sp|Q7TN75|PEG10_MOUSE Retrotransposon-derived protein PEG10 OS=Mus musculus OX=10090 GN=Peg10 PE=1 SV=2
461	1	Mouse	tr|G3UWI8|G3UWI8_MOUSE	16	35060	3	1	3	1	0.13	tr|G3UWI8|G3UWI8_MOUSE Vomeronasal type-1 receptor OS=Mus musculus OX=10090 GN=Vmn1r113 PE=3 SV=1
462	1	Mouse	tr|A0A0G2JFN7|A0A0G2JFN7_MOUSE	16	51578	8	1	5	1	0.09	tr|A0A0G2JFN7|A0A0G2JFN7_MOUSE Ubiquitin-associated protein 2-like (Fragment) OS=Mus musculus OX=10090 GN=Ubap2l PE=1 SV=1
463	1	Mouse	tr|A2ANU6|A2ANU6_MOUSE	15	56041	5	1	3	1	0.08	tr|A2ANU6|A2ANU6_MOUSE Predicted gene 14139 OS=Mus musculus OX=10090 GN=Gm14139 PE=4 SV=1
464	1	Mouse	tr|Q5SV54|Q5SV54_MOUSE	15	122219	13	1	9	1	0.04	tr|Q5SV54|Q5SV54_MOUSE Ortholog of human amyotrophic lateral sclerosis 2 (Juvenile) chromosome region, candidate 19 (ALS2CR19) OS=Mus musculus OX=10090 GN=Pard3b PE=1 SV=1
465	1	Mouse	tr|A0A2I3BPP1|A0A2I3BPP1_MOUSE	13	200891	9	1	6	1	0.02	tr|A0A2I3BPP1|A0A2I3BPP1_MOUSE Tuberin OS=Mus musculus OX=10090 GN=Tsc2 PE=1 SV=1
466	1	Mouse	tr|Q4W8U9|Q4W8U9_MOUSE	13	66325	61	1	5	1	0.07	tr|Q4W8U9|Q4W8U9_MOUSE Scg2 protein OS=Mus musculus OX=10090 GN=Scg2 PE=1 SV=1
