# Supplementary material for: Ubiquitin ligases HUWE1 and NEDD4 cooperatively control signal-dependent PRC2-Ezh1α/β-mediated adaptive stress response pathway in skeletal muscle cells
Source: Epigenetics Chromatin. 2019 Dec 19;12:78. doi: 10.1186/s13072-019-0322-5 (PMC6921592; doi:10.1186/s13072-019-0322-5)
Supplement: Supplementary file 4 — Additional file 4: Datasheet 3. Protein interactome list of Ezh1 long isoform through mass spectrometry analysis under normal condition. [file 13072_2019_322_MOESM4_ESM.xlsx]

## Sheet: Ezh1a_MT_REP 1
Search title	Copy of Copy of 20190319-20171012 PengLiu (C:\ProgramData\Matrix Science\Mascot Daemon\parameters\Mouse_Qexactive_Peng_Phosubi.par), submitted from Daemon on PC-KW-14456
MS data file	\\datawaha\corelabs\bioscience\bclp\ProtUsers\VOrlando\Liup\Data for Ezh1 MS20190429\Ezh1a\20180213_QE_13_1A_H5.mgf
Database	Mouse 01
Timestamp	30 Apr 2019 at 07:46:43 GMT
Type of search	MS/MS Ion Search
Enzyme	Trypsin
Fixed modifications	Carbamidomethyl (C)
Variable modifications	Lysine_GG (K),Oxidation (M),Phospho (ST),Phospho (Y)
Mass values	Monoisotopic
Protein mass	Unrestricted
Peptide mass tolerance	10 ppm
Fragment mass tolerance	0.1 Da
Max missed cleavages	1
Instrument type	Default
Number of queries	16781
Significance threshold p<	0.05
Max. number of families	AUTO
Ions score or expect cut-off	1
Preferred taxonomy	All entries
Family	Member	Database	Accession	Score	Mass	Num. of matches	Num. of significant matches	Num. of sequences	Num. of significant sequences	emPAI	Description
1	1	Mouse	tr|Q3TWF2|Q3TWF2_MOUSE	8983	72533	382	297	54	49	26.07	tr|Q3TWF2|Q3TWF2_MOUSE Uncharacterized protein OS=Mus musculus OX=10090 GN=Hspa5 PE=2 SV=1
1	2	Mouse	sp|P63017|HSP7C_MOUSE	3779	71055	163	131	41	33	10.06	sp|P63017|HSP7C_MOUSE Heat shock cognate 71 kDa protein OS=Mus musculus OX=10090 GN=Hspa8 PE=1 SV=1
1	3	Mouse	sp|P17156|HSP72_MOUSE	1310	69884	50	35	17	11	0.96	sp|P17156|HSP72_MOUSE Heat shock-related 70 kDa protein 2 OS=Mus musculus OX=10090 GN=Hspa2 PE=1 SV=2
1	4	Mouse	sp|P17879|HS71B_MOUSE	340	70418	17	11	9	4	0.27	sp|P17879|HS71B_MOUSE Heat shock 70 kDa protein 1B OS=Mus musculus OX=10090 GN=Hspa1b PE=1 SV=3
2	1	Mouse	tr|A0A0R4J1C0|A0A0R4J1C0_MOUSE	7559	87657	450	319	63	53	30.83	tr|A0A0R4J1C0|A0A0R4J1C0_MOUSE Histone-lysine N-methyltransferase EZH1 OS=Mus musculus OX=10090 GN=Ezh1 PE=1 SV=1
2	2	Mouse	sp|Q61188|EZH2_MOUSE	557	87233	45	24	10	8	0.48	sp|Q61188|EZH2_MOUSE Histone-lysine N-methyltransferase EZH2 OS=Mus musculus OX=10090 GN=Ezh2 PE=1 SV=2
3	1	Mouse	sp|Q9QXS1|PLEC_MOUSE	6336	535800	412	290	225	167	2.9	sp|Q9QXS1|PLEC_MOUSE Plectin OS=Mus musculus OX=10090 GN=Plec PE=1 SV=3
3	2	Mouse	sp|Q9QXZ0|MACF1_MOUSE	65	836893	84	2	66	2	0.01	sp|Q9QXZ0|MACF1_MOUSE Microtubule-actin cross-linking factor 1 OS=Mus musculus OX=10090 GN=Macf1 PE=1 SV=2
4	1	Mouse	tr|A0A0R4J0I9|A0A0R4J0I9_MOUSE	3850	523372	203	146	80	63	0.76	tr|A0A0R4J0I9|A0A0R4J0I9_MOUSE Low density lipoprotein receptor-related protein 1 OS=Mus musculus OX=10090 GN=Lrp1 PE=1 SV=1
5	1	Mouse	tr|B2RRX1|B2RRX1_MOUSE	3417	42052	178	143	26	23	21.92	tr|B2RRX1|B2RRX1_MOUSE Actin, beta OS=Mus musculus OX=10090 GN=Actb PE=2 SV=1
5	2	Mouse	sp|P68134|ACTS_MOUSE	3284	42366	183	148	28	23	21.37	sp|P68134|ACTS_MOUSE Actin, alpha skeletal muscle OS=Mus musculus OX=10090 GN=Acta1 PE=1 SV=1
5	3	Mouse	sp|P62737|ACTA_MOUSE	3201	42381	176	144	27	23	19.24	sp|P62737|ACTA_MOUSE Actin, aortic smooth muscle OS=Mus musculus OX=10090 GN=Acta2 PE=1 SV=1
6	1	Mouse	tr|B9EKP5|B9EKP5_MOUSE	2966	283149	328	112	81	60	1.56	tr|B9EKP5|B9EKP5_MOUSE Filamin, alpha OS=Mus musculus OX=10090 GN=Flna PE=2 SV=1
6	2	Mouse	sp|Q8VHX6|FLNC_MOUSE	1518	293560	266	63	68	42	0.85	sp|Q8VHX6|FLNC_MOUSE Filamin-C OS=Mus musculus OX=10090 GN=Flnc PE=1 SV=3
6	3	Mouse	sp|Q80X90|FLNB_MOUSE	553	280103	33	22	29	21	0.38	sp|Q80X90|FLNB_MOUSE Filamin-B OS=Mus musculus OX=10090 GN=Flnb PE=1 SV=3
7	1	Mouse	tr|Q5FWJ3|Q5FWJ3_MOUSE	2926	53712	132	100	45	36	22.85	tr|Q5FWJ3|Q5FWJ3_MOUSE Vimentin OS=Mus musculus OX=10090 GN=Vim PE=1 SV=1
7	2	Mouse	sp|P31001|DESM_MOUSE	1438	53522	67	54	35	29	9.06	sp|P31001|DESM_MOUSE Desmin OS=Mus musculus OX=10090 GN=Des PE=1 SV=3
7	3	Mouse	sp|Q922U2|K2C5_MOUSE	954	61957	71	46	17	13	1.62	sp|Q922U2|K2C5_MOUSE Keratin, type II cytoskeletal 5 OS=Mus musculus OX=10090 GN=Krt5 PE=1 SV=1
7	4	Mouse	sp|P04104|K2C1_MOUSE	872	66079	33	25	9	5	0.38	sp|P04104|K2C1_MOUSE Keratin, type II cytoskeletal 1 OS=Mus musculus OX=10090 GN=Krt1 PE=1 SV=4
7	5	Mouse	sp|P50446|K2C6A_MOUSE	793	59641	52	35	17	11	1.2	sp|P50446|K2C6A_MOUSE Keratin, type II cytoskeletal 6A OS=Mus musculus OX=10090 GN=Krt6a PE=1 SV=3
7	6	Mouse	sp|Q8BGZ7|K2C75_MOUSE	684	59932	41	28	13	8	0.77	sp|Q8BGZ7|K2C75_MOUSE Keratin, type II cytoskeletal 75 OS=Mus musculus OX=10090 GN=Krt75 PE=1 SV=1
7	7	Mouse	sp|Q6NXH9|K2C73_MOUSE	650	59502	38	21	15	5	0.43	sp|Q6NXH9|K2C73_MOUSE Keratin, type II cytoskeletal 73 OS=Mus musculus OX=10090 GN=Krt73 PE=1 SV=1
7	8	Mouse	sp|Q3TTY5|K22E_MOUSE	595	71336	46	33	12	9	0.93	sp|Q3TTY5|K22E_MOUSE Keratin, type II cytoskeletal 2 epidermal OS=Mus musculus OX=10090 GN=Krt2 PE=1 SV=1
7	9	Mouse	sp|Q8VED5|K2C79_MOUSE	507	57802	31	23	8	6	0.56	sp|Q8VED5|K2C79_MOUSE Keratin, type II cytoskeletal 79 OS=Mus musculus OX=10090 GN=Krt79 PE=1 SV=2
7	10	Mouse	sp|Q3UV17|K22O_MOUSE	312	63319	18	15	6	5	0.4	sp|Q3UV17|K22O_MOUSE Keratin, type II cytoskeletal 2 oral OS=Mus musculus OX=10090 GN=Krt76 PE=1 SV=1
7	11	Mouse	tr|E9Q1Z0|E9Q1Z0_MOUSE	212	58587	29	12	14	6	0.55	tr|E9Q1Z0|E9Q1Z0_MOUSE Keratin 90 OS=Mus musculus OX=10090 GN=Krt90 PE=1 SV=1
7	12	Mouse	sp|P07744|K2C4_MOUSE	171	56590	21	10	12	4	0.35	sp|P07744|K2C4_MOUSE Keratin, type II cytoskeletal 4 OS=Mus musculus OX=10090 GN=Krt4 PE=1 SV=2
8	1	Mouse	sp|Q6P5H2|NEST_MOUSE	2687	207627	112	97	48	42	1.48	sp|Q6P5H2|NEST_MOUSE Nestin OS=Mus musculus OX=10090 GN=Nes PE=1 SV=1
9	1	Mouse	sp|P48678|LMNA_MOUSE	1843	74478	93	67	46	32	6.02	sp|P48678|LMNA_MOUSE Prelamin-A/C OS=Mus musculus OX=10090 GN=Lmna PE=1 SV=2
9	2	Mouse	sp|P14733|LMNB1_MOUSE	72	66973	13	3	10	2	0.14	sp|P14733|LMNB1_MOUSE Lamin-B1 OS=Mus musculus OX=10090 GN=Lmnb1 PE=1 SV=3
10	1	Mouse	tr|Q3TXE5|Q3TXE5_MOUSE	1787	67617	104	72	34	24	4.16	tr|Q3TXE5|Q3TXE5_MOUSE Uncharacterized protein OS=Mus musculus OX=10090 GN=Canx PE=2 SV=1
11	1	Mouse	sp|Q80U70|SUZ12_MOUSE	1619	83715	69	51	30	23	2.58	sp|Q80U70|SUZ12_MOUSE Polycomb protein Suz12 OS=Mus musculus OX=10090 GN=Suz12 PE=1 SV=2
12	1	Mouse	tr|Q3TL52|Q3TL52_MOUSE	1587	76762	83	59	39	25	3.01	tr|Q3TL52|Q3TL52_MOUSE Uncharacterized protein OS=Mus musculus OX=10090 GN=Ncl PE=2 SV=1
13	1	Mouse	sp|Q8VDD5|MYH9_MOUSE	1505	227429	109	62	74	45	1.34	sp|Q8VDD5|MYH9_MOUSE Myosin-9 OS=Mus musculus OX=10090 GN=Myh9 PE=1 SV=4
14	1	Mouse	tr|Q3THH1|Q3THH1_MOUSE	1354	49026	42	35	17	13	2.09	tr|Q3THH1|Q3THH1_MOUSE Uncharacterized protein OS=Mus musculus OX=10090 GN=Pdia6 PE=2 SV=1
15	1	Mouse	tr|Q80TD1|Q80TD1_MOUSE	1345	103466	91	66	11	5	0.23	tr|Q80TD1|Q80TD1_MOUSE MKIAA1466 protein (Fragment) OS=Mus musculus OX=10090 GN=mKIAA1466 PE=2 SV=1
16	1	Mouse	tr|Q3TVV6|Q3TVV6_MOUSE	1178	88689	80	42	27	18	1.5	tr|Q3TVV6|Q3TVV6_MOUSE Uncharacterized protein OS=Mus musculus OX=10090 GN=Hnrnpu PE=2 SV=1
17	1	Mouse	sp|Q8VI56|LRP4_MOUSE	1143	217121	80	53	45	31	0.84	sp|Q8VI56|LRP4_MOUSE Low-density lipoprotein receptor-related protein 4 OS=Mus musculus OX=10090 GN=Lrp4 PE=1 SV=3
18	1	Mouse	sp|P99024|TBB5_MOUSE	992	50095	37	33	13	12	3.25	sp|P99024|TBB5_MOUSE Tubulin beta-5 chain OS=Mus musculus OX=10090 GN=Tubb5 PE=1 SV=1
18	2	Mouse	sp|P68372|TBB4B_MOUSE	896	50255	42	32	15	13	3.59	sp|P68372|TBB4B_MOUSE Tubulin beta-4B chain OS=Mus musculus OX=10090 GN=Tubb4b PE=1 SV=1
18	3	Mouse	sp|Q7TMM9|TBB2A_MOUSE	822	50274	39	31	14	13	3.59	sp|Q7TMM9|TBB2A_MOUSE Tubulin beta-2A chain OS=Mus musculus OX=10090 GN=Tubb2a PE=1 SV=1
18	4	Mouse	sp|Q9CWF2|TBB2B_MOUSE	814	50377	39	31	14	13	3.58	sp|Q9CWF2|TBB2B_MOUSE Tubulin beta-2B chain OS=Mus musculus OX=10090 GN=Tubb2b PE=1 SV=1
18	5	Mouse	sp|Q9ERD7|TBB3_MOUSE	742	50842	36	28	14	10	2.51	sp|Q9ERD7|TBB3_MOUSE Tubulin beta-3 chain OS=Mus musculus OX=10090 GN=Tubb3 PE=1 SV=1
18	6	Mouse	sp|Q922F4|TBB6_MOUSE	596	50514	36	25	15	10	2.26	sp|Q922F4|TBB6_MOUSE Tubulin beta-6 chain OS=Mus musculus OX=10090 GN=Tubb6 PE=1 SV=1
19	1	Mouse	sp|Q9D8E6|RL4_MOUSE	982	47409	74	43	28	20	5.59	sp|Q9D8E6|RL4_MOUSE 60S ribosomal protein L4 OS=Mus musculus OX=10090 GN=Rpl4 PE=1 SV=3
20	1	Mouse	tr|Q3UAD6|Q3UAD6_MOUSE	981	92703	56	41	29	23	2.03	tr|Q3UAD6|Q3UAD6_MOUSE Heat shock protein 90kDa beta (Grp94), member 1 OS=Mus musculus OX=10090 GN=Hsp90b1 PE=1 SV=1
20	2	Mouse	sp|P11499|HS90B_MOUSE	869	83571	47	35	26	19	1.64	sp|P11499|HS90B_MOUSE Heat shock protein HSP 90-beta OS=Mus musculus OX=10090 GN=Hsp90ab1 PE=1 SV=3
20	3	Mouse	sp|P07901|HS90A_MOUSE	453	85134	27	15	16	9	0.57	sp|P07901|HS90A_MOUSE Heat shock protein HSP 90-alpha OS=Mus musculus OX=10090 GN=Hsp90aa1 PE=1 SV=4
21	1	Mouse	sp|Q03265|ATPA_MOUSE	965	59830	40	32	24	17	2.36	sp|Q03265|ATPA_MOUSE ATP synthase subunit alpha, mitochondrial OS=Mus musculus OX=10090 GN=Atp5f1a PE=1 SV=1
22	1	Mouse	tr|Q3TIP0|Q3TIP0_MOUSE	926	100953	40	25	22	14	0.81	tr|Q3TIP0|Q3TIP0_MOUSE 26S proteasome non-ATPase regulatory subunit 2 OS=Mus musculus OX=10090 GN=Psmd2 PE=2 SV=1
23	1	Mouse	tr|Q642L7|Q642L7_MOUSE	923	18282	67	51	10	8	6.85	tr|Q642L7|Q642L7_MOUSE MCG13441 OS=Mus musculus OX=10090 GN=Rps27a PE=2 SV=1
24	1	Mouse	tr|Q3THB3|Q3THB3_MOUSE	906	74035	58	39	27	19	3.48	tr|Q3THB3|Q3THB3_MOUSE Uncharacterized protein OS=Mus musculus OX=10090 GN=Hnrnpm PE=1 SV=1
25	1	Mouse	tr|Q3TJK3|Q3TJK3_MOUSE	876	46619	42	25	22	14	2.93	tr|Q3TJK3|Q3TJK3_MOUSE Uncharacterized protein OS=Mus musculus OX=10090 GN=Serpinh1 PE=2 SV=1
26	1	Mouse	tr|A2A513|A2A513_MOUSE	862	57178	36	29	11	10	1.27	tr|A2A513|A2A513_MOUSE Keratin, type I cytoskeletal 10 OS=Mus musculus OX=10090 GN=Krt10 PE=1 SV=1
26	2	Mouse	sp|Q61781|K1C14_MOUSE	663	53176	36	25	19	13	2.07	sp|Q61781|K1C14_MOUSE Keratin, type I cytoskeletal 14 OS=Mus musculus OX=10090 GN=Krt14 PE=1 SV=2
26	3	Mouse	sp|Q9QWL7|K1C17_MOUSE	623	48417	37	30	18	13	2.14	sp|Q9QWL7|K1C17_MOUSE Keratin, type I cytoskeletal 17 OS=Mus musculus OX=10090 GN=Krt17 PE=1 SV=3
26	4	Mouse	sp|Q6IFX2|K1C42_MOUSE	533	50444	35	23	17	12	1.76	sp|Q6IFX2|K1C42_MOUSE Keratin, type I cytoskeletal 42 OS=Mus musculus OX=10090 GN=Krt42 PE=1 SV=1
26	5	Mouse	sp|P08730|K1C13_MOUSE	533	48066	31	24	11	8	1.03	sp|P08730|K1C13_MOUSE Keratin, type I cytoskeletal 13 OS=Mus musculus OX=10090 GN=Krt13 PE=1 SV=2
26	6	Mouse	sp|Q9Z2K1|K1C16_MOUSE	436	51973	23	16	14	9	1.27	sp|Q9Z2K1|K1C16_MOUSE Keratin, type I cytoskeletal 16 OS=Mus musculus OX=10090 GN=Krt16 PE=1 SV=3
26	7	Mouse	tr|Q61782|Q61782_MOUSE	248	10712	14	11	7	5	5.79	tr|Q61782|Q61782_MOUSE Type I epidermal keratin mRNA, 3'end (Fragment) OS=Mus musculus OX=10090 PE=2 SV=1
26	8	Mouse	sp|Q497I4|KRT35_MOUSE	65	51809	5	3	4	2	0.18	sp|Q497I4|KRT35_MOUSE Keratin, type I cuticular Ha5 OS=Mus musculus OX=10090 GN=Krt35 PE=1 SV=1
27	1	Mouse	sp|Q80TM9|NISCH_MOUSE	814	176499	47	31	27	17	0.51	sp|Q80TM9|NISCH_MOUSE Nischarin OS=Mus musculus OX=10090 GN=Nisch PE=1 SV=2
28	1	Mouse	tr|B2MWM9|B2MWM9_MOUSE	759	48136	48	35	19	14	2.44	tr|B2MWM9|B2MWM9_MOUSE Calreticulin OS=Mus musculus OX=10090 GN=Calr PE=1 SV=1
29	1	Mouse	tr|Q80UT7|Q80UT7_MOUSE	721	30626	42	32	20	14	5.92	tr|Q80UT7|Q80UT7_MOUSE Rpl7a protein (Fragment) OS=Mus musculus OX=10090 GN=Rpl7a PE=2 SV=1
30	1	Mouse	tr|Q497E9|Q497E9_MOUSE	704	24475	35	24	16	11	5.69	tr|Q497E9|Q497E9_MOUSE 40S ribosomal protein S8 OS=Mus musculus OX=10090 GN=Rps8 PE=1 SV=1
31	1	Mouse	tr|Q3UCH0|Q3UCH0_MOUSE	702	33546	41	32	18	13	4.18	tr|Q3UCH0|Q3UCH0_MOUSE 60S ribosomal protein L6 OS=Mus musculus OX=10090 GN=Rpl6 PE=1 SV=1
32	1	Mouse	tr|Q4JG03|Q4JG03_MOUSE	701	486378	81	30	58	25	0.25	tr|Q4JG03|Q4JG03_MOUSE Mcl-1 ubiquitin ligase OS=Mus musculus OX=10090 GN=Huwe1 PE=2 SV=1
33	1	Mouse	tr|Q3UBI6|Q3UBI6_MOUSE	690	31388	64	40	26	19	10.32	tr|Q3UBI6|Q3UBI6_MOUSE Uncharacterized protein OS=Mus musculus OX=10090 GN=Rpl7 PE=2 SV=1
34	1	Mouse	tr|A2AVJ7|A2AVJ7_MOUSE	665	158757	73	31	44	22	0.81	tr|A2AVJ7|A2AVJ7_MOUSE Ribosome-binding protein 1 OS=Mus musculus OX=10090 GN=Rrbp1 PE=1 SV=1
35	1	Mouse	sp|P47963|RL13_MOUSE	663	24348	45	33	15	12	10.35	sp|P47963|RL13_MOUSE 60S ribosomal protein L13 OS=Mus musculus OX=10090 GN=Rpl13 PE=1 SV=3
36	1	Mouse	tr|Q5EBP9|Q5EBP9_MOUSE	659	90558	29	22	17	12	0.85	tr|Q5EBP9|Q5EBP9_MOUSE Tripartite motif-containing 28 OS=Mus musculus OX=10090 GN=Trim28 PE=2 SV=1
37	1	Mouse	tr|Q5YLW3|Q5YLW3_MOUSE	655	26828	37	27	18	13	8.04	tr|Q5YLW3|Q5YLW3_MOUSE Ribosomal protein S3 OS=Mus musculus OX=10090 GN=Rps3 PE=1 SV=1
38	1	Mouse	tr|A0A2I3BQS6|A0A2I3BQS6_MOUSE	610	311967	41	22	31	17	0.26	tr|A0A2I3BQS6|A0A2I3BQS6_MOUSE E3 ubiquitin-protein ligase UBR5 OS=Mus musculus OX=10090 GN=Ubr5 PE=1 SV=1
39	1	Mouse	tr|Q3TZS3|Q3TZS3_MOUSE	598	126131	46	31	25	14	0.61	tr|Q3TZS3|Q3TZS3_MOUSE Integrin alpha-7 OS=Mus musculus OX=10090 GN=Itga7 PE=1 SV=1
40	1	Mouse	tr|Q3TIZ0|Q3TIZ0_MOUSE	598	50592	27	23	12	10	1.32	tr|Q3TIZ0|Q3TIZ0_MOUSE Tubulin alpha chain OS=Mus musculus OX=10090 GN=Tuba1c PE=2 SV=1
41	1	Mouse	tr|Q6IFT3|Q6IFT3_MOUSE	578	86156	17	12	6	2	0.1	tr|Q6IFT3|Q6IFT3_MOUSE Keratin Kb40 OS=Mus musculus OX=10090 GN=Krt78 PE=2 SV=1
42	1	Mouse	sp|Q6P5E4|UGGG1_MOUSE	566	177007	46	26	36	20	0.62	sp|Q6P5E4|UGGG1_MOUSE UDP-glucose:glycoprotein glucosyltransferase 1 OS=Mus musculus OX=10090 GN=Uggt1 PE=1 SV=4
43	1	Mouse	sp|P52332|JAK1_MOUSE	564	135163	55	30	29	19	0.83	sp|P52332|JAK1_MOUSE Tyrosine-protein kinase JAK1 OS=Mus musculus OX=10090 GN=Jak1 PE=1 SV=1
44	1	Mouse	tr|Q3UAC2|Q3UAC2_MOUSE	557	30122	42	28	19	14	8.5	tr|Q3UAC2|Q3UAC2_MOUSE 40S ribosomal protein S3a OS=Mus musculus OX=10090 GN=Rps3a1 PE=2 SV=1
45	1	Mouse	sp|Q5SX40|MYH1_MOUSE	544	224116	69	28	52	22	0.52	sp|Q5SX40|MYH1_MOUSE Myosin-1 OS=Mus musculus OX=10090 GN=Myh1 PE=1 SV=1
45	2	Mouse	sp|P13541|MYH3_MOUSE	525	224736	71	30	55	24	0.58	sp|P13541|MYH3_MOUSE Myosin-3 OS=Mus musculus OX=10090 GN=Myh3 PE=2 SV=2
46	1	Mouse	sp|Q52KR3|PRUN2_MOUSE	541	341188	44	20	26	14	0.21	sp|Q52KR3|PRUN2_MOUSE Protein prune homolog 2 OS=Mus musculus OX=10090 GN=Prune2 PE=1 SV=2
47	1	Mouse	tr|Q3T9U9|Q3T9U9_MOUSE	540	46378	38	25	21	12	2.29	tr|Q3T9U9|Q3T9U9_MOUSE Uncharacterized protein OS=Mus musculus OX=10090 GN=Rpl3 PE=2 SV=1
48	1	Mouse	tr|A0A0A0MQF6|A0A0A0MQF6_MOUSE	531	38914	28	21	9	7	1.97	tr|A0A0A0MQF6|A0A0A0MQF6_MOUSE Glyceraldehyde-3-phosphate dehydrogenase OS=Mus musculus OX=10090 GN=Gapdh PE=1 SV=1
49	1	Mouse	tr|Q3U292|Q3U292_MOUSE	520	22068	33	16	18	8	3.59	tr|Q3U292|Q3U292_MOUSE Uncharacterized protein OS=Mus musculus OX=10090 GN=Hist1h1d PE=2 SV=1
49	2	Mouse	sp|P43274|H14_MOUSE	427	21964	18	13	11	7	2.82	sp|P43274|H14_MOUSE Histone H1.4 OS=Mus musculus OX=10090 GN=Hist1h1e PE=1 SV=2
49	3	Mouse	sp|P43275|H11_MOUSE	129	21772	21	3	12	2	0.47	sp|P43275|H11_MOUSE Histone H1.1 OS=Mus musculus OX=10090 GN=Hist1h1a PE=1 SV=2
50	1	Mouse	tr|Q3THC3|Q3THC3_MOUSE	502	57452	19	15	15	12	1.43	tr|Q3THC3|Q3THC3_MOUSE Protein disulfide-isomerase OS=Mus musculus OX=10090 GN=P4hb PE=2 SV=1
51	1	Mouse	sp|Q9Z2X1|HNRPF_MOUSE	344	46043	19	13	9	6	0.74	sp|Q9Z2X1|HNRPF_MOUSE Heterogeneous nuclear ribonucleoprotein F OS=Mus musculus OX=10090 GN=Hnrnpf PE=1 SV=3
51	2	Mouse	sp|P70333|HNRH2_MOUSE	335	49533	18	12	9	6	0.68	sp|P70333|HNRH2_MOUSE Heterogeneous nuclear ribonucleoprotein H2 OS=Mus musculus OX=10090 GN=Hnrnph2 PE=1 SV=1
52	1	Mouse	tr|A1BN54|A1BN54_MOUSE	485	103283	30	21	22	15	0.86	tr|A1BN54|A1BN54_MOUSE Alpha actinin 1a OS=Mus musculus OX=10090 GN=Actn1 PE=1 SV=1
52	2	Mouse	sp|P57780|ACTN4_MOUSE	280	105368	19	12	14	7	0.33	sp|P57780|ACTN4_MOUSE Alpha-actinin-4 OS=Mus musculus OX=10090 GN=Actn4 PE=1 SV=1
53	1	Mouse	tr|Q58EW0|Q58EW0_MOUSE	473	21688	24	20	10	8	3.74	tr|Q58EW0|Q58EW0_MOUSE MCG132477, isoform CRA_a OS=Mus musculus OX=10090 GN=Rpl18 PE=1 SV=1
54	1	Mouse	tr|Q542G9|Q542G9_MOUSE	465	38937	25	16	17	10	1.97	tr|Q542G9|Q542G9_MOUSE Annexin OS=Mus musculus OX=10090 GN=Anxa2 PE=1 SV=1
55	1	Mouse	tr|Q3UXQ6|Q3UXQ6_MOUSE	443	29773	39	25	16	10	3.15	tr|Q3UXQ6|Q3UXQ6_MOUSE 40S ribosomal protein S4 OS=Mus musculus OX=10090 GN=Rps4x PE=2 SV=1
56	1	Mouse	tr|A2A547|A2A547_MOUSE	440	23347	21	13	12	9	4.09	tr|A2A547|A2A547_MOUSE Ribosomal protein L19 OS=Mus musculus OX=10090 GN=Rpl19 PE=1 SV=1
57	1	Mouse	tr|Q3UJS0|Q3UJS0_MOUSE	436	28277	28	22	13	10	3.45	tr|Q3UJS0|Q3UJS0_MOUSE Uncharacterized protein OS=Mus musculus OX=10090 GN=Rpl8 PE=2 SV=1
58	1	Mouse	tr|Q60951|Q60951_MOUSE	430	35736	19	13	10	7	1.58	tr|Q60951|Q60951_MOUSE MYB-1b OS=Mus musculus OX=10090 GN=Ybx1 PE=2 SV=1
58	2	Mouse	tr|Q61478|Q61478_MOUSE	269	33425	7	5	5	4	0.66	tr|Q61478|Q61478_MOUSE DbpA murine homologue OS=Mus musculus OX=10090 GN=Ybx3 PE=2 SV=1
58	3	Mouse	sp|Q9JKB3|YBOX3_MOUSE	233	38790	9	5	5	4	0.55	sp|Q9JKB3|YBOX3_MOUSE Y-box-binding protein 3 OS=Mus musculus OX=10090 GN=Ybx3 PE=1 SV=2
59	1	Mouse	tr|Q3U2W2|Q3U2W2_MOUSE	421	152854	36	16	28	13	0.44	tr|Q3U2W2|Q3U2W2_MOUSE MYB binding protein (P160) 1a, isoform CRA_b OS=Mus musculus OX=10090 GN=Mybbp1a PE=1 SV=1
60	1	Mouse	sp|O35295|PURB_MOUSE	417	33995	20	13	16	10	2.48	sp|O35295|PURB_MOUSE Transcriptional activator protein Pur-beta OS=Mus musculus OX=10090 GN=Purb PE=1 SV=3
60	2	Mouse	sp|P42669|PURA_MOUSE	94	34976	4	4	4	4	0.62	sp|P42669|PURA_MOUSE Transcriptional activator protein Pur-alpha OS=Mus musculus OX=10090 GN=Pura PE=1 SV=1
61	1	Mouse	tr|Q8CGB2|Q8CGB2_MOUSE	404	133626	26	13	14	8	0.29	tr|Q8CGB2|Q8CGB2_MOUSE Thrombospondin 1 OS=Mus musculus OX=10090 GN=Thbs1 PE=2 SV=1
62	1	Mouse	tr|B2M1R6|B2M1R6_MOUSE	404	48760	23	19	13	10	1.4	tr|B2M1R6|B2M1R6_MOUSE Heterogeneous nuclear ribonucleoprotein K OS=Mus musculus OX=10090 GN=Hnrnpk PE=1 SV=1
63	1	Mouse	tr|Q5BLK1|Q5BLK1_MOUSE	399	28834	22	14	12	7	2.23	tr|Q5BLK1|Q5BLK1_MOUSE 40S ribosomal protein S6 OS=Mus musculus OX=10090 GN=Rps6 PE=1 SV=1
64	1	Mouse	tr|Q5FWB6|Q5FWB6_MOUSE	398	34336	33	18	16	11	2.9	tr|Q5FWB6|Q5FWB6_MOUSE 60S acidic ribosomal protein P0 OS=Mus musculus OX=10090 GN=Rplp0 PE=2 SV=1
65	1	Mouse	tr|Q5DTI2|Q5DTI2_MOUSE	396	118178	30	17	22	11	0.54	tr|Q5DTI2|Q5DTI2_MOUSE ATPase, Ca++ transporting, cardiac muscle, slow twitch 2, isoform CRA_b (Fragment) OS=Mus musculus OX=10090 GN=Atp2a2 PE=2 SV=1
65	2	Mouse	sp|Q8R429|AT2A1_MOUSE	242	110723	27	10	20	7	0.31	sp|Q8R429|AT2A1_MOUSE Sarcoplasmic/endoplasmic reticulum calcium ATPase 1 OS=Mus musculus OX=10090 GN=Atp2a1 PE=1 SV=1
66	1	Mouse	tr|A0A1B0GRR3|A0A1B0GRR3_MOUSE	380	15302	23	17	13	10	14.25	tr|A0A1B0GRR3|A0A1B0GRR3_MOUSE 40S ribosomal protein S11 OS=Mus musculus OX=10090 GN=Rps11 PE=1 SV=1
67	1	Mouse	sp|Q8CGC7|SYEP_MOUSE	373	171739	30	14	20	10	0.28	sp|Q8CGC7|SYEP_MOUSE Bifunctional glutamate/proline--tRNA ligase OS=Mus musculus OX=10090 GN=Eprs PE=1 SV=4
68	1	Mouse	tr|Q8BP43|Q8BP43_MOUSE	361	32800	40	15	22	10	2.65	tr|Q8BP43|Q8BP43_MOUSE Tropomyosin 1, alpha, isoform CRA_c OS=Mus musculus OX=10090 GN=Tpm1 PE=1 SV=1
68	2	Mouse	sp|P58774|TPM2_MOUSE	336	32931	31	13	20	8	1.8	sp|P58774|TPM2_MOUSE Tropomyosin beta chain OS=Mus musculus OX=10090 GN=Tpm2 PE=1 SV=1
69	1	Mouse	tr|Q3ULC7|Q3ULC7_MOUSE	359	94164	35	18	22	12	0.8	tr|Q3ULC7|Q3ULC7_MOUSE Uncharacterized protein OS=Mus musculus OX=10090 GN=Ddx21 PE=2 SV=1
69	2	Mouse	sp|Q99MJ9|DDX50_MOUSE	39	82695	12	2	8	2	0.11	sp|Q99MJ9|DDX50_MOUSE ATP-dependent RNA helicase DDX50 OS=Mus musculus OX=10090 GN=Ddx50 PE=2 SV=1
70	1	Mouse	tr|B2RXX6|B2RXX6_MOUSE	358	285803	55	18	45	17	0.29	tr|B2RXX6|B2RXX6_MOUSE Spna2 protein OS=Mus musculus OX=10090 GN=Sptan1 PE=2 SV=1
71	1	Mouse	tr|Q3V0Z8|Q3V0Z8_MOUSE	355	77224	37	19	23	12	1.05	tr|Q3V0Z8|Q3V0Z8_MOUSE Uncharacterized protein (Fragment) OS=Mus musculus OX=10090 GN=Ddx5 PE=2 SV=1
71	2	Mouse	sp|P16381|DDX3L_MOUSE	306	73494	21	12	14	8	0.59	sp|P16381|DDX3L_MOUSE Putative ATP-dependent RNA helicase Pl10 OS=Mus musculus OX=10090 GN=D1Pas1 PE=1 SV=1
71	3	Mouse	sp|Q501J6|DDX17_MOUSE	200	72981	20	8	13	4	0.34	sp|Q501J6|DDX17_MOUSE Probable ATP-dependent RNA helicase DDX17 OS=Mus musculus OX=10090 GN=Ddx17 PE=1 SV=1
72	1	Mouse	sp|Q62261|SPTB2_MOUSE	352	274908	52	17	41	16	0.28	sp|Q62261|SPTB2_MOUSE Spectrin beta chain, non-erythrocytic 1 OS=Mus musculus OX=10090 GN=Sptbn1 PE=1 SV=2
73	1	Mouse	tr|A0A087WR50|A0A087WR50_MOUSE	350	266327	29	14	21	11	0.19	tr|A0A087WR50|A0A087WR50_MOUSE Fibronectin OS=Mus musculus OX=10090 GN=Fn1 PE=1 SV=1
74	1	Mouse	tr|A0A1Y7VKY1|A0A1Y7VKY1_MOUSE	346	17738	23	14	12	9	7.36	tr|A0A1Y7VKY1|A0A1Y7VKY1_MOUSE MCG116671 OS=Mus musculus OX=10090 GN=Gm11361 PE=3 SV=1
75	1	Mouse	tr|Q3UNI1|Q3UNI1_MOUSE	339	77080	22	12	16	7	0.47	tr|Q3UNI1|Q3UNI1_MOUSE NAD-dependent protein deacetylase sirtuin-1 OS=Mus musculus OX=10090 GN=Sirt1 PE=1 SV=1
76	1	Mouse	tr|E9Q616|E9Q616_MOUSE	333	604664	98	21	80	17	0.13	tr|E9Q616|E9Q616_MOUSE AHNAK nucleoprotein (desmoyokin) OS=Mus musculus OX=10090 GN=Ahnak PE=1 SV=1
77	1	Mouse	tr|B2RQQ5|B2RQQ5_MOUSE	330	271395	58	19	40	14	0.25	tr|B2RQQ5|B2RQQ5_MOUSE Microtubule-associated protein 1B OS=Mus musculus OX=10090 GN=Map1b PE=2 SV=1
78	1	Mouse	tr|Q3UW40|Q3UW40_MOUSE	323	18355	16	9	10	4	2.14	tr|Q3UW40|Q3UW40_MOUSE Uncharacterized protein OS=Mus musculus OX=10090 GN=Rpl24 PE=2 SV=1
79	1	Mouse	tr|B2RTM0|B2RTM0_MOUSE	322	11360	22	12	11	5	5.2	tr|B2RTM0|B2RTM0_MOUSE Histone H4 OS=Mus musculus OX=10090 GN=Hist2h4 PE=1 SV=1
80	1	Mouse	sp|P43276|H15_MOUSE	315	22562	26	13	15	7	2.7	sp|P43276|H15_MOUSE Histone H1.5 OS=Mus musculus OX=10090 GN=Hist1h1b PE=1 SV=2
81	1	Mouse	sp|A2ASS6|TITIN_MOUSE	310	3933362	411	21	293	18	0.02	sp|A2ASS6|TITIN_MOUSE Titin OS=Mus musculus OX=10090 GN=Ttn PE=1 SV=1
82	1	Mouse	tr|H3BKH9|H3BKH9_MOUSE	307	112661	36	13	25	10	0.46	tr|H3BKH9|H3BKH9_MOUSE Rho guanine nucleotide exchange factor 2 OS=Mus musculus OX=10090 GN=Arhgef2 PE=1 SV=1
83	1	Mouse	sp|Q61584|FXR1_MOUSE	305	76517	24	8	13	7	0.48	sp|Q61584|FXR1_MOUSE Fragile X mental retardation syndrome-related protein 1 OS=Mus musculus OX=10090 GN=Fxr1 PE=1 SV=2
83	2	Mouse	tr|Q6P5B5|Q6P5B5_MOUSE	83	74550	13	3	9	3	0.19	tr|Q6P5B5|Q6P5B5_MOUSE Fragile X mental retardation syndrome-related protein 2 OS=Mus musculus OX=10090 GN=Fxr2 PE=1 SV=1
84	1	Mouse	tr|Q5M9M0|Q5M9M0_MOUSE	304	23563	28	18	12	9	5	tr|Q5M9M0|Q5M9M0_MOUSE MCG23455, isoform CRA_e OS=Mus musculus OX=10090 GN=Rpl13a PE=1 SV=1
85	1	Mouse	tr|B1ARA3|B1ARA3_MOUSE	303	12210	27	16	12	9	28.77	tr|B1ARA3|B1ARA3_MOUSE 60S ribosomal protein L26 (Fragment) OS=Mus musculus OX=10090 GN=Rpl26 PE=1 SV=1
86	1	Mouse	tr|Q5BLJ7|Q5BLJ7_MOUSE	301	17212	23	15	8	5	2.38	tr|Q5BLJ7|Q5BLJ7_MOUSE MCG10205 OS=Mus musculus OX=10090 GN=Rps13 PE=1 SV=1
87	1	Mouse	tr|B2RWH3|B2RWH3_MOUSE	301	14087	22	13	7	4	2.26	tr|B2RWH3|B2RWH3_MOUSE Histone H2A OS=Mus musculus OX=10090 GN=Hist2h2aa1 PE=2 SV=1
87	2	Mouse	sp|C0HKE1|H2A1B_MOUSE	286	14127	21	13	7	4	2.26	sp|C0HKE1|H2A1B_MOUSE Histone H2A type 1-B OS=Mus musculus OX=10090 GN=Hist1h2ab PE=1 SV=1
87	3	Mouse	sp|P0C0S6|H2AZ_MOUSE	151	13545	9	7	4	3	1.51	sp|P0C0S6|H2AZ_MOUSE Histone H2A.Z OS=Mus musculus OX=10090 GN=H2afz PE=1 SV=2
88	1	Mouse	tr|Q3UA81|Q3UA81_MOUSE	294	50423	18	10	10	5	0.66	tr|Q3UA81|Q3UA81_MOUSE Elongation factor 1-alpha OS=Mus musculus OX=10090 GN=Eef1a1 PE=2 SV=1
89	1	Mouse	tr|Q545A2|Q545A2_MOUSE	293	33138	26	16	12	9	2.16	tr|Q545A2|Q545A2_MOUSE MCG11560 OS=Mus musculus OX=10090 GN=Slc25a5 PE=1 SV=1
89	2	Mouse	sp|P48962|ADT1_MOUSE	279	33111	23	14	11	6	1.16	sp|P48962|ADT1_MOUSE ADP/ATP translocase 1 OS=Mus musculus OX=10090 GN=Slc25a4 PE=1 SV=4
90	1	Mouse	tr|Q8BT15|Q8BT15_MOUSE	286	66613	19	12	14	8	0.67	tr|Q8BT15|Q8BT15_MOUSE Uncharacterized protein OS=Mus musculus OX=10090 GN=Lima1 PE=2 SV=1
91	1	Mouse	tr|Q5NTY0|Q5NTY0_MOUSE	286	45581	36	14	17	8	1.11	tr|Q5NTY0|Q5NTY0_MOUSE DnaJ (Hsp40) homolog, subfamily A, member 1 OS=Mus musculus OX=10090 GN=Dnaja1 PE=1 SV=1
92	1	Mouse	sp|Q9JKR6|HYOU1_MOUSE	279	111340	30	14	24	11	0.53	sp|Q9JKR6|HYOU1_MOUSE Hypoxia up-regulated protein 1 OS=Mus musculus OX=10090 GN=Hyou1 PE=1 SV=1
93	1	Mouse	sp|P38647|GRP75_MOUSE	278	73701	22	11	15	8	0.59	sp|P38647|GRP75_MOUSE Stress-70 protein, mitochondrial OS=Mus musculus OX=10090 GN=Hspa9 PE=1 SV=3
94	1	Mouse	sp|Q8BMK4|CKAP4_MOUSE	278	63711	23	10	12	8	0.71	sp|Q8BMK4|CKAP4_MOUSE Cytoskeleton-associated protein 4 OS=Mus musculus OX=10090 GN=Ckap4 PE=1 SV=2
95	1	Mouse	tr|I6L987|I6L987_MOUSE	276	52512	12	9	9	7	0.91	tr|I6L987|I6L987_MOUSE AE binding protein 2 OS=Mus musculus OX=10090 GN=Aebp2 PE=2 SV=1
96	1	Mouse	sp|Q8CGP2|H2B1P_MOUSE	271	13984	21	10	11	4	3.43	sp|Q8CGP2|H2B1P_MOUSE Histone H2B type 1-P OS=Mus musculus OX=10090 GN=Hist1h2bp PE=1 SV=3
97	1	Mouse	sp|P46471|PRS7_MOUSE	271	49016	21	10	15	8	1	sp|P46471|PRS7_MOUSE 26S proteasome regulatory subunit 7 OS=Mus musculus OX=10090 GN=Psmc2 PE=1 SV=5
98	1	Mouse	tr|A4FUS1|A4FUS1_MOUSE	270	16549	17	12	11	7	4.87	tr|A4FUS1|A4FUS1_MOUSE MCG123443 OS=Mus musculus OX=10090 GN=Rps16 PE=1 SV=1
99	1	Mouse	tr|O70569|O70569_MOUSE	268	16462	19	13	11	8	6.66	tr|O70569|O70569_MOUSE Ribosomal protein S14 OS=Mus musculus OX=10090 GN=rps14 PE=3 SV=1
100	1	Mouse	sp|Q8BX02|KANK2_MOUSE	265	90988	25	13	22	11	0.68	sp|Q8BX02|KANK2_MOUSE KN motif and ankyrin repeat domain-containing protein 2 OS=Mus musculus OX=10090 GN=Kank2 PE=1 SV=1
101	1	Mouse	tr|Q4FE56|Q4FE56_MOUSE	264	293509	30	16	23	12	0.21	tr|Q4FE56|Q4FE56_MOUSE Probable ubiquitin carboxyl-terminal hydrolase FAF-X OS=Mus musculus OX=10090 GN=Usp9x PE=1 SV=1
102	1	Mouse	tr|Q3U8U8|Q3U8U8_MOUSE	263	70824	34	15	22	11	0.94	tr|Q3U8U8|Q3U8U8_MOUSE Polyadenylate-binding protein OS=Mus musculus OX=10090 GN=Pabpc1 PE=2 SV=1
102	2	Mouse	tr|A3KFU5|A3KFU5_MOUSE	99	69615	25	5	19	5	0.36	tr|A3KFU5|A3KFU5_MOUSE Polyadenylate-binding protein OS=Mus musculus OX=10090 GN=Pabpc4 PE=1 SV=1
103	1	Mouse	sp|Q6A0A9|F120A_MOUSE	258	122766	23	15	18	11	0.47	sp|Q6A0A9|F120A_MOUSE Constitutive coactivator of PPAR-gamma-like protein 1 OS=Mus musculus OX=10090 GN=FAM120A PE=1 SV=2
104	1	Mouse	tr|Q5SQB7|Q5SQB7_MOUSE	258	32711	24	11	15	5	1.17	tr|Q5SQB7|Q5SQB7_MOUSE MCG68069 OS=Mus musculus OX=10090 GN=Npm1 PE=1 SV=1
105	1	Mouse	tr|A2AM97|A2AM97_MOUSE	255	25044	24	10	11	5	1.32	tr|A2AM97|A2AM97_MOUSE Ribosomal protein 10 OS=Mus musculus OX=10090 GN=RP23-436K3.4-001 PE=4 SV=1
106	1	Mouse	sp|P27773|PDIA3_MOUSE	252	57099	27	17	19	13	1.64	sp|P27773|PDIA3_MOUSE Protein disulfide-isomerase A3 OS=Mus musculus OX=10090 GN=Pdia3 PE=1 SV=2
107	1	Mouse	sp|P14115|RL27A_MOUSE	251	16709	12	9	6	4	1.71	sp|P14115|RL27A_MOUSE 60S ribosomal protein L27a OS=Mus musculus OX=10090 GN=Rpl27a PE=1 SV=5
108	1	Mouse	tr|Q6ZWZ4|Q6ZWZ4_MOUSE	251	12303	18	12	6	5	9.54	tr|Q6ZWZ4|Q6ZWZ4_MOUSE 60S ribosomal protein L36 OS=Mus musculus OX=10090 GN=Rpl36 PE=1 SV=1
109	1	Mouse	tr|Q3TL20|Q3TL20_MOUSE	250	31496	17	11	9	6	1.24	tr|Q3TL20|Q3TL20_MOUSE Uncharacterized protein OS=Mus musculus OX=10090 GN=Rps2 PE=2 SV=1
110	1	Mouse	tr|Q3TIQ2|Q3TIQ2_MOUSE	249	17935	13	9	9	5	2.21	tr|Q3TIQ2|Q3TIQ2_MOUSE Uncharacterized protein OS=Mus musculus OX=10090 GN=Rpl12 PE=2 SV=1
111	1	Mouse	tr|A2AL12|A2AL12_MOUSE	243	34683	13	5	9	4	0.63	tr|A2AL12|A2AL12_MOUSE Heterogeneous nuclear ribonucleoprotein A3 OS=Mus musculus OX=10090 GN=Hnrnpa3 PE=1 SV=1
112	1	Mouse	tr|Q3U7D2|Q3U7D2_MOUSE	241	24245	19	11	9	5	1.39	tr|Q3U7D2|Q3U7D2_MOUSE Ribosomal protein L15 OS=Mus musculus OX=10090 GN=Rpl15 PE=2 SV=1
113	1	Mouse	tr|Q9WVS5|Q9WVS5_MOUSE	238	60044	23	8	16	8	0.76	tr|Q9WVS5|Q9WVS5_MOUSE Chaperonin containing TCP-1 theta subunit OS=Mus musculus OX=10090 GN=Cctq PE=3 SV=1
114	1	Mouse	tr|A0A087WPL5|A0A087WPL5_MOUSE	232	150836	22	11	13	8	0.26	tr|A0A087WPL5|A0A087WPL5_MOUSE ATP-dependent RNA helicase A OS=Mus musculus OX=10090 GN=Dhx9 PE=1 SV=1
115	1	Mouse	sp|P62911|RL32_MOUSE	224	15964	19	12	9	6	5.23	sp|P62911|RL32_MOUSE 60S ribosomal protein L32 OS=Mus musculus OX=10090 GN=Rpl32 PE=1 SV=2
116	1	Mouse	tr|Q3U4U6|Q3U4U6_MOUSE	224	61162	28	9	18	8	0.75	tr|Q3U4U6|Q3U4U6_MOUSE T-complex protein 1 subunit gamma OS=Mus musculus OX=10090 GN=Cct3 PE=1 SV=1
117	1	Mouse	tr|A0A1L1SQA8|A0A1L1SQA8_MOUSE	223	10360	12	10	6	6	9.94	tr|A0A1L1SQA8|A0A1L1SQA8_MOUSE 40S ribosomal protein S25 OS=Mus musculus OX=10090 GN=Rps25 PE=1 SV=1
118	1	Mouse	tr|Q8BNF8|Q8BNF8_MOUSE	222	80669	35	10	17	8	0.53	tr|Q8BNF8|Q8BNF8_MOUSE Uncharacterized protein OS=Mus musculus OX=10090 GN=Vcp PE=2 SV=1
119	1	Mouse	sp|Q3URU2|PEG3_MOUSE	221	180874	25	10	21	7	0.18	sp|Q3URU2|PEG3_MOUSE Paternally-expressed gene 3 protein OS=Mus musculus OX=10090 GN=Peg3 PE=1 SV=1
120	1	Mouse	tr|Q9Z1R9|Q9Z1R9_MOUSE	220	26802	60	15	3	1	0.17	tr|Q9Z1R9|Q9Z1R9_MOUSE MCG124046 OS=Mus musculus OX=10090 GN=Prss1 PE=1 SV=1
121	1	Mouse	tr|Q542I9|Q542I9_MOUSE	220	49325	26	14	19	8	1	tr|Q542I9|Q542I9_MOUSE MCG122657 OS=Mus musculus OX=10090 GN=Psmc1 PE=1 SV=1
121	2	Mouse	sp|P62196|PRS8_MOUSE	155	45768	10	6	8	4	0.45	sp|P62196|PRS8_MOUSE 26S proteasome regulatory subunit 8 OS=Mus musculus OX=10090 GN=Psmc5 PE=1 SV=1
122	1	Mouse	sp|Q3TEA8|HP1B3_MOUSE	220	61057	20	6	15	4	0.32	sp|Q3TEA8|HP1B3_MOUSE Heterochromatin protein 1-binding protein 3 OS=Mus musculus OX=10090 GN=Hp1bp3 PE=1 SV=1
123	1	Mouse	sp|Q6ZWN5|RS9_MOUSE	219	22635	23	15	17	11	6.74	sp|Q6ZWN5|RS9_MOUSE 40S ribosomal protein S9 OS=Mus musculus OX=10090 GN=Rps9 PE=1 SV=3
124	1	Mouse	sp|Q3V3R1|C1TM_MOUSE	219	106518	20	10	16	9	0.44	sp|Q3V3R1|C1TM_MOUSE Monofunctional C1-tetrahydrofolate synthase, mitochondrial OS=Mus musculus OX=10090 GN=Mthfd1l PE=1 SV=2
125	1	Mouse	sp|Q921E6|EED_MOUSE	219	50907	17	10	9	3	0.4	sp|Q921E6|EED_MOUSE Polycomb protein EED OS=Mus musculus OX=10090 GN=Eed PE=1 SV=1
126	1	Mouse	tr|Q3UJZ8|Q3UJZ8_MOUSE	214	58524	22	8	11	4	0.44	tr|Q3UJZ8|Q3UJZ8_MOUSE T-complex protein 1 subunit delta OS=Mus musculus OX=10090 GN=Cct4 PE=2 SV=1
127	1	Mouse	tr|Q3U561|Q3U561_MOUSE	206	24971	26	13	11	6	1.76	tr|Q3U561|Q3U561_MOUSE Ribosomal protein OS=Mus musculus OX=10090 GN=Rpl10a PE=2 SV=1
128	1	Mouse	tr|A2AGN7|A2AGN7_MOUSE	206	44926	24	14	14	9	1.34	tr|A2AGN7|A2AGN7_MOUSE 26S proteasome regulatory subunit 6A OS=Mus musculus OX=10090 GN=Psmc3 PE=1 SV=1
129	1	Mouse	sp|Q60972|RBBP4_MOUSE	204	47911	18	12	8	5	0.7	sp|Q60972|RBBP4_MOUSE Histone-binding protein RBBP4 OS=Mus musculus OX=10090 GN=Rbbp4 PE=1 SV=5
129	2	Mouse	sp|Q60973|RBBP7_MOUSE	164	48102	14	11	8	6	0.86	sp|Q60973|RBBP7_MOUSE Histone-binding protein RBBP7 OS=Mus musculus OX=10090 GN=Rbbp7 PE=1 SV=1
130	1	Mouse	tr|Q3V1M8|Q3V1M8_MOUSE	202	142225	30	7	25	5	0.16	tr|Q3V1M8|Q3V1M8_MOUSE Uncharacterized protein OS=Mus musculus OX=10090 GN=Hdlbp PE=2 SV=1
131	1	Mouse	tr|Q6ZQK2|Q6ZQK2_MOUSE	200	191991	40	8	33	7	0.17	tr|Q6ZQK2|Q6ZQK2_MOUSE MKIAA0051 protein (Fragment) OS=Mus musculus OX=10090 GN=Iqgap1 PE=2 SV=1
132	1	Mouse	sp|Q9WTI7|MYO1C_MOUSE	198	122723	20	10	13	7	0.28	sp|Q9WTI7|MYO1C_MOUSE Unconventional myosin-Ic OS=Mus musculus OX=10090 GN=Myo1c PE=1 SV=2
133	1	Mouse	sp|Q8BFR5|EFTU_MOUSE	197	49876	14	5	8	3	0.29	sp|Q8BFR5|EFTU_MOUSE Elongation factor Tu, mitochondrial OS=Mus musculus OX=10090 GN=Tufm PE=1 SV=1
134	1	Mouse	sp|P62830|RL23_MOUSE	195	14970	13	10	7	6	4.31	sp|P62830|RL23_MOUSE 60S ribosomal protein L23 OS=Mus musculus OX=10090 GN=Rpl23 PE=1 SV=1
135	1	Mouse	tr|Q4V9X9|Q4V9X9_MOUSE	194	17553	12	8	7	5	2.3	tr|Q4V9X9|Q4V9X9_MOUSE Rpl23a protein (Fragment) OS=Mus musculus OX=10090 GN=Rpl23a PE=2 SV=1
136	1	Mouse	sp|Q3TXS7|PSMD1_MOUSE	193	106689	33	10	20	7	0.32	sp|Q3TXS7|PSMD1_MOUSE 26S proteasome non-ATPase regulatory subunit 1 OS=Mus musculus OX=10090 GN=Psmd1 PE=1 SV=1
137	1	Mouse	tr|Q9CWK0|Q9CWK0_MOUSE	193	26414	18	9	9	4	1.22	tr|Q9CWK0|Q9CWK0_MOUSE Uncharacterized protein OS=Mus musculus OX=10090 GN=Rpl14 PE=2 SV=1
138	1	Mouse	tr|Q3U313|Q3U313_MOUSE	192	58932	9	6	8	5	0.44	tr|Q3U313|Q3U313_MOUSE Uncharacterized protein OS=Mus musculus OX=10090 GN=Rbm39 PE=2 SV=1
139	1	Mouse	sp|Q9ERU9|RBP2_MOUSE	192	344727	41	6	30	6	0.08	sp|Q9ERU9|RBP2_MOUSE E3 SUMO-protein ligase RanBP2 OS=Mus musculus OX=10090 GN=Ranbp2 PE=1 SV=2
140	1	Mouse	tr|Q14AQ1|Q14AQ1_MOUSE	191	44430	22	10	16	8	1.15	tr|Q14AQ1|Q14AQ1_MOUSE Proteasome (Prosome, macropain) 26S subunit, ATPase, 6 OS=Mus musculus OX=10090 GN=Psmc6 PE=1 SV=1
141	1	Mouse	tr|A0A087WR97|A0A087WR97_MOUSE	190	26983	3	2	2	1	0.17	tr|A0A087WR97|A0A087WR97_MOUSE TAR DNA-binding protein 43 (Fragment) OS=Mus musculus OX=10090 GN=Tardbp PE=1 SV=1
142	1	Mouse	tr|Q5BLJ9|Q5BLJ9_MOUSE	190	15788	21	9	9	4	2.76	tr|Q5BLJ9|Q5BLJ9_MOUSE 60S ribosomal protein L27 OS=Mus musculus OX=10090 GN=Rpl27 PE=1 SV=1
143	1	Mouse	sp|Q80WJ7|LYRIC_MOUSE	189	63922	18	9	11	6	0.49	sp|Q80WJ7|LYRIC_MOUSE Protein LYRIC OS=Mus musculus OX=10090 GN=Mtdh PE=1 SV=1
144	1	Mouse	tr|Q8VC94|Q8VC94_MOUSE	188	19240	11	5	7	3	0.93	tr|Q8VC94|Q8VC94_MOUSE Rpl11 protein OS=Mus musculus OX=10090 GN=Rpl11 PE=2 SV=1
145	1	Mouse	sp|Q8VE73|CUL7_MOUSE	187	193824	14	8	12	8	0.19	sp|Q8VE73|CUL7_MOUSE Cullin-7 OS=Mus musculus OX=10090 GN=Cul7 PE=1 SV=2
146	1	Mouse	sp|Q61699|HS105_MOUSE	187	97316	20	10	16	8	0.42	sp|Q61699|HS105_MOUSE Heat shock protein 105 kDa OS=Mus musculus OX=10090 GN=Hsph1 PE=1 SV=2
147	1	Mouse	sp|Q6ZWV7|RL35_MOUSE	185	14544	21	8	13	5	3.19	sp|Q6ZWV7|RL35_MOUSE 60S ribosomal protein L35 OS=Mus musculus OX=10090 GN=Rpl35 PE=1 SV=1
148	1	Mouse	tr|A0A0R4J260|A0A0R4J260_MOUSE	184	123763	16	7	13	6	0.23	tr|A0A0R4J260|A0A0R4J260_MOUSE OTU domain-containing protein 4 OS=Mus musculus OX=10090 GN=Otud4 PE=1 SV=1
149	1	Mouse	tr|Q3U850|Q3U850_MOUSE	183	34563	17	8	12	5	0.85	tr|Q3U850|Q3U850_MOUSE Uncharacterized protein OS=Mus musculus OX=10090 GN=Rpl5 PE=2 SV=1
150	1	Mouse	tr|Q3TIK8|Q3TIK8_MOUSE	181	34259	8	4	7	3	0.45	tr|Q3TIK8|Q3TIK8_MOUSE Uncharacterized protein OS=Mus musculus OX=10090 GN=Hnrnpa1 PE=2 SV=1
151	1	Mouse	tr|D3YUG3|D3YUG3_MOUSE	176	15353	10	7	7	5	2.91	tr|D3YUG3|D3YUG3_MOUSE 40S ribosomal protein S19 (Fragment) OS=Mus musculus OX=10090 GN=Rps19 PE=1 SV=8
152	1	Mouse	tr|Q3TFE8|Q3TFE8_MOUSE	174	98305	11	4	8	3	0.14	tr|Q3TFE8|Q3TFE8_MOUSE Uncharacterized protein OS=Mus musculus OX=10090 GN=Kpnb1 PE=2 SV=1
153	1	Mouse	tr|Q3U900|Q3U900_MOUSE	171	68656	16	7	13	6	0.45	tr|Q3U900|Q3U900_MOUSE Dolichyl-diphosphooligosaccharide--protein glycosyltransferase subunit 1 OS=Mus musculus OX=10090 GN=Rpn1 PE=2 SV=1
154	1	Mouse	tr|Q542X7|Q542X7_MOUSE	170	57783	22	10	15	8	0.8	tr|Q542X7|Q542X7_MOUSE Chaperonin subunit 2 (Beta), isoform CRA_a OS=Mus musculus OX=10090 GN=Cct2 PE=1 SV=1
155	1	Mouse	tr|Q5M9J8|Q5M9J8_MOUSE	167	15781	13	10	6	5	2.76	tr|Q5M9J8|Q5M9J8_MOUSE MCG13936 OS=Mus musculus OX=10090 GN=Rpl28 PE=1 SV=1
156	1	Mouse	sp|P56480|ATPB_MOUSE	166	56265	11	8	8	6	0.58	sp|P56480|ATPB_MOUSE ATP synthase subunit beta, mitochondrial OS=Mus musculus OX=10090 GN=Atp5f1b PE=1 SV=2
157	1	Mouse	sp|P80316|TCPE_MOUSE	165	60042	11	5	7	3	0.24	sp|P80316|TCPE_MOUSE T-complex protein 1 subunit epsilon OS=Mus musculus OX=10090 GN=Cct5 PE=1 SV=1
158	1	Mouse	sp|Q6PDM2|SRSF1_MOUSE	163	27842	14	8	8	3	0.58	sp|Q6PDM2|SRSF1_MOUSE Serine/arginine-rich splicing factor 1 OS=Mus musculus OX=10090 GN=Srsf1 PE=1 SV=3
159	1	Mouse	sp|Q8CG19|LTBP1_MOUSE	161	195032	11	5	8	4	0.09	sp|Q8CG19|LTBP1_MOUSE Latent-transforming growth factor beta-binding protein 1 OS=Mus musculus OX=10090 GN=Ltbp1 PE=1 SV=2
160	1	Mouse	tr|B9EK95|B9EK95_MOUSE	160	235981	21	7	19	6	0.12	tr|B9EK95|B9EK95_MOUSE Myof protein OS=Mus musculus OX=10090 GN=Myof PE=2 SV=1
161	1	Mouse	tr|Q3TN84|Q3TN84_MOUSE	158	61171	9	6	7	5	0.42	tr|Q3TN84|Q3TN84_MOUSE Uncharacterized protein OS=Mus musculus OX=10090 GN=P4ha1 PE=2 SV=1
162	1	Mouse	tr|B2RRE2|B2RRE2_MOUSE	158	233021	38	7	27	7	0.14	tr|B2RRE2|B2RRE2_MOUSE Myo18a protein OS=Mus musculus OX=10090 GN=Myo18a PE=1 SV=1
163	1	Mouse	sp|A2AKX3|SETX_MOUSE	156	301621	37	5	24	4	0.06	sp|A2AKX3|SETX_MOUSE Probable helicase senataxin OS=Mus musculus OX=10090 GN=Setx PE=1 SV=1
164	1	Mouse	sp|P11983|TCPA_MOUSE	155	60867	20	9	12	6	0.52	sp|P11983|TCPA_MOUSE T-complex protein 1 subunit alpha OS=Mus musculus OX=10090 GN=Tcp1 PE=1 SV=3
165	1	Mouse	sp|Q6P4T2|U520_MOUSE	155	246045	16	4	14	3	0.05	sp|Q6P4T2|U520_MOUSE U5 small nuclear ribonucleoprotein 200 kDa helicase OS=Mus musculus OX=10090 GN=Snrnp200 PE=1 SV=1
166	1	Mouse	tr|D3Z7A7|D3Z7A7_MOUSE	152	117642	21	4	18	2	0.08	tr|D3Z7A7|D3Z7A7_MOUSE Formin-like protein 3 OS=Mus musculus OX=10090 GN=Fmnl3 PE=1 SV=1
167	1	Mouse	tr|Q3TE95|Q3TE95_MOUSE	152	41071	4	4	3	3	0.36	tr|Q3TE95|Q3TE95_MOUSE Uncharacterized protein OS=Mus musculus OX=10090 GN=Rcn2 PE=2 SV=1
168	1	Mouse	tr|Q3TXH7|Q3TXH7_MOUSE	151	86286	20	8	15	6	0.35	tr|Q3TXH7|Q3TXH7_MOUSE Uncharacterized protein OS=Mus musculus OX=10090 GN=Csde1 PE=2 SV=1
169	1	Mouse	tr|E9Q6R7|E9Q6R7_MOUSE	150	394628	53	4	42	4	0.04	tr|E9Q6R7|E9Q6R7_MOUSE Utrophin OS=Mus musculus OX=10090 GN=Utrn PE=1 SV=1
170	1	Mouse	tr|B2CY77|B2CY77_MOUSE	149	32944	5	5	3	3	0.47	tr|B2CY77|B2CY77_MOUSE Laminin receptor (Fragment) OS=Mus musculus OX=10090 GN=Rpsa PE=2 SV=1
171	1	Mouse	tr|Q3UM57|Q3UM57_MOUSE	148	137112	16	5	15	5	0.17	tr|Q3UM57|Q3UM57_MOUSE Uncharacterized protein OS=Mus musculus OX=10090 GN=Cand2 PE=2 SV=1
172	1	Mouse	sp|Q05186|RCN1_MOUSE	147	38090	9	6	6	5	0.75	sp|Q05186|RCN1_MOUSE Reticulocalbin-1 OS=Mus musculus OX=10090 GN=Rcn1 PE=1 SV=1
173	1	Mouse	tr|Q8BK46|Q8BK46_MOUSE	145	60798	15	5	13	4	0.32	tr|Q8BK46|Q8BK46_MOUSE Uncharacterized protein OS=Mus musculus OX=10090 GN=Psmd3 PE=2 SV=1
174	1	Mouse	tr|Q3UV57|Q3UV57_MOUSE	145	104866	19	9	16	8	0.39	tr|Q3UV57|Q3UV57_MOUSE Uncharacterized protein OS=Mus musculus OX=10090 GN=Dcaf5 PE=1 SV=1
175	1	Mouse	sp|Q6ZWX6|IF2A_MOUSE	145	36371	11	3	5	2	0.26	sp|Q6ZWX6|IF2A_MOUSE Eukaryotic translation initiation factor 2 subunit 1 OS=Mus musculus OX=10090 GN=Eif2s1 PE=1 SV=3
176	1	Mouse	tr|F6WJB7|F6WJB7_MOUSE	143	415437	34	7	26	7	0.07	tr|F6WJB7|F6WJB7_MOUSE Ubiquitin carboxyl-terminal hydrolase 34 (Fragment) OS=Mus musculus OX=10090 GN=Usp34 PE=1 SV=1
177	1	Mouse	tr|Q8VCQ8|Q8VCQ8_MOUSE	140	60531	22	10	15	7	0.64	tr|Q8VCQ8|Q8VCQ8_MOUSE Caldesmon 1 OS=Mus musculus OX=10090 GN=Cald1 PE=1 SV=1
178	1	Mouse	tr|Q792Z1|Q792Z1_MOUSE	138	26888	15	6	5	1	0.37	tr|Q792Z1|Q792Z1_MOUSE MCG140784 OS=Mus musculus OX=10090 GN=Try10 PE=1 SV=1
179	1	Mouse	tr|Q9CY93|Q9CY93_MOUSE	137	14402	10	9	5	4	2.17	tr|Q9CY93|Q9CY93_MOUSE Uncharacterized protein OS=Mus musculus OX=10090 GN=Rpl31 PE=2 SV=1
180	1	Mouse	sp|Q3U1J4|DDB1_MOUSE	137	128027	16	9	12	6	0.22	sp|Q3U1J4|DDB1_MOUSE DNA damage-binding protein 1 OS=Mus musculus OX=10090 GN=Ddb1 PE=1 SV=2
181	1	Mouse	sp|Q9JJ28|FLII_MOUSE	136	146137	21	4	13	2	0.06	sp|Q9JJ28|FLII_MOUSE Protein flightless-1 homolog OS=Mus musculus OX=10090 GN=Flii PE=1 SV=1
182	1	Mouse	tr|G5E8J9|G5E8J9_MOUSE	136	103807	23	4	16	4	0.18	tr|G5E8J9|G5E8J9_MOUSE SCY1-like protein 2 OS=Mus musculus OX=10090 GN=Scyl2 PE=1 SV=1
183	1	Mouse	tr|Q3UAI4|Q3UAI4_MOUSE	135	98242	17	10	13	8	0.42	tr|Q3UAI4|Q3UAI4_MOUSE Uncharacterized protein OS=Mus musculus OX=10090 GN=Sf3b2 PE=2 SV=1
184	1	Mouse	tr|Q3TI05|Q3TI05_MOUSE	133	58424	23	7	17	5	0.44	tr|Q3TI05|Q3TI05_MOUSE Chaperonin containing Tcp1, subunit 6a (Zeta) OS=Mus musculus OX=10090 GN=Cct6a PE=2 SV=1
185	1	Mouse	tr|Q63ZW9|Q63ZW9_MOUSE	132	128695	23	8	18	6	0.22	tr|Q63ZW9|Q63ZW9_MOUSE Copa protein (Fragment) OS=Mus musculus OX=10090 GN=Copa PE=2 SV=1
186	1	Mouse	tr|Q3TX47|Q3TX47_MOUSE	131	96194	23	7	18	7	0.36	tr|Q3TX47|Q3TX47_MOUSE Uncharacterized protein OS=Mus musculus OX=10090 GN=Eef2 PE=2 SV=1
187	1	Mouse	tr|A0A0J9YVG0|A0A0J9YVG0_MOUSE	131	48343	4	3	4	3	0.3	tr|A0A0J9YVG0|A0A0J9YVG0_MOUSE Protein phosphatase 1G OS=Mus musculus OX=10090 GN=Ppm1g PE=1 SV=1
188	1	Mouse	sp|Q9EPU0|RENT1_MOUSE	131	125200	20	10	16	8	0.31	sp|Q9EPU0|RENT1_MOUSE Regulator of nonsense transcripts 1 OS=Mus musculus OX=10090 GN=Upf1 PE=1 SV=2
189	1	Mouse	tr|Q3THU8|Q3THU8_MOUSE	131	40044	16	9	9	5	0.7	tr|Q3THU8|Q3THU8_MOUSE Uncharacterized protein OS=Mus musculus OX=10090 GN=Slc25a3 PE=2 SV=1
190	1	Mouse	tr|G8JL68|G8JL68_MOUSE	130	57336	18	6	13	5	0.45	tr|G8JL68|G8JL68_MOUSE Myelin expression factor 2 (Fragment) OS=Mus musculus OX=10090 GN=Myef2 PE=1 SV=1
191	1	Mouse	sp|Q9Z1B8|PHF1_MOUSE	129	62412	16	9	14	7	0.61	sp|Q9Z1B8|PHF1_MOUSE PHD finger protein 1 OS=Mus musculus OX=10090 GN=Phf1 PE=1 SV=2
192	1	Mouse	tr|Q3TFA5|Q3TFA5_MOUSE	127	47483	22	7	14	6	0.71	tr|Q3TFA5|Q3TFA5_MOUSE Uncharacterized protein OS=Mus musculus OX=10090 GN=Psmc4 PE=2 SV=1
193	1	Mouse	tr|Q9CY61|Q9CY61_MOUSE	127	15314	15	4	8	2	0.72	tr|Q9CY61|Q9CY61_MOUSE 40S ribosomal protein S24 OS=Mus musculus OX=10090 GN=Rps24 PE=2 SV=1
194	1	Mouse	sp|P09055|ITB1_MOUSE	125	91424	12	4	5	3	0.15	sp|P09055|ITB1_MOUSE Integrin beta-1 OS=Mus musculus OX=10090 GN=Itgb1 PE=1 SV=1
195	1	Mouse	sp|O54724|CAVN1_MOUSE	124	43927	14	3	11	3	0.34	sp|O54724|CAVN1_MOUSE Caveolae-associated protein 1 OS=Mus musculus OX=10090 GN=Cavin1 PE=1 SV=1
196	1	Mouse	tr|Q3TFA9|Q3TFA9_MOUSE	124	39562	10	5	9	4	0.54	tr|Q3TFA9|Q3TFA9_MOUSE Uncharacterized protein OS=Mus musculus OX=10090 GN=Tmod3 PE=2 SV=1
197	1	Mouse	tr|M0QW57|M0QW57_MOUSE	119	36183	9	5	6	3	0.42	tr|M0QW57|M0QW57_MOUSE Junctional sarcoplasmic reticulum protein 1 OS=Mus musculus OX=10090 GN=Jsrp1 PE=1 SV=1
198	1	Mouse	tr|Q5BLK2|Q5BLK2_MOUSE	119	13478	8	6	5	3	1.53	tr|Q5BLK2|Q5BLK2_MOUSE MCG3574 OS=Mus musculus OX=10090 GN=Rps20 PE=1 SV=1
199	1	Mouse	tr|B1AU25|B1AU25_MOUSE	119	66358	12	2	10	2	0.14	tr|B1AU25|B1AU25_MOUSE Apoptosis-inducing factor 1, mitochondrial OS=Mus musculus OX=10090 GN=Aifm1 PE=1 SV=1
200	1	Mouse	tr|F6RGI3|F6RGI3_MOUSE	118	137519	30	5	20	5	0.17	tr|F6RGI3|F6RGI3_MOUSE Predicted gene 340 OS=Mus musculus OX=10090 GN=Gm340 PE=1 SV=1
201	1	Mouse	tr|Q3U417|Q3U417_MOUSE	118	109098	15	3	12	3	0.12	tr|Q3U417|Q3U417_MOUSE Uncharacterized protein OS=Mus musculus OX=10090 GN=Ppfibp1 PE=2 SV=1
202	1	Mouse	sp|Q8BJS4|SUN2_MOUSE	117	81726	13	4	10	3	0.17	sp|Q8BJS4|SUN2_MOUSE SUN domain-containing protein 2 OS=Mus musculus OX=10090 GN=Sun2 PE=1 SV=3
203	1	Mouse	tr|A0A0G2JG10|A0A0G2JG10_MOUSE	115	69219	8	5	7	4	0.28	tr|A0A0G2JG10|A0A0G2JG10_MOUSE Pre-mRNA-splicing factor ATP-dependent RNA helicase DHX15 OS=Mus musculus OX=10090 GN=Dhx15 PE=1 SV=1
204	1	Mouse	tr|Q545F4|Q545F4_MOUSE	115	23057	10	5	6	4	1.08	tr|Q545F4|Q545F4_MOUSE Hspb1 protein OS=Mus musculus OX=10090 GN=Hspb1 PE=2 SV=1
205	1	Mouse	tr|Q3TED1|Q3TED1_MOUSE	115	43918	7	3	5	3	0.34	tr|Q3TED1|Q3TED1_MOUSE S-adenosylmethionine synthase OS=Mus musculus OX=10090 GN=Mat2a PE=2 SV=1
206	1	Mouse	tr|Q58DZ3|Q58DZ3_MOUSE	115	12947	8	6	6	5	3.95	tr|Q58DZ3|Q58DZ3_MOUSE MCG20799 OS=Mus musculus OX=10090 GN=Rpl30 PE=1 SV=1
207	1	Mouse	tr|Q3U4F0|Q3U4F0_MOUSE	114	31217	4	3	3	2	0.31	tr|Q3U4F0|Q3U4F0_MOUSE Sideroflexin-3 OS=Mus musculus OX=10090 GN=Sfxn3 PE=1 SV=1
208	1	Mouse	tr|A0A0G2JDW7|A0A0G2JDW7_MOUSE	111	9569	7	4	5	3	2.63	tr|A0A0G2JDW7|A0A0G2JDW7_MOUSE 40S ribosomal protein S27 (Fragment) OS=Mus musculus OX=10090 GN=Rps27 PE=1 SV=1
208	2	Mouse	sp|Q6ZWY3|RS27L_MOUSE	91	9813	6	3	5	3	2.53	sp|Q6ZWY3|RS27L_MOUSE 40S ribosomal protein S27-like OS=Mus musculus OX=10090 GN=Rps27l PE=1 SV=3
209	1	Mouse	tr|A6H663|A6H663_MOUSE	111	62049	12	4	10	3	0.23	tr|A6H663|A6H663_MOUSE BCL2-associated athanogene 3 OS=Mus musculus OX=10090 GN=Bag3 PE=2 SV=1
210	1	Mouse	tr|Q8BTU4|Q8BTU4_MOUSE	110	47799	19	8	14	6	0.71	tr|Q8BTU4|Q8BTU4_MOUSE Uncharacterized protein OS=Mus musculus OX=10090 GN=Ssb PE=2 SV=1
211	1	Mouse	tr|A0A0R4J1E3|A0A0R4J1E3_MOUSE	110	73070	8	2	7	2	0.12	tr|A0A0R4J1E3|A0A0R4J1E3_MOUSE Drebrin OS=Mus musculus OX=10090 GN=Dbn1 PE=1 SV=1
212	1	Mouse	tr|Q8VDT3|Q8VDT3_MOUSE	109	40616	13	5	9	4	0.52	tr|Q8VDT3|Q8VDT3_MOUSE Dclk1 protein OS=Mus musculus OX=10090 GN=Dclk1 PE=2 SV=1
213	1	Mouse	tr|Q3U4Y0|Q3U4Y0_MOUSE	108	20834	10	3	9	2	0.5	tr|Q3U4Y0|Q3U4Y0_MOUSE Uncharacterized protein OS=Mus musculus OX=10090 GN=H1f0 PE=2 SV=1
214	1	Mouse	tr|Q9D6W4|Q9D6W4_MOUSE	108	19574	9	7	4	3	0.91	tr|Q9D6W4|Q9D6W4_MOUSE Uncharacterized protein OS=Mus musculus OX=10090 GN=Srsf3 PE=2 SV=1
215	1	Mouse	tr|Q52L97|Q52L97_MOUSE	108	58234	9	4	7	3	0.25	tr|Q52L97|Q52L97_MOUSE Importin subunit alpha OS=Mus musculus OX=10090 GN=Kpna2 PE=1 SV=1
216	1	Mouse	tr|B2RSC8|B2RSC8_MOUSE	107	103155	16	4	11	4	0.18	tr|B2RSC8|B2RSC8_MOUSE E3 ubiquitin-protein ligase OS=Mus musculus OX=10090 GN=Nedd4 PE=1 SV=1
217	1	Mouse	tr|Q8C671|Q8C671_MOUSE	106	28983	5	2	5	2	0.34	tr|Q8C671|Q8C671_MOUSE Uncharacterized protein OS=Mus musculus OX=10090 GN=Srsf2 PE=2 SV=1
218	1	Mouse	tr|A0A0R4J0Z1|A0A0R4J0Z1_MOUSE	106	72667	12	4	10	4	0.26	tr|A0A0R4J0Z1|A0A0R4J0Z1_MOUSE Protein disulfide-isomerase A4 OS=Mus musculus OX=10090 GN=Pdia4 PE=1 SV=1
219	1	Mouse	tr|A0A0N4SV00|A0A0N4SV00_MOUSE	104	55536	11	6	9	4	0.36	tr|A0A0N4SV00|A0A0N4SV00_MOUSE T-complex protein 1 subunit eta OS=Mus musculus OX=10090 GN=Cct7 PE=1 SV=1
220	1	Mouse	tr|F8WJ41|F8WJ41_MOUSE	104	12417	9	5	6	2	1.72	tr|F8WJ41|F8WJ41_MOUSE 40S ribosomal protein S15a (Fragment) OS=Mus musculus OX=10090 GN=Rps15a PE=1 SV=1
221	1	Mouse	tr|E9QN31|E9QN31_MOUSE	104	87253	9	3	9	3	0.16	tr|E9QN31|E9QN31_MOUSE Probable 28S rRNA (cytosine-C(5))-methyltransferase OS=Mus musculus OX=10090 GN=Nop2 PE=1 SV=1
222	1	Mouse	sp|P02301|H3C_MOUSE	104	15363	23	4	12	3	1.26	sp|P02301|H3C_MOUSE Histone H3.3C OS=Mus musculus OX=10090 GN=H3f3c PE=3 SV=3
223	1	Mouse	sp|B2RQC6|PYR1_MOUSE	103	245650	32	4	14	4	0.07	sp|B2RQC6|PYR1_MOUSE CAD protein OS=Mus musculus OX=10090 GN=Cad PE=1 SV=1
224	1	Mouse	tr|Q9CWI9|Q9CWI9_MOUSE	101	15997	4	2	3	1	0.3	tr|Q9CWI9|Q9CWI9_MOUSE Uncharacterized protein OS=Mus musculus OX=10090 GN=Rps23 PE=2 SV=1
225	1	Mouse	tr|E9PVG8|E9PVG8_MOUSE	101	292361	18	6	11	1	0.01	tr|E9PVG8|E9PVG8_MOUSE RIKEN cDNA 9530053A07 gene OS=Mus musculus OX=10090 GN=9530053A07Rik PE=1 SV=1
226	1	Mouse	sp|Q8K310|MATR3_MOUSE	95	95085	20	5	14	4	0.2	sp|Q8K310|MATR3_MOUSE Matrin-3 OS=Mus musculus OX=10090 GN=Matr3 PE=1 SV=1
227	1	Mouse	tr|Q4VAG4|Q4VAG4_MOUSE	99	14807	4	2	3	1	0.33	tr|Q4VAG4|Q4VAG4_MOUSE MCG12304 OS=Mus musculus OX=10090 GN=Rpl22 PE=1 SV=1
228	1	Mouse	tr|Q3THL2|Q3THL2_MOUSE	98	20234	4	4	4	4	1.3	tr|Q3THL2|Q3THL2_MOUSE Proteasome endopeptidase complex OS=Mus musculus OX=10090 GN=Psma7 PE=2 SV=1
229	1	Mouse	tr|Q3TFF0|Q3TFF0_MOUSE	97	46345	13	3	9	3	0.32	tr|Q3TFF0|Q3TFF0_MOUSE Uncharacterized protein OS=Mus musculus OX=10090 GN=Dnaja2 PE=2 SV=1
230	1	Mouse	tr|H3BLH2|H3BLH2_MOUSE	97	21489	3	2	3	2	0.48	tr|H3BLH2|H3BLH2_MOUSE Sulfide:quinone oxidoreductase, mitochondrial (Fragment) OS=Mus musculus OX=10090 GN=Sqor PE=1 SV=1
231	1	Mouse	sp|Q61768|KINH_MOUSE	96	110225	23	7	18	6	0.26	sp|Q61768|KINH_MOUSE Kinesin-1 heavy chain OS=Mus musculus OX=10090 GN=Kif5b PE=1 SV=3
232	1	Mouse	tr|Q5FW97|Q5FW97_MOUSE	95	47453	15	4	12	4	0.43	tr|Q5FW97|Q5FW97_MOUSE Enolase 1, alpha non-neuron OS=Mus musculus OX=10090 GN=EG433182 PE=1 SV=1
233	1	Mouse	tr|Q52L67|Q52L67_MOUSE	95	42382	11	4	8	1	0.22	tr|Q52L67|Q52L67_MOUSE Gpsn2 protein OS=Mus musculus OX=10090 GN=Tecr PE=1 SV=1
234	1	Mouse	tr|A2AMW0|A2AMW0_MOUSE	94	29562	9	4	5	3	0.54	tr|A2AMW0|A2AMW0_MOUSE Capping protein (Actin filament) muscle Z-line, beta, isoform CRA_a OS=Mus musculus OX=10090 GN=Capzb PE=1 SV=1
235	1	Mouse	sp|Q8C2Q3|RBM14_MOUSE	94	69577	6	4	5	4	0.28	sp|Q8C2Q3|RBM14_MOUSE RNA-binding protein 14 OS=Mus musculus OX=10090 GN=Rbm14 PE=1 SV=1
236	1	Mouse	sp|Q3TVI8|PBIP1_MOUSE	94	81514	14	6	13	5	0.3	sp|Q3TVI8|PBIP1_MOUSE Pre-B-cell leukemia transcription factor-interacting protein 1 OS=Mus musculus OX=10090 GN=Pbxip1 PE=1 SV=2
237	1	Mouse	sp|P33146|CAD15_MOUSE	94	85820	7	4	7	4	0.22	sp|P33146|CAD15_MOUSE Cadherin-15 OS=Mus musculus OX=10090 GN=Cdh15 PE=1 SV=3
238	1	Mouse	tr|Q69ZN1|Q69ZN1_MOUSE	93	66027	13	1	8	1	0.07	tr|Q69ZN1|Q69ZN1_MOUSE MKIAA1252 protein (Fragment) OS=Mus musculus OX=10090 GN=Sgpl1 PE=2 SV=1
239	1	Mouse	sp|A2BE28|LAS1L_MOUSE	93	90100	2	1	2	1	0.05	sp|A2BE28|LAS1L_MOUSE Ribosomal biogenesis protein LAS1L OS=Mus musculus OX=10090 GN=Las1l PE=1 SV=1
240	1	Mouse	sp|Q9D1R9|RL34_MOUSE	92	13513	9	4	4	3	1.51	sp|Q9D1R9|RL34_MOUSE 60S ribosomal protein L34 OS=Mus musculus OX=10090 GN=Rpl34 PE=1 SV=2
241	1	Mouse	tr|Q3TLJ0|Q3TLJ0_MOUSE	91	32968	10	3	7	2	0.29	tr|Q3TLJ0|Q3TLJ0_MOUSE Uncharacterized protein OS=Mus musculus OX=10090 GN=Capza1 PE=2 SV=1
242	1	Mouse	tr|B1AXW5|B1AXW5_MOUSE	91	19029	7	4	5	3	0.94	tr|B1AXW5|B1AXW5_MOUSE Peroxiredoxin-1 (Fragment) OS=Mus musculus OX=10090 GN=Prdx1 PE=1 SV=8
243	1	Mouse	tr|Q9CQM8|Q9CQM8_MOUSE	91	18624	26	6	14	4	2.08	tr|Q9CQM8|Q9CQM8_MOUSE 60S ribosomal protein L21 OS=Mus musculus OX=10090 GN=Rpl21 PE=1 SV=1
244	1	Mouse	tr|Q3TGL4|Q3TGL4_MOUSE	90	132173	9	4	6	3	0.1	tr|Q3TGL4|Q3TGL4_MOUSE Fibulin 2, isoform CRA_b OS=Mus musculus OX=10090 GN=Fbln2 PE=2 SV=1
245	1	Mouse	sp|A2AUC9|KLH41_MOUSE	90	68945	12	5	9	3	0.2	sp|A2AUC9|KLH41_MOUSE Kelch-like protein 41 OS=Mus musculus OX=10090 GN=Klhl41 PE=1 SV=1
246	1	Mouse	tr|A0A023J6F3|A0A023J6F3_MOUSE	88	26130	2	2	1	1	0.18	tr|A0A023J6F3|A0A023J6F3_MOUSE Cytochrome c oxidase subunit 2 OS=Mus musculus musculus OX=39442 GN=COX2 PE=3 SV=1
247	1	Mouse	tr|Q3TUI9|Q3TUI9_MOUSE	88	26565	4	2	3	2	0.38	tr|Q3TUI9|Q3TUI9_MOUSE Proteasome subunit alpha type OS=Mus musculus OX=10090 GN=Psma5 PE=2 SV=1
248	1	Mouse	sp|Q99MR6|SRRT_MOUSE	84	100846	8	3	8	3	0.14	sp|Q99MR6|SRRT_MOUSE Serrate RNA effector molecule homolog OS=Mus musculus OX=10090 GN=Srrt PE=1 SV=1
249	1	Mouse	tr|Q80TM2|Q80TM2_MOUSE	87	274130	26	4	22	4	0.06	tr|Q80TM2|Q80TM2_MOUSE MKIAA1027 protein (Fragment) OS=Mus musculus OX=10090 GN=Tln1 PE=2 SV=4
250	1	Mouse	sp|Q3UEB3|PUF60_MOUSE	87	60382	5	2	4	2	0.15	sp|Q3UEB3|PUF60_MOUSE Poly(U)-binding-splicing factor PUF60 OS=Mus musculus OX=10090 GN=Puf60 PE=1 SV=2
251	1	Mouse	tr|F6QL70|F6QL70_MOUSE	86	17013	13	5	7	2	0.64	tr|F6QL70|F6QL70_MOUSE 60S ribosomal protein L29 OS=Mus musculus OX=10090 GN=Gm17669 PE=3 SV=1
252	1	Mouse	sp|Q9JJI8|RL38_MOUSE	86	8256	4	3	3	2	1.7	sp|Q9JJI8|RL38_MOUSE 60S ribosomal protein L38 OS=Mus musculus OX=10090 GN=Rpl38 PE=1 SV=3
253	1	Mouse	tr|Q3TXF9|Q3TXF9_MOUSE	86	114222	14	4	12	4	0.16	tr|Q3TXF9|Q3TXF9_MOUSE Sodium/potassium-transporting ATPase subunit alpha OS=Mus musculus OX=10090 GN=Atp1a1 PE=2 SV=1
254	1	Mouse	tr|Q3TLP7|Q3TLP7_MOUSE	85	47386	6	4	4	3	0.31	tr|Q3TLP7|Q3TLP7_MOUSE Uncharacterized protein OS=Mus musculus OX=10090 GN=Lox PE=2 SV=1
255	1	Mouse	sp|Q925I1|ATAD3_MOUSE	85	66872	20	2	11	1	0.07	sp|Q925I1|ATAD3_MOUSE ATPase family AAA domain-containing protein 3 OS=Mus musculus OX=10090 GN=Atad3 PE=1 SV=1
256	1	Mouse	tr|Q0VGQ1|Q0VGQ1_MOUSE	84	34948	8	2	7	2	0.27	tr|Q0VGQ1|Q0VGQ1_MOUSE Hydroxysteroid (17-beta) dehydrogenase 12 OS=Mus musculus OX=10090 GN=Hsd17b12 PE=2 SV=1
257	1	Mouse	sp|Q61595|KTN1_MOUSE	83	153068	18	2	16	2	0.06	sp|Q61595|KTN1_MOUSE Kinectin OS=Mus musculus OX=10090 GN=Ktn1 PE=1 SV=1
258	1	Mouse	sp|Q3UPF5|ZCCHV_MOUSE	83	108102	12	3	9	2	0.08	sp|Q3UPF5|ZCCHV_MOUSE Zinc finger CCCH-type antiviral protein 1 OS=Mus musculus OX=10090 GN=Zc3hav1 PE=1 SV=1
259	1	Mouse	sp|Q99JI4|PSMD6_MOUSE	83	45792	3	2	3	2	0.2	sp|Q99JI4|PSMD6_MOUSE 26S proteasome non-ATPase regulatory subunit 6 OS=Mus musculus OX=10090 GN=Psmd6 PE=1 SV=1
260	1	Mouse	tr|A0A1D5RLW5|A0A1D5RLW5_MOUSE	83	17607	10	5	6	3	1.04	tr|A0A1D5RLW5|A0A1D5RLW5_MOUSE 60S ribosomal protein L18a OS=Mus musculus OX=10090 GN=Rpl18a PE=1 SV=1
261	1	Mouse	sp|Q8BH59|CMC1_MOUSE	82	74922	7	4	6	3	0.19	sp|Q8BH59|CMC1_MOUSE Calcium-binding mitochondrial carrier protein Aralar1 OS=Mus musculus OX=10090 GN=Slc25a12 PE=1 SV=1
262	1	Mouse	sp|Q8VIJ6|SFPQ_MOUSE	82	75508	9	3	7	3	0.18	sp|Q8VIJ6|SFPQ_MOUSE Splicing factor, proline- and glutamine-rich OS=Mus musculus OX=10090 GN=Sfpq PE=1 SV=1
263	1	Mouse	tr|Q542D9|Q542D9_MOUSE	81	86076	10	1	8	1	0.05	tr|Q542D9|Q542D9_MOUSE Transferrin receptor, isoform CRA_a OS=Mus musculus OX=10090 GN=Tfrc PE=1 SV=1
264	1	Mouse	tr|Q3UCF2|Q3UCF2_MOUSE	81	92361	18	3	14	2	0.1	tr|Q3UCF2|Q3UCF2_MOUSE MCG18249, isoform CRA_a OS=Mus musculus OX=10090 GN=Cdc5l PE=1 SV=1
265	1	Mouse	tr|A0A1B0GT54|A0A1B0GT54_MOUSE	81	14204	8	2	6	1	0.34	tr|A0A1B0GT54|A0A1B0GT54_MOUSE RuvB-like helicase (Fragment) OS=Mus musculus OX=10090 GN=Ruvbl2 PE=1 SV=1
266	1	Mouse	sp|Q91XU0|WRIP1_MOUSE	81	72547	5	2	5	2	0.12	sp|Q91XU0|WRIP1_MOUSE ATPase WRNIP1 OS=Mus musculus OX=10090 GN=Wrnip1 PE=1 SV=2
267	1	Mouse	tr|Q3UNJ3|Q3UNJ3_MOUSE	80	65113	9	3	6	3	0.22	tr|Q3UNJ3|Q3UNJ3_MOUSE Peptidylprolyl isomerase OS=Mus musculus OX=10090 GN=Fkbp10 PE=2 SV=1
268	1	Mouse	tr|Q99JS7|Q99JS7_MOUSE	80	11992	8	2	4	1	0.41	tr|Q99JS7|Q99JS7_MOUSE Pon3 protein OS=Mus musculus OX=10090 GN=Pon3 PE=2 SV=1
269	1	Mouse	sp|Q02257|PLAK_MOUSE	80	82490	4	1	4	1	0.05	sp|Q02257|PLAK_MOUSE Junction plakoglobin OS=Mus musculus OX=10090 GN=Jup PE=1 SV=3
270	1	Mouse	tr|Q5BKS2|Q5BKS2_MOUSE	80	52618	12	5	8	3	0.27	tr|Q5BKS2|Q5BKS2_MOUSE Protein phosphatase 1B, magnesium dependent, beta isoform OS=Mus musculus OX=10090 GN=Ppm1b PE=2 SV=1
271	1	Mouse	sp|O35593|PSDE_MOUSE	79	34726	6	3	5	3	0.44	sp|O35593|PSDE_MOUSE 26S proteasome non-ATPase regulatory subunit 14 OS=Mus musculus OX=10090 GN=Psmd14 PE=1 SV=2
272	1	Mouse	tr|E9QQ93|E9QQ93_MOUSE	79	124361	10	2	6	2	0.07	tr|E9QQ93|E9QQ93_MOUSE Xin actin-binding repeat-containing protein 1 OS=Mus musculus OX=10090 GN=Xirp1 PE=1 SV=1
273	1	Mouse	tr|A0A0N4SW73|A0A0N4SW73_MOUSE	79	140097	9	2	7	2	0.06	tr|A0A0N4SW73|A0A0N4SW73_MOUSE Rab11 family-interacting protein 5 OS=Mus musculus OX=10090 GN=Rab11fip5 PE=1 SV=1
274	1	Mouse	tr|Q5DTP7|Q5DTP7_MOUSE	78	222347	62	3	20	2	0.04	tr|Q5DTP7|Q5DTP7_MOUSE MKIAA4075 protein (Fragment) OS=Mus musculus OX=10090 GN=Chd4 PE=2 SV=1
275	1	Mouse	tr|B7ZWM6|B7ZWM6_MOUSE	78	135356	25	4	17	4	0.13	tr|B7ZWM6|B7ZWM6_MOUSE Sorbin and SH3 domain-containing protein 2 OS=Mus musculus OX=10090 GN=Sorbs2 PE=1 SV=1
276	1	Mouse	sp|Q9DBR1|XRN2_MOUSE	78	109588	13	5	9	4	0.17	sp|Q9DBR1|XRN2_MOUSE 5'-3' exoribonuclease 2 OS=Mus musculus OX=10090 GN=Xrn2 PE=1 SV=1
277	1	Mouse	sp|Q9R0E1|PLOD3_MOUSE	78	85439	5	1	5	1	0.05	sp|Q9R0E1|PLOD3_MOUSE Procollagen-lysine,2-oxoglutarate 5-dioxygenase 3 OS=Mus musculus OX=10090 GN=Plod3 PE=1 SV=1
278	1	Mouse	sp|Q8JZQ9|EIF3B_MOUSE	75	91712	11	1	7	1	0.05	sp|Q8JZQ9|EIF3B_MOUSE Eukaryotic translation initiation factor 3 subunit B OS=Mus musculus OX=10090 GN=Eif3b PE=1 SV=1
279	1	Mouse	tr|Q3TMZ8|Q3TMZ8_MOUSE	75	35687	9	4	7	4	0.61	tr|Q3TMZ8|Q3TMZ8_MOUSE Uncharacterized protein OS=Mus musculus OX=10090 GN=Hnrnpab PE=2 SV=1
280	1	Mouse	tr|F7B6X4|F7B6X4_MOUSE	75	35528	6	1	6	1	0.13	tr|F7B6X4|F7B6X4_MOUSE Ataxin-2 (Fragment) OS=Mus musculus OX=10090 GN=Atxn2 PE=1 SV=1
281	1	Mouse	tr|A0A068BIT0|A0A068BIT0_MOUSE	74	50796	4	2	3	1	0.09	tr|A0A068BIT0|A0A068BIT0_MOUSE Solute carrier family 39 OS=Mus musculus OX=10090 GN=Slc39a7 PE=1 SV=1
282	1	Mouse	sp|Q9CPR4|RL17_MOUSE	73	21637	12	5	8	4	1.18	sp|Q9CPR4|RL17_MOUSE 60S ribosomal protein L17 OS=Mus musculus OX=10090 GN=Rpl17 PE=1 SV=3
283	1	Mouse	sp|Q6A4J8|UBP7_MOUSE	73	129477	12	4	9	3	0.1	sp|Q6A4J8|UBP7_MOUSE Ubiquitin carboxyl-terminal hydrolase 7 OS=Mus musculus OX=10090 GN=Usp7 PE=1 SV=1
284	1	Mouse	tr|Q3UMT7|Q3UMT7_MOUSE	73	64719	12	4	9	3	0.22	tr|Q3UMT7|Q3UMT7_MOUSE Uncharacterized protein OS=Mus musculus OX=10090 GN=Hnrnpl PE=2 SV=1
285	1	Mouse	sp|E9Q9K5|TRDN_MOUSE	73	77967	14	4	12	3	0.18	sp|E9Q9K5|TRDN_MOUSE Triadin OS=Mus musculus OX=10090 GN=Trdn PE=1 SV=1
286	1	Mouse	tr|F6VW30|F6VW30_MOUSE	73	34613	8	3	6	2	0.28	tr|F6VW30|F6VW30_MOUSE 14-3-3 protein theta (Fragment) OS=Mus musculus OX=10090 GN=Ywhaq PE=1 SV=1
286	2	Mouse	sp|P61982|1433G_MOUSE	66	28456	10	3	7	2	0.35	sp|P61982|1433G_MOUSE 14-3-3 protein gamma OS=Mus musculus OX=10090 GN=Ywhag PE=1 SV=2
287	1	Mouse	tr|G8JL40|G8JL40_MOUSE	72	76000	10	3	8	2	0.12	tr|G8JL40|G8JL40_MOUSE Lysine-specific histone demethylase 1A (Fragment) OS=Mus musculus OX=10090 GN=Kdm1a PE=1 SV=1
288	1	Mouse	tr|Q8C0U1|Q8C0U1_MOUSE	72	78123	7	1	6	1	0.06	tr|Q8C0U1|Q8C0U1_MOUSE Uncharacterized protein OS=Mus musculus OX=10090 GN=Trp53bp1 PE=2 SV=1
289	1	Mouse	tr|Q3TK27|Q3TK27_MOUSE	72	61376	5	2	4	2	0.15	tr|Q3TK27|Q3TK27_MOUSE Uncharacterized protein OS=Mus musculus OX=10090 GN=Gnl3 PE=2 SV=1
290	1	Mouse	tr|Q3TS44|Q3TS44_MOUSE	72	29813	4	3	4	3	0.53	tr|Q3TS44|Q3TS44_MOUSE Proteasome subunit alpha type OS=Mus musculus OX=10090 GN=Psma1 PE=1 SV=1
291	1	Mouse	sp|O55029|COPB2_MOUSE	72	103240	16	2	12	2	0.09	sp|O55029|COPB2_MOUSE Coatomer subunit beta' OS=Mus musculus OX=10090 GN=Copb2 PE=1 SV=2
292	1	Mouse	tr|Q3THB2|Q3THB2_MOUSE	71	14468	12	2	3	1	0.33	tr|Q3THB2|Q3THB2_MOUSE 40S ribosomal protein S30 OS=Mus musculus OX=10090 PE=2 SV=1
293	1	Mouse	tr|Q3U5Q3|Q3U5Q3_MOUSE	71	110309	17	2	12	2	0.08	tr|Q3U5Q3|Q3U5Q3_MOUSE Uncharacterized protein OS=Mus musculus OX=10090 GN=Eftud2 PE=2 SV=1
294	1	Mouse	sp|Q9EPU4|CPSF1_MOUSE	71	162027	6	1	6	1	0.03	sp|Q9EPU4|CPSF1_MOUSE Cleavage and polyadenylation specificity factor subunit 1 OS=Mus musculus OX=10090 GN=Cpsf1 PE=1 SV=1
295	1	Mouse	tr|D3Z7R9|D3Z7R9_MOUSE	70	89705	8	3	7	2	0.1	tr|D3Z7R9|D3Z7R9_MOUSE Cell cycle progression 1, isoform CRA_d OS=Mus musculus OX=10090 GN=Ccpg1 PE=1 SV=1
296	1	Mouse	tr|Q3TMP1|Q3TMP1_MOUSE	70	101241	7	2	6	2	0.09	tr|Q3TMP1|Q3TMP1_MOUSE General transcription factor IIIC, polypeptide 3 OS=Mus musculus OX=10090 GN=Gtf3c3 PE=1 SV=1
297	1	Mouse	sp|Q6ZQI3|MLEC_MOUSE	70	32493	3	2	2	1	0.14	sp|Q6ZQI3|MLEC_MOUSE Malectin OS=Mus musculus OX=10090 GN=Mlec PE=1 SV=2
298	1	Mouse	tr|G3UXT6|G3UXT6_MOUSE	70	16925	7	2	4	2	0.64	tr|G3UXT6|G3UXT6_MOUSE Importin subunit alpha-5 OS=Mus musculus OX=10090 GN=Kpna1 PE=1 SV=1
299	1	Mouse	tr|A0A1L1STE4|A0A1L1STE4_MOUSE	70	97791	17	3	12	2	0.09	tr|A0A1L1STE4|A0A1L1STE4_MOUSE Interleukin enhancer-binding factor 3 OS=Mus musculus OX=10090 GN=Ilf3 PE=1 SV=1
300	1	Mouse	tr|A0A0U1RNK7|A0A0U1RNK7_MOUSE	70	239827	23	1	18	1	0.02	tr|A0A0U1RNK7|A0A0U1RNK7_MOUSE Dedicator of cytokinesis protein 7 OS=Mus musculus OX=10090 GN=Dock7 PE=1 SV=1
301	1	Mouse	tr|A0A1S6GWH5|A0A1S6GWH5_MOUSE	70	125412	9	3	8	3	0.11	tr|A0A1S6GWH5|A0A1S6GWH5_MOUSE Uncharacterized protein OS=Mus musculus OX=10090 GN=Uba1 PE=2 SV=1
302	1	Mouse	sp|Q9CX86|ROA0_MOUSE	69	30683	3	2	2	1	0.15	sp|Q9CX86|ROA0_MOUSE Heterogeneous nuclear ribonucleoprotein A0 OS=Mus musculus OX=10090 GN=Hnrnpa0 PE=1 SV=1
303	1	Mouse	tr|B2RQK7|B2RQK7_MOUSE	69	103489	14	5	12	5	0.23	tr|B2RQK7|B2RQK7_MOUSE Synaptopodin 2-like protein OS=Mus musculus OX=10090 GN=Synpo2l PE=1 SV=1
304	1	Mouse	sp|P62071|RRAS2_MOUSE	69	23613	8	1	6	1	0.2	sp|P62071|RRAS2_MOUSE Ras-related protein R-Ras2 OS=Mus musculus OX=10090 GN=Rras2 PE=1 SV=1
305	1	Mouse	sp|Q8CI32|BAG5_MOUSE	69	51481	8	2	8	2	0.18	sp|Q8CI32|BAG5_MOUSE BAG family molecular chaperone regulator 5 OS=Mus musculus OX=10090 GN=Bag5 PE=1 SV=1
306	1	Mouse	tr|Q3THA6|Q3THA6_MOUSE	69	27589	4	3	3	3	0.58	tr|Q3THA6|Q3THA6_MOUSE MCG17902, isoform CRA_a OS=Mus musculus OX=10090 GN=Srsf7 PE=2 SV=1
307	1	Mouse	tr|G3UZ48|G3UZ48_MOUSE	68	52201	5	3	4	2	0.18	tr|G3UZ48|G3UZ48_MOUSE Heterogeneous nuclear ribonucleoprotein Q OS=Mus musculus OX=10090 GN=Syncrip PE=1 SV=1
308	1	Mouse	tr|B2RQQ7|B2RQQ7_MOUSE	67	196495	16	1	14	1	0.02	tr|B2RQQ7|B2RQQ7_MOUSE CDC42 binding protein kinase beta OS=Mus musculus OX=10090 GN=Cdc42bpb PE=2 SV=1
309	1	Mouse	tr|F2Z456|F2Z456_MOUSE	66	35192	9	2	6	2	0.27	tr|F2Z456|F2Z456_MOUSE NADH-cytochrome b5 reductase OS=Mus musculus OX=10090 GN=Cyb5r3 PE=1 SV=1
310	1	Mouse	tr|Q8C2Q8|Q8C2Q8_MOUSE	66	30294	10	3	7	3	0.52	tr|Q8C2Q8|Q8C2Q8_MOUSE ATP synthase subunit gamma OS=Mus musculus OX=10090 GN=Atp5c1 PE=1 SV=1
311	1	Mouse	sp|A2AN08|UBR4_MOUSE	66	578883	35	4	31	4	0.03	sp|A2AN08|UBR4_MOUSE E3 ubiquitin-protein ligase UBR4 OS=Mus musculus OX=10090 GN=Ubr4 PE=1 SV=1
312	1	Mouse	tr|F8VQK4|F8VQK4_MOUSE	66	59469	4	4	2	2	0.15	tr|F8VQK4|F8VQK4_MOUSE Acetylcholine receptor subunit gamma OS=Mus musculus OX=10090 GN=Chrng PE=3 SV=1
313	1	Mouse	sp|Q8VE97|SRSF4_MOUSE	65	56061	7	1	5	1	0.08	sp|Q8VE97|SRSF4_MOUSE Serine/arginine-rich splicing factor 4 OS=Mus musculus OX=10090 GN=Srsf4 PE=2 SV=1
314	1	Mouse	tr|Q6KAT1|Q6KAT1_MOUSE	64	132323	3	2	2	1	0.03	tr|Q6KAT1|Q6KAT1_MOUSE MFLJ00070 protein (Fragment) OS=Mus musculus OX=10090 GN=mFLJ00070 PE=4 SV=1
315	1	Mouse	tr|A0A1S6GWH4|A0A1S6GWH4_MOUSE	64	89038	13	1	10	1	0.05	tr|A0A1S6GWH4|A0A1S6GWH4_MOUSE Uncharacterized protein OS=Mus musculus OX=10090 GN=Nsun2 PE=2 SV=1
316	1	Mouse	tr|A2A5R8|A2A5R8_MOUSE	64	53941	5	2	5	2	0.17	tr|A2A5R8|A2A5R8_MOUSE Double-stranded RNA-binding protein Staufen homolog 1 OS=Mus musculus OX=10090 GN=Stau1 PE=1 SV=1
317	1	Mouse	tr|Q3UWW9|Q3UWW9_MOUSE	64	47620	11	2	8	2	0.2	tr|Q3UWW9|Q3UWW9_MOUSE Uncharacterized protein OS=Mus musculus OX=10090 GN=Psmd11 PE=2 SV=1
318	1	Mouse	sp|Q8VBT0|TMX1_MOUSE	63	31775	2	1	2	1	0.14	sp|Q8VBT0|TMX1_MOUSE Thioredoxin-related transmembrane protein 1 OS=Mus musculus OX=10090 GN=Tmx1 PE=1 SV=1
319	1	Mouse	sp|Q9CU65|ZMYM2_MOUSE	63	158134	10	1	7	1	0.03	sp|Q9CU65|ZMYM2_MOUSE Zinc finger MYM-type protein 2 OS=Mus musculus OX=10090 GN=Zmym2 PE=1 SV=3
320	1	Mouse	tr|Q3TCR9|Q3TCR9_MOUSE	63	61819	4	3	2	2	0.15	tr|Q3TCR9|Q3TCR9_MOUSE Uncharacterized protein OS=Mus musculus OX=10090 GN=Zyx PE=2 SV=1
321	1	Mouse	tr|Q3USM3|Q3USM3_MOUSE	63	14607	3	1	3	1	0.33	tr|Q3USM3|Q3USM3_MOUSE Uncharacterized protein (Fragment) OS=Mus musculus OX=10090 GN=Luc7l2 PE=2 SV=1
322	1	Mouse	tr|Q571M2|Q571M2_MOUSE	62	104050	11	2	10	2	0.09	tr|Q571M2|Q571M2_MOUSE MKIAA4025 protein (Fragment) OS=Mus musculus OX=10090 GN=Hspa4 PE=2 SV=1
323	1	Mouse	tr|B2M1R7|B2M1R7_MOUSE	62	38526	8	2	7	2	0.25	tr|B2M1R7|B2M1R7_MOUSE Poly(RC) binding protein 2 OS=Mus musculus OX=10090 GN=Pcbp2 PE=2 SV=1
324	1	Mouse	tr|A0A0A6YVU8|A0A0A6YVU8_MOUSE	61	42406	10	3	5	1	0.11	tr|A0A0A6YVU8|A0A0A6YVU8_MOUSE MCG119397 OS=Mus musculus OX=10090 GN=Gm9774 PE=4 SV=1
325	1	Mouse	sp|Q9R045|ANGL2_MOUSE	61	57526	1	1	1	1	0.08	sp|Q9R045|ANGL2_MOUSE Angiopoietin-related protein 2 OS=Mus musculus OX=10090 GN=Angptl2 PE=2 SV=2
326	1	Mouse	tr|Q3UFF9|Q3UFF9_MOUSE	61	36298	7	2	6	2	0.26	tr|Q3UFF9|Q3UFF9_MOUSE ELAV-like protein OS=Mus musculus OX=10090 GN=Elavl1 PE=2 SV=1
327	1	Mouse	sp|Q60692|PSB6_MOUSE	60	25591	1	1	1	1	0.18	sp|Q60692|PSB6_MOUSE Proteasome subunit beta type-6 OS=Mus musculus OX=10090 GN=Psmb6 PE=1 SV=3
328	1	Mouse	sp|Q3TJD7|PDLI7_MOUSE	60	51170	9	2	8	1	0.09	sp|Q3TJD7|PDLI7_MOUSE PDZ and LIM domain protein 7 OS=Mus musculus OX=10090 GN=Pdlim7 PE=1 SV=1
329	1	Mouse	sp|Q8K1N4|SPAS2_MOUSE	59	59319	10	1	7	1	0.07	sp|Q8K1N4|SPAS2_MOUSE Spermatogenesis-associated serine-rich protein 2 OS=Mus musculus OX=10090 GN=Spats2 PE=1 SV=1
330	1	Mouse	sp|Q148V8|FA83H_MOUSE	59	131605	10	1	9	1	0.03	sp|Q148V8|FA83H_MOUSE Protein FAM83H OS=Mus musculus OX=10090 GN=Fam83h PE=1 SV=1
331	1	Mouse	tr|Q3UH27|Q3UH27_MOUSE	59	112339	11	3	7	1	0.04	tr|Q3UH27|Q3UH27_MOUSE Uncharacterized protein OS=Mus musculus OX=10090 GN=Asap2 PE=2 SV=1
332	1	Mouse	tr|F8WHP8|F8WHP8_MOUSE	59	9057	3	1	2	1	0.57	tr|F8WHP8|F8WHP8_MOUSE ATP synthase subunit f, mitochondrial OS=Mus musculus OX=10090 GN=Atp5j2 PE=1 SV=1
333	1	Mouse	tr|O54752|O54752_MOUSE	59	83128	3	1	3	1	0.05	tr|O54752|O54752_MOUSE Naglu OS=Mus musculus OX=10090 GN=Naglu PE=2 SV=1
334	1	Mouse	tr|Q3TYB4|Q3TYB4_MOUSE	58	62575	7	2	6	1	0.07	tr|Q3TYB4|Q3TYB4_MOUSE Uncharacterized protein (Fragment) OS=Mus musculus OX=10090 GN=Npnt PE=2 SV=1
335	1	Mouse	tr|A0A1L1SSC7|A0A1L1SSC7_MOUSE	58	95771	6	1	6	1	0.05	tr|A0A1L1SSC7|A0A1L1SSC7_MOUSE Tetratricopeptide repeat domain 13 OS=Mus musculus OX=10090 GN=Ttc13 PE=1 SV=1
336	1	Mouse	tr|Q3THG0|Q3THG0_MOUSE	57	23436	6	2	6	2	0.43	tr|Q3THG0|Q3THG0_MOUSE Uncharacterized protein OS=Mus musculus OX=10090 GN=Atp5o PE=2 SV=1
337	1	Mouse	tr|E9Q1W3|E9Q1W3_MOUSE	57	831448	107	6	85	5	0.03	tr|E9Q1W3|E9Q1W3_MOUSE Nebulin OS=Mus musculus OX=10090 GN=Neb PE=1 SV=1
338	1	Mouse	sp|Q6VN19|RBP10_MOUSE	57	67888	1	1	1	1	0.06	sp|Q6VN19|RBP10_MOUSE Ran-binding protein 10 OS=Mus musculus OX=10090 GN=Ranbp10 PE=1 SV=2
339	1	Mouse	tr|A0A0G2JG59|A0A0G2JG59_MOUSE	57	56858	13	2	12	2	0.16	tr|A0A0G2JG59|A0A0G2JG59_MOUSE Nexilin (Fragment) OS=Mus musculus OX=10090 GN=Nexn PE=1 SV=1
340	1	Mouse	tr|Q9CPN9|Q9CPN9_MOUSE	56	27089	168	2	4	1	0.17	tr|Q9CPN9|Q9CPN9_MOUSE RIKEN cDNA 2210010C04 gene OS=Mus musculus OX=10090 GN=2210010C04Rik PE=1 SV=1
341	1	Mouse	tr|Q497N1|Q497N1_MOUSE	56	13292	10	3	4	3	1.55	tr|Q497N1|Q497N1_MOUSE 40S ribosomal protein S26 OS=Mus musculus OX=10090 GN=Rps26 PE=1 SV=1
342	1	Mouse	sp|Q9JIG8|PRAF2_MOUSE	56	19694	1	1	1	1	0.24	sp|Q9JIG8|PRAF2_MOUSE PRA1 family protein 2 OS=Mus musculus OX=10090 GN=Praf2 PE=1 SV=1
343	1	Mouse	sp|P70699|LYAG_MOUSE	55	106921	5	2	5	2	0.08	sp|P70699|LYAG_MOUSE Lysosomal alpha-glucosidase OS=Mus musculus OX=10090 GN=Gaa PE=1 SV=2
344	1	Mouse	tr|A1A4T2|A1A4T2_MOUSE	55	109791	6	2	6	2	0.08	tr|A1A4T2|A1A4T2_MOUSE Alpha glucosidase 2 alpha neutral subunit OS=Mus musculus OX=10090 GN=Ganab PE=2 SV=1
345	1	Mouse	tr|A2VDG1|A2VDG1_MOUSE	55	98032	7	2	5	1	0.04	tr|A2VDG1|A2VDG1_MOUSE Eif2c1 protein (Fragment) OS=Mus musculus OX=10090 GN=Ago1 PE=2 SV=1
346	1	Mouse	tr|B9EKJ7|B9EKJ7_MOUSE	55	183027	12	1	11	1	0.02	tr|B9EKJ7|B9EKJ7_MOUSE Tankyrase 1 binding protein 1 OS=Mus musculus OX=10090 GN=Tnks1bp1 PE=2 SV=1
347	1	Mouse	sp|Q9CQS8|SC61B_MOUSE	55	10009	3	2	1	1	0.51	sp|Q9CQS8|SC61B_MOUSE Protein transport protein Sec61 subunit beta OS=Mus musculus OX=10090 GN=Sec61b PE=1 SV=3
348	1	Mouse	sp|Q3TLH4|PRC2C_MOUSE	54	311330	20	2	15	2	0.03	sp|Q3TLH4|PRC2C_MOUSE Protein PRRC2C OS=Mus musculus OX=10090 GN=Prrc2c PE=1 SV=3
349	1	Mouse	sp|Q80UU9|PGRC2_MOUSE	54	23434	4	2	3	1	0.2	sp|Q80UU9|PGRC2_MOUSE Membrane-associated progesterone receptor component 2 OS=Mus musculus OX=10090 GN=Pgrmc2 PE=1 SV=2
350	1	Mouse	tr|Q3U6P5|Q3U6P5_MOUSE	54	36997	13	1	7	1	0.12	tr|Q3U6P5|Q3U6P5_MOUSE Uncharacterized protein OS=Mus musculus OX=10090 GN=Hnrnpc PE=2 SV=1
351	1	Mouse	sp|G5E829|AT2B1_MOUSE	53	135631	13	2	13	2	0.07	sp|G5E829|AT2B1_MOUSE Plasma membrane calcium-transporting ATPase 1 OS=Mus musculus OX=10090 GN=Atp2b1 PE=1 SV=1
352	1	Mouse	tr|Q3UU43|Q3UU43_MOUSE	53	86286	8	2	5	2	0.1	tr|Q3UU43|Q3UU43_MOUSE Hexosyltransferase OS=Mus musculus OX=10090 GN=Chpf2 PE=1 SV=1
353	1	Mouse	tr|Q3TG02|Q3TG02_MOUSE	53	81112	16	1	11	1	0.05	tr|Q3TG02|Q3TG02_MOUSE Uncharacterized protein OS=Mus musculus OX=10090 GN=Stt3a PE=2 SV=1
354	1	Mouse	tr|Q3UIL5|Q3UIL5_MOUSE	53	85673	5	3	4	2	0.1	tr|Q3UIL5|Q3UIL5_MOUSE Uncharacterized protein OS=Mus musculus OX=10090 GN=Maged1 PE=2 SV=1
355	1	Mouse	tr|Q3U8F5|Q3U8F5_MOUSE	52	53233	11	2	9	2	0.17	tr|Q3U8F5|Q3U8F5_MOUSE Uncharacterized protein OS=Mus musculus OX=10090 GN=Psmd12 PE=2 SV=1
356	1	Mouse	sp|Q9D7B7|GPX8_MOUSE	52	24361	2	1	2	1	0.19	sp|Q9D7B7|GPX8_MOUSE Probable glutathione peroxidase 8 OS=Mus musculus OX=10090 GN=Gpx8 PE=1 SV=1
357	1	Mouse	tr|A0A0N4SVQ1|A0A0N4SVQ1_MOUSE	52	5873	5	1	4	1	0.97	tr|A0A0N4SVQ1|A0A0N4SVQ1_MOUSE Cytochrome c oxidase subunit NDUFA4 OS=Mus musculus OX=10090 GN=Ndufa4 PE=1 SV=1
358	1	Mouse	sp|Q8K4G5|ABLM1_MOUSE	52	98625	14	1	9	1	0.04	sp|Q8K4G5|ABLM1_MOUSE Actin-binding LIM protein 1 OS=Mus musculus OX=10090 GN=Ablim1 PE=1 SV=1
359	1	Mouse	sp|Q7TN31|AGGF1_MOUSE	52	80081	8	3	8	3	0.17	sp|Q7TN31|AGGF1_MOUSE Angiogenic factor with G patch and FHA domains 1 OS=Mus musculus OX=10090 GN=Aggf1 PE=2 SV=1
360	1	Mouse	sp|A2ADY9|DDI2_MOUSE	52	45019	5	3	5	3	0.33	sp|A2ADY9|DDI2_MOUSE Protein DDI1 homolog 2 OS=Mus musculus OX=10090 GN=Ddi2 PE=1 SV=1
361	1	Mouse	tr|A2ACG7|A2ACG7_MOUSE	52	67460	4	2	4	2	0.13	tr|A2ACG7|A2ACG7_MOUSE Dolichyl-diphosphooligosaccharide--protein glycosyltransferase subunit 2 OS=Mus musculus OX=10090 GN=Rpn2 PE=1 SV=1
362	1	Mouse	tr|Q3TC45|Q3TC45_MOUSE	52	11293	4	3	2	2	1.07	tr|Q3TC45|Q3TC45_MOUSE S100 calcium binding protein A10 (Calpactin), isoform CRA_a OS=Mus musculus OX=10090 GN=S100a10 PE=1 SV=1
363	1	Mouse	tr|A0A0R4J1B1|A0A0R4J1B1_MOUSE	51	29328	7	1	7	1	0.16	tr|A0A0R4J1B1|A0A0R4J1B1_MOUSE Troponin T, fast skeletal muscle OS=Mus musculus OX=10090 GN=Tnnt3 PE=1 SV=1
364	1	Mouse	sp|Q3U0V1|FUBP2_MOUSE	51	77184	8	1	7	1	0.06	sp|Q3U0V1|FUBP2_MOUSE Far upstream element-binding protein 2 OS=Mus musculus OX=10090 GN=Khsrp PE=1 SV=2
365	1	Mouse	tr|Q80TU8|Q80TU8_MOUSE	51	87007	9	1	3	1	0.05	tr|Q80TU8|Q80TU8_MOUSE MKIAA0657 protein (Fragment) OS=Mus musculus OX=10090 GN=mKIAA0657 PE=4 SV=3
366	1	Mouse	tr|A2AJI1|A2AJI1_MOUSE	51	85998	17	2	13	1	0.05	tr|A2AJI1|A2AJI1_MOUSE MAP7 domain-containing protein 1 OS=Mus musculus OX=10090 GN=Map7d1 PE=1 SV=1
367	1	Mouse	sp|B2RY56|RBM25_MOUSE	51	99833	10	2	10	2	0.09	sp|B2RY56|RBM25_MOUSE RNA-binding protein 25 OS=Mus musculus OX=10090 GN=Rbm25 PE=1 SV=2
368	1	Mouse	sp|Q8C0C7|SYFA_MOUSE	50	57677	11	2	8	2	0.16	sp|Q8C0C7|SYFA_MOUSE Phenylalanine--tRNA ligase alpha subunit OS=Mus musculus OX=10090 GN=Farsa PE=1 SV=1
369	1	Mouse	tr|Q9EQ83|Q9EQ83_MOUSE	50	32347	3	2	3	2	0.3	tr|Q9EQ83|Q9EQ83_MOUSE Gamma sarcoglycan OS=Mus musculus OX=10090 GN=Sgcg PE=1 SV=1
370	1	Mouse	tr|Q6ZWX1|Q6ZWX1_MOUSE	49	12660	9	1	6	1	0.39	tr|Q6ZWX1|Q6ZWX1_MOUSE MCG1036414 OS=Mus musculus OX=10090 GN=Rpl35a PE=1 SV=1
371	1	Mouse	sp|Q6GQT9|NOMO1_MOUSE	49	134362	9	2	8	2	0.07	sp|Q6GQT9|NOMO1_MOUSE Nodal modulator 1 OS=Mus musculus OX=10090 GN=Nomo1 PE=1 SV=1
372	1	Mouse	sp|O88569|ROA2_MOUSE	49	37437	7	2	6	2	0.25	sp|O88569|ROA2_MOUSE Heterogeneous nuclear ribonucleoproteins A2/B1 OS=Mus musculus OX=10090 GN=Hnrnpa2b1 PE=1 SV=2
373	1	Mouse	sp|Q6PAL7|AHDC1_MOUSE	49	169630	10	1	7	1	0.03	sp|Q6PAL7|AHDC1_MOUSE AT-hook DNA-binding motif-containing protein 1 OS=Mus musculus OX=10090 GN=Ahdc1 PE=1 SV=1
374	1	Mouse	tr|Q8BH80|Q8BH80_MOUSE	49	27129	9	1	8	1	0.17	tr|Q8BH80|Q8BH80_MOUSE Vesicle-associated membrane protein, associated protein B and C OS=Mus musculus OX=10090 GN=Vapb PE=1 SV=1
375	1	Mouse	tr|Q3UL43|Q3UL43_MOUSE	49	151522	7	2	6	2	0.06	tr|Q3UL43|Q3UL43_MOUSE Uncharacterized protein OS=Mus musculus OX=10090 GN=Nup155 PE=2 SV=1
376	1	Mouse	sp|P52480|KPYM_MOUSE	48	58378	9	3	8	3	0.24	sp|P52480|KPYM_MOUSE Pyruvate kinase PKM OS=Mus musculus OX=10090 GN=Pkm PE=1 SV=4
377	1	Mouse	tr|A0A140T8I9|A0A140T8I9_MOUSE	49	233829	6	1	6	1	0.02	tr|A0A140T8I9|A0A140T8I9_MOUSE Phosphatidylinositol 4-kinase alpha OS=Mus musculus OX=10090 GN=Pi4ka PE=1 SV=1
378	1	Mouse	sp|Q8BXZ1|TMX3_MOUSE	48	52157	5	1	4	1	0.09	sp|Q8BXZ1|TMX3_MOUSE Protein disulfide-isomerase TMX3 OS=Mus musculus OX=10090 GN=Tmx3 PE=1 SV=2
379	1	Mouse	sp|Q9D0M3|CY1_MOUSE	48	35533	12	2	6	2	0.27	sp|Q9D0M3|CY1_MOUSE Cytochrome c1, heme protein, mitochondrial OS=Mus musculus OX=10090 GN=Cyc1 PE=1 SV=1
380	1	Mouse	sp|E9Q414|APOB_MOUSE	48	510481	53	4	25	2	0.02	sp|E9Q414|APOB_MOUSE Apolipoprotein B-100 OS=Mus musculus OX=10090 GN=Apob PE=1 SV=1
381	1	Mouse	sp|Q6PB66|LPPRC_MOUSE	47	157770	24	2	11	1	0.03	sp|Q6PB66|LPPRC_MOUSE Leucine-rich PPR motif-containing protein, mitochondrial OS=Mus musculus OX=10090 GN=Lrpprc PE=1 SV=2
382	1	Mouse	tr|Q3TDI2|Q3TDI2_MOUSE	47	101597	7	1	7	1	0.04	tr|Q3TDI2|Q3TDI2_MOUSE Wolfram syndrome 1 homolog (Human) OS=Mus musculus OX=10090 GN=Wfs1 PE=1 SV=1
383	1	Mouse	sp|Q8BK67|RCC2_MOUSE	47	56689	4	1	3	1	0.08	sp|Q8BK67|RCC2_MOUSE Protein RCC2 OS=Mus musculus OX=10090 GN=Rcc2 PE=1 SV=1
384	1	Mouse	tr|F6QYE1|F6QYE1_MOUSE	47	48462	6	2	5	2	0.19	tr|F6QYE1|F6QYE1_MOUSE Calsequestrin OS=Mus musculus OX=10090 GN=Casq2 PE=1 SV=1
385	1	Mouse	sp|Q62432|SMAD2_MOUSE	46	53145	5	2	4	1	0.08	sp|Q62432|SMAD2_MOUSE Mothers against decapentaplegic homolog 2 OS=Mus musculus OX=10090 GN=Smad2 PE=1 SV=2
386	1	Mouse	tr|A2AQR0|A2AQR0_MOUSE	46	83347	15	1	11	1	0.05	tr|A2AQR0|A2AQR0_MOUSE Glycerol-3-phosphate dehydrogenase OS=Mus musculus OX=10090 GN=Gpd2 PE=1 SV=1
387	1	Mouse	sp|Q9CY58|PAIRB_MOUSE	46	44801	11	2	9	2	0.21	sp|Q9CY58|PAIRB_MOUSE Plasminogen activator inhibitor 1 RNA-binding protein OS=Mus musculus OX=10090 GN=Serbp1 PE=1 SV=2
388	1	Mouse	tr|A2AKI5|A2AKI5_MOUSE	46	112468	4	1	4	1	0.04	tr|A2AKI5|A2AKI5_MOUSE Integrin alpha-V OS=Mus musculus OX=10090 GN=Itgav PE=1 SV=1
389	1	Mouse	sp|Q8BG51|MIRO1_MOUSE	46	73222	5	1	5	1	0.06	sp|Q8BG51|MIRO1_MOUSE Mitochondrial Rho GTPase 1 OS=Mus musculus OX=10090 GN=Rhot1 PE=1 SV=1
390	1	Mouse	tr|A1L3B8|A1L3B8_MOUSE	46	36574	5	1	3	1	0.12	tr|A1L3B8|A1L3B8_MOUSE Proteasome (Prosome, macropain) 26S subunit, non-ATPase, 7 OS=Mus musculus OX=10090 GN=Psmd7 PE=1 SV=1
391	1	Mouse	tr|J3QJX3|J3QJX3_MOUSE	46	82659	8	2	6	1	0.05	tr|J3QJX3|J3QJX3_MOUSE Protein sel-1 homolog 1 OS=Mus musculus OX=10090 GN=Sel1l PE=1 SV=1
392	1	Mouse	tr|D3YX34|D3YX34_MOUSE	46	127370	11	1	10	1	0.03	tr|D3YX34|D3YX34_MOUSE Dynactin subunit 1 OS=Mus musculus OX=10090 GN=Dctn1 PE=1 SV=1
393	1	Mouse	tr|A0A0G2JDM7|A0A0G2JDM7_MOUSE	46	82866	10	1	8	1	0.05	tr|A0A0G2JDM7|A0A0G2JDM7_MOUSE Anaphase-promoting complex subunit 5 OS=Mus musculus OX=10090 GN=Anapc5 PE=1 SV=1
394	1	Mouse	sp|Q8BTI8|SRRM2_MOUSE	46	295521	43	2	33	2	0.03	sp|Q8BTI8|SRRM2_MOUSE Serine/arginine repetitive matrix protein 2 OS=Mus musculus OX=10090 GN=Srrm2 PE=1 SV=3
395	1	Mouse	tr|A0A0G2JDN7|A0A0G2JDN7_MOUSE	46	94974	28	2	18	2	0.09	tr|A0A0G2JDN7|A0A0G2JDN7_MOUSE Microtubule-associated protein OS=Mus musculus OX=10090 GN=Map4 PE=1 SV=1
396	1	Mouse	tr|Q3TNH0|Q3TNH0_MOUSE	46	46079	9	2	8	2	0.2	tr|Q3TNH0|Q3TNH0_MOUSE Uncharacterized protein OS=Mus musculus OX=10090 GN=Tmpo PE=2 SV=1
397	1	Mouse	tr|E9Q986|E9Q986_MOUSE	45	92991	16	2	12	2	0.1	tr|E9Q986|E9Q986_MOUSE Catenin delta-1 OS=Mus musculus OX=10090 GN=Ctnnd1 PE=1 SV=1
398	1	Mouse	tr|Q3V1P4|Q3V1P4_MOUSE	45	86994	7	3	4	2	0.1	tr|Q3V1P4|Q3V1P4_MOUSE Exostoses (Multiple) 1, isoform CRA_a OS=Mus musculus OX=10090 GN=Ext1 PE=2 SV=1
399	1	Mouse	sp|Q569Z6|TR150_MOUSE	45	108171	11	2	11	2	0.08	sp|Q569Z6|TR150_MOUSE Thyroid hormone receptor-associated protein 3 OS=Mus musculus OX=10090 GN=Thrap3 PE=1 SV=1
400	1	Mouse	sp|Q99K46|UBP11_MOUSE	44	106401	6	3	6	3	0.13	sp|Q99K46|UBP11_MOUSE Ubiquitin carboxyl-terminal hydrolase 11 OS=Mus musculus OX=10090 GN=Usp11 PE=1 SV=4
401	1	Mouse	sp|P62274|RS29_MOUSE	45	6900	6	2	2	1	0.8	sp|P62274|RS29_MOUSE 40S ribosomal protein S29 OS=Mus musculus OX=10090 GN=Rps29 PE=1 SV=2
402	1	Mouse	sp|Q9CZX7|PP4P2_MOUSE	44	29103	4	1	3	1	0.16	sp|Q9CZX7|PP4P2_MOUSE Type 2 phosphatidylinositol 4,5-bisphosphate 4-phosphatase OS=Mus musculus OX=10090 GN=Pip4p2 PE=1 SV=1
403	1	Mouse	sp|Q8R1B4|EIF3C_MOUSE	44	106149	40	1	9	1	0.04	sp|Q8R1B4|EIF3C_MOUSE Eukaryotic translation initiation factor 3 subunit C OS=Mus musculus OX=10090 GN=Eif3c PE=1 SV=1
404	1	Mouse	sp|P63038|CH60_MOUSE	44	61088	17	4	15	4	0.32	sp|P63038|CH60_MOUSE 60 kDa heat shock protein, mitochondrial OS=Mus musculus OX=10090 GN=Hspd1 PE=1 SV=1
405	1	Mouse	tr|Q3TRK9|Q3TRK9_MOUSE	44	53894	2	1	2	1	0.08	tr|Q3TRK9|Q3TRK9_MOUSE Uncharacterized protein OS=Mus musculus OX=10090 GN=Slc16a1 PE=2 SV=1
406	1	Mouse	sp|Q6ZQ38|CAND1_MOUSE	44	137955	14	1	10	1	0.03	sp|Q6ZQ38|CAND1_MOUSE Cullin-associated NEDD8-dissociated protein 1 OS=Mus musculus OX=10090 GN=Cand1 PE=1 SV=2
407	1	Mouse	sp|Q91XV3|BASP1_MOUSE	44	22074	5	2	5	2	0.46	sp|Q91XV3|BASP1_MOUSE Brain acid soluble protein 1 OS=Mus musculus OX=10090 GN=Basp1 PE=1 SV=3
408	1	Mouse	tr|D3YUQ9|D3YUQ9_MOUSE	44	21465	6	1	4	1	0.22	tr|D3YUQ9|D3YUQ9_MOUSE Elongation factor 1-delta (Fragment) OS=Mus musculus OX=10090 GN=Eef1d PE=1 SV=8
409	1	Mouse	sp|Q9DBN5|LONP2_MOUSE	44	94980	10	1	5	1	0.05	sp|Q9DBN5|LONP2_MOUSE Lon protease homolog 2, peroxisomal OS=Mus musculus OX=10090 GN=Lonp2 PE=1 SV=1
410	1	Mouse	tr|A0A1W2P7A1|A0A1W2P7A1_MOUSE	44	16367	3	2	2	1	0.29	tr|A0A1W2P7A1|A0A1W2P7A1_MOUSE 40S ribosomal protein S12 OS=Mus musculus OX=10090 GN=Rps12 PE=1 SV=1
411	1	Mouse	sp|Q9DB77|QCR2_MOUSE	43	48262	5	1	4	1	0.09	sp|Q9DB77|QCR2_MOUSE Cytochrome b-c1 complex subunit 2, mitochondrial OS=Mus musculus OX=10090 GN=Uqcrc2 PE=1 SV=1
412	1	Mouse	sp|Q91YK2|RRP1B_MOUSE	43	81273	7	1	6	1	0.05	sp|Q91YK2|RRP1B_MOUSE Ribosomal RNA processing protein 1 homolog B OS=Mus musculus OX=10090 GN=Rrp1b PE=1 SV=2
413	1	Mouse	tr|A0A0R4J0H8|A0A0R4J0H8_MOUSE	43	134852	7	2	7	2	0.07	tr|A0A0R4J0H8|A0A0R4J0H8_MOUSE Fibronectin type III domain-containing protein 3B OS=Mus musculus OX=10090 GN=Fndc3b PE=1 SV=1
414	1	Mouse	tr|Q3U1C2|Q3U1C2_MOUSE	43	50524	7	2	6	2	0.18	tr|Q3U1C2|Q3U1C2_MOUSE RuvB-like helicase OS=Mus musculus OX=10090 GN=Ruvbl1 PE=1 SV=1
415	1	Mouse	tr|Q3TJ43|Q3TJ43_MOUSE	43	92430	1	1	1	1	0.05	tr|Q3TJ43|Q3TJ43_MOUSE Vacuolar protein sorting-associated protein 35 OS=Mus musculus OX=10090 GN=Vps35 PE=2 SV=1
416	1	Mouse	tr|E9Q3T0|E9Q3T0_MOUSE	43	11540	3	1	1	1	0.43	tr|E9Q3T0|E9Q3T0_MOUSE Predicted pseudogene 10073 OS=Mus musculus OX=10090 GN=Gm10073 PE=1 SV=1
417	1	Mouse	tr|A0A0A6YWX1|A0A0A6YWX1_MOUSE	42	147902	6	2	6	2	0.06	tr|A0A0A6YWX1|A0A0A6YWX1_MOUSE Ubiquitin carboxyl-terminal hydrolase 19 OS=Mus musculus OX=10090 GN=Usp19 PE=1 SV=1
418	1	Mouse	sp|E9Q557|DESP_MOUSE	42	335158	41	1	32	1	0.01	sp|E9Q557|DESP_MOUSE Desmoplakin OS=Mus musculus OX=10090 GN=Dsp PE=1 SV=1
419	1	Mouse	sp|Q9Z315|SNUT1_MOUSE	42	91001	7	2	7	2	0.1	sp|Q9Z315|SNUT1_MOUSE U4/U6.U5 tri-snRNP-associated protein 1 OS=Mus musculus OX=10090 GN=Sart1 PE=1 SV=1
420	1	Mouse	sp|Q6IQX7|CHSS2_MOUSE	42	86108	9	3	7	3	0.16	sp|Q6IQX7|CHSS2_MOUSE Chondroitin sulfate synthase 2 OS=Mus musculus OX=10090 GN=Chpf PE=1 SV=1
421	1	Mouse	tr|Q3UVI9|Q3UVI9_MOUSE	42	72338	11	2	10	2	0.13	tr|Q3UVI9|Q3UVI9_MOUSE Uncharacterized protein OS=Mus musculus OX=10090 GN=Abcf2 PE=2 SV=1
422	1	Mouse	sp|Q8VCX5|MICU1_MOUSE	42	54661	6	1	5	1	0.08	sp|Q8VCX5|MICU1_MOUSE Calcium uptake protein 1, mitochondrial OS=Mus musculus OX=10090 GN=Micu1 PE=1 SV=1
423	1	Mouse	sp|A2A5I3|CRSPL_MOUSE	42	28934	2	2	1	1	0.16	sp|A2A5I3|CRSPL_MOUSE Peptidase inhibitor R3HDML OS=Mus musculus OX=10090 GN=R3hdml PE=3 SV=1
424	1	Mouse	tr|A0A087WQA0|A0A087WQA0_MOUSE	42	86272	14	3	12	2	0.1	tr|A0A087WQA0|A0A087WQA0_MOUSE Bcl-2-associated transcription factor 1 OS=Mus musculus OX=10090 GN=Bclaf1 PE=1 SV=1
425	1	Mouse	tr|F6QFD1|F6QFD1_MOUSE	42	86297	21	4	10	1	0.05	tr|F6QFD1|F6QFD1_MOUSE Phosphodiesterase (Fragment) OS=Mus musculus OX=10090 GN=Pde4d PE=1 SV=1
426	1	Mouse	sp|Q64337|SQSTM_MOUSE	42	48873	2	1	2	1	0.09	sp|Q64337|SQSTM_MOUSE Sequestosome-1 OS=Mus musculus OX=10090 GN=Sqstm1 PE=1 SV=1
427	1	Mouse	tr|Q6ZQ68|Q6ZQ68_MOUSE	41	144181	12	1	6	1	0.03	tr|Q6ZQ68|Q6ZQ68_MOUSE MKIAA0687 protein (Fragment) OS=Mus musculus OX=10090 GN=mKIAA0687 PE=4 SV=1
428	1	Mouse	tr|A0A0J9YUS5|A0A0J9YUS5_MOUSE	41	146077	22	2	19	2	0.06	tr|A0A0J9YUS5|A0A0J9YUS5_MOUSE Eukaryotic translation initiation factor 4 gamma 1 OS=Mus musculus OX=10090 GN=Eif4g1 PE=1 SV=1
429	1	Mouse	tr|Q6ZQ32|Q6ZQ32_MOUSE	41	184872	17	1	10	1	0.02	tr|Q6ZQ32|Q6ZQ32_MOUSE MKIAA0858 protein (Fragment) OS=Mus musculus OX=10090 GN=Lmo7 PE=2 SV=1
430	1	Mouse	tr|A0A068EW80|A0A068EW80_MOUSE	41	100118	7	2	6	2	0.09	tr|A0A068EW80|A0A068EW80_MOUSE Promyelocytic leukemia OS=Mus musculus OX=10090 GN=Pml PE=2 SV=1
431	1	Mouse	tr|Q60849|Q60849_MOUSE	41	58899	11	1	6	1	0.08	tr|Q60849|Q60849_MOUSE CD98 heavy chain OS=Mus musculus OX=10090 GN=Slc3a2 PE=2 SV=1
432	1	Mouse	sp|Q8BU30|SYIC_MOUSE	41	145547	11	1	9	1	0.03	sp|Q8BU30|SYIC_MOUSE Isoleucine--tRNA ligase, cytoplasmic OS=Mus musculus OX=10090 GN=Iars PE=1 SV=2
433	1	Mouse	tr|S4R1Y9|S4R1Y9_MOUSE	40	55710	5	2	2	1	0.08	tr|S4R1Y9|S4R1Y9_MOUSE Probable RNA-binding protein 46 OS=Mus musculus OX=10090 GN=Rbm46 PE=1 SV=1
434	1	Mouse	tr|Q8C788|Q8C788_MOUSE	40	68147	6	1	5	1	0.06	tr|Q8C788|Q8C788_MOUSE Sorting nexin OS=Mus musculus OX=10090 GN=Snx18 PE=1 SV=1
435	1	Mouse	tr|Q3UI98|Q3UI98_MOUSE	40	60286	7	1	6	1	0.07	tr|Q3UI98|Q3UI98_MOUSE General transcription factor IIIC, polypeptide 5, isoform CRA_b OS=Mus musculus OX=10090 GN=Gtf3c5 PE=2 SV=1
436	1	Mouse	tr|Z4YJD9|Z4YJD9_MOUSE	40	52873	5	1	5	1	0.08	tr|Z4YJD9|Z4YJD9_MOUSE Keratin, type I cytoskeletal 12 OS=Mus musculus OX=10090 GN=Krt12 PE=1 SV=1
437	1	Mouse	tr|A0A0A6YXR0|A0A0A6YXR0_MOUSE	40	27501	2	1	1	1	0.17	tr|A0A0A6YXR0|A0A0A6YXR0_MOUSE Choline/ethanolaminephosphotransferase 1 (Fragment) OS=Mus musculus OX=10090 GN=Cept1 PE=1 SV=1
438	1	Mouse	sp|Q9QZE5|COPG1_MOUSE	40	98705	10	2	8	2	0.09	sp|Q9QZE5|COPG1_MOUSE Coatomer subunit gamma-1 OS=Mus musculus OX=10090 GN=Copg1 PE=1 SV=1
439	1	Mouse	tr|Q6RI64|Q6RI64_MOUSE	39	26583	5	1	4	1	0.17	tr|Q6RI64|Q6RI64_MOUSE Proteasome subunit beta type OS=Mus musculus OX=10090 GN=Psmb1 PE=1 SV=1
440	1	Mouse	tr|B2RTL5|B2RTL5_MOUSE	39	55009	7	1	5	1	0.08	tr|B2RTL5|B2RTL5_MOUSE Aldehyde dehydrogenase family 1, subfamily A7 OS=Mus musculus OX=10090 GN=Aldh1a7 PE=1 SV=1
441	1	Mouse	tr|Q3TQN1|Q3TQN1_MOUSE	39	44129	2	1	2	1	0.1	tr|Q3TQN1|Q3TQN1_MOUSE Protein-tyrosine sulfotransferase OS=Mus musculus OX=10090 GN=Tpst2 PE=1 SV=1
442	1	Mouse	sp|Q9DBR7|MYPT1_MOUSE	39	115383	11	1	8	1	0.04	sp|Q9DBR7|MYPT1_MOUSE Protein phosphatase 1 regulatory subunit 12A OS=Mus musculus OX=10090 GN=Ppp1r12a PE=1 SV=2
443	1	Mouse	tr|A0A0R4J0T1|A0A0R4J0T1_MOUSE	38	69851	9	1	5	1	0.06	tr|A0A0R4J0T1|A0A0R4J0T1_MOUSE Poly [ADP-ribose] polymerase OS=Mus musculus OX=10090 GN=Parp6 PE=4 SV=2
444	1	Mouse	tr|Q9D3L8|Q9D3L8_MOUSE	38	12409	1	1	1	1	0.4	tr|Q9D3L8|Q9D3L8_MOUSE Uncharacterized protein OS=Mus musculus OX=10090 GN=5430411C19Rik PE=2 SV=1
445	1	Mouse	tr|Q3TDD8|Q3TDD8_MOUSE	38	68783	11	3	10	2	0.13	tr|Q3TDD8|Q3TDD8_MOUSE Uncharacterized protein OS=Mus musculus OX=10090 GN=Eif4b PE=2 SV=1
446	1	Mouse	tr|Q6NSP9|Q6NSP9_MOUSE	38	14160	5	2	3	1	0.34	tr|Q6NSP9|Q6NSP9_MOUSE High mobility group protein HMGI-C OS=Mus musculus OX=10090 GN=Hmga2 PE=1 SV=1
447	1	Mouse	sp|Q9R118|HTRA1_MOUSE	38	52094	4	1	4	1	0.09	sp|Q9R118|HTRA1_MOUSE Serine protease HTRA1 OS=Mus musculus OX=10090 GN=Htra1 PE=1 SV=2
448	1	Mouse	tr|L7N2A4|L7N2A4_MOUSE	38	100018	3	2	2	1	0.04	tr|L7N2A4|L7N2A4_MOUSE Vomeronasal 2, receptor 92 OS=Mus musculus OX=10090 GN=Vmn2r92 PE=3 SV=1
449	1	Mouse	tr|Q4FZK2|Q4FZK2_MOUSE	38	50371	6	1	4	1	0.09	tr|Q4FZK2|Q4FZK2_MOUSE Eukaryotic translation elongation factor 1 gamma OS=Mus musculus OX=10090 GN=Eef1g PE=1 SV=1
450	1	Mouse	sp|Q4VBE8|WDR18_MOUSE	37	47979	7	2	4	2	0.19	sp|Q4VBE8|WDR18_MOUSE WD repeat-containing protein 18 OS=Mus musculus OX=10090 GN=Wdr18 PE=1 SV=1
451	1	Mouse	tr|A0A0R4J166|A0A0R4J166_MOUSE	37	70415	6	1	6	1	0.06	tr|A0A0R4J166|A0A0R4J166_MOUSE Kelch-like protein 40 OS=Mus musculus OX=10090 GN=Klhl40 PE=1 SV=1
452	1	Mouse	tr|G8DYK0|G8DYK0_MUSMC	37	8746	14	1	5	1	0.59	tr|G8DYK0|G8DYK0_MUSMC Isoleucine-tRNA synthetase (Fragment) OS=Mus musculus castaneus OX=10091 GN=Iars PE=4 SV=1
453	1	Mouse	tr|B7ZWC4|B7ZWC4_MOUSE	37	280701	19	1	12	1	0.02	tr|B7ZWC4|B7ZWC4_MOUSE Insulin-like growth factor 2 receptor OS=Mus musculus OX=10090 GN=Igf2r PE=2 SV=1
454	1	Mouse	tr|Q8K205|Q8K205_MOUSE	37	119230	13	1	9	1	0.04	tr|Q8K205|Q8K205_MOUSE Processing of 1, ribonuclease P/MRP family, (S. cerevisiae) OS=Mus musculus OX=10090 GN=Pop1 PE=1 SV=1
455	1	Mouse	tr|B1B0C7|B1B0C7_MOUSE	36	479445	16	1	11	1	0.01	tr|B1B0C7|B1B0C7_MOUSE Basement membrane-specific heparan sulfate proteoglycan core protein OS=Mus musculus OX=10090 GN=Hspg2 PE=1 SV=1
456	1	Mouse	tr|B1ART1|B1ART1_MOUSE	36	490956	26	2	19	1	0.01	tr|B1ART1|B1ART1_MOUSE Vacuolar protein sorting 13D OS=Mus musculus OX=10090 GN=Vps13d PE=1 SV=1
457	1	Mouse	tr|Q3TGJ9|Q3TGJ9_MOUSE	36	81084	6	2	6	2	0.11	tr|Q3TGJ9|Q3TGJ9_MOUSE Uncharacterized protein OS=Mus musculus OX=10090 GN=Gsn PE=2 SV=1
458	1	Mouse	tr|Q8CD14|Q8CD14_MOUSE	36	101130	14	2	10	1	0.04	tr|Q8CD14|Q8CD14_MOUSE Uncharacterized protein OS=Mus musculus OX=10090 GN=Ddx54 PE=2 SV=1
459	1	Mouse	tr|Q3UDF8|Q3UDF8_MOUSE	36	48648	3	1	2	1	0.09	tr|Q3UDF8|Q3UDF8_MOUSE Uncharacterized protein OS=Mus musculus OX=10090 GN=Eif2s3x PE=2 SV=1
460	1	Mouse	sp|Q8N7N5|DCAF8_MOUSE	36	66675	5	1	3	1	0.07	sp|Q8N7N5|DCAF8_MOUSE DDB1- and CUL4-associated factor 8 OS=Mus musculus OX=10090 GN=Dcaf8 PE=1 SV=1
461	1	Mouse	tr|Q3THM1|Q3THM1_MOUSE	35	53434	2	1	2	1	0.08	tr|Q3THM1|Q3THM1_MOUSE Uncharacterized protein OS=Mus musculus OX=10090 GN=Uqcrc1 PE=2 SV=1
462	1	Mouse	sp|Q5NC05|TTF2_MOUSE	35	126706	19	1	13	1	0.03	sp|Q5NC05|TTF2_MOUSE Transcription termination factor 2 OS=Mus musculus OX=10090 GN=Ttf2 PE=1 SV=2
463	1	Mouse	sp|O08582|GTPB1_MOUSE	35	72939	9	1	7	1	0.06	sp|O08582|GTPB1_MOUSE GTP-binding protein 1 OS=Mus musculus OX=10090 GN=Gtpbp1 PE=1 SV=2
464	1	Mouse	tr|Q571F9|Q571F9_MOUSE	35	56178	2	1	2	1	0.08	tr|Q571F9|Q571F9_MOUSE MKIAA4115 protein (Fragment) OS=Mus musculus OX=10090 GN=G3bp1 PE=2 SV=1
465	1	Mouse	tr|A0A0R4J124|A0A0R4J124_MOUSE	35	77521	5	1	3	1	0.06	tr|A0A0R4J124|A0A0R4J124_MOUSE SRSF protein kinase 2 OS=Mus musculus OX=10090 GN=Srpk2 PE=1 SV=1
466	1	Mouse	tr|D3YTQ3|D3YTQ3_MOUSE	35	46413	12	2	6	2	0.2	tr|D3YTQ3|D3YTQ3_MOUSE Heterogeneous nuclear ribonucleoprotein D-like OS=Mus musculus OX=10090 GN=Hnrnpdl PE=1 SV=1
467	1	Mouse	tr|Q8BTX6|Q8BTX6_MOUSE	35	113576	11	2	6	2	0.08	tr|Q8BTX6|Q8BTX6_MOUSE Uncharacterized protein (Fragment) OS=Mus musculus OX=10090 GN=Skiv2l2 PE=2 SV=1
468	1	Mouse	sp|O55222|ILK_MOUSE	34	51853	9	1	8	1	0.09	sp|O55222|ILK_MOUSE Integrin-linked protein kinase OS=Mus musculus OX=10090 GN=Ilk PE=1 SV=2
469	1	Mouse	sp|Q6ZWQ0|SYNE2_MOUSE	33	787997	62	1	45	1	0.01	sp|Q6ZWQ0|SYNE2_MOUSE Nesprin-2 OS=Mus musculus OX=10090 GN=Syne2 PE=1 SV=2
470	1	Mouse	tr|Q6A0C9|Q6A0C9_MOUSE	33	49943	5	2	4	1	0.09	tr|Q6A0C9|Q6A0C9_MOUSE MKIAA0109 protein (Fragment) OS=Mus musculus OX=10090 GN=Ap2m1 PE=2 SV=1
471	1	Mouse	sp|Q9CZW4|ACSL3_MOUSE	33	81467	11	1	5	1	0.05	sp|Q9CZW4|ACSL3_MOUSE Long-chain-fatty-acid--CoA ligase 3 OS=Mus musculus OX=10090 GN=Acsl3 PE=1 SV=2
472	1	Mouse	tr|Q3TW28|Q3TW28_MOUSE	33	139916	14	1	10	1	0.03	tr|Q3TW28|Q3TW28_MOUSE Uncharacterized protein OS=Mus musculus OX=10090 GN=Tpp2 PE=2 SV=1
473	1	Mouse	tr|Q3TGQ4|Q3TGQ4_MOUSE	33	95464	13	2	5	1	0.05	tr|Q3TGQ4|Q3TGQ4_MOUSE Uncharacterized protein OS=Mus musculus OX=10090 GN=Secisbp2 PE=2 SV=1
474	1	Mouse	sp|Q9D2G2|ODO2_MOUSE	33	49306	7	1	6	1	0.09	sp|Q9D2G2|ODO2_MOUSE Dihydrolipoyllysine-residue succinyltransferase component of 2-oxoglutarate dehydrogenase complex, mitochondrial OS=Mus musculus OX=10090 GN=Dlst PE=1 SV=1
475	1	Mouse	tr|Q3TGX0|Q3TGX0_MOUSE	33	25668	1	1	1	1	0.18	tr|Q3TGX0|Q3TGX0_MOUSE Secretory carrier-associated membrane protein OS=Mus musculus OX=10090 GN=Scamp4 PE=1 SV=1
476	1	Mouse	sp|Q8CFI7|RPB2_MOUSE	32	135250	14	3	13	3	0.1	sp|Q8CFI7|RPB2_MOUSE DNA-directed RNA polymerase II subunit RPB2 OS=Mus musculus OX=10090 GN=Polr2b PE=1 SV=2
477	1	Mouse	tr|A0A0G2JGD2|A0A0G2JGD2_MOUSE	32	9114	4	2	2	1	0.57	tr|A0A0G2JGD2|A0A0G2JGD2_MOUSE Protein S100-A4 (Fragment) OS=Mus musculus OX=10090 GN=S100a4 PE=1 SV=1
478	1	Mouse	tr|A0A2I3BRL8|A0A2I3BRL8_MOUSE	32	42153	13	3	9	2	0.22	tr|A0A2I3BRL8|A0A2I3BRL8_MOUSE Predicted gene 7324 OS=Mus musculus OX=10090 GN=Gm7324 PE=4 SV=1
479	1	Mouse	tr|Q95457|Q95457_MOUSE	32	40894	2	2	2	2	0.23	tr|Q95457|Q95457_MOUSE MHC class I heavy chain OS=Mus musculus OX=10090 GN=H2-D1 PE=2 SV=1
480	1	Mouse	tr|B2RSV4|B2RSV4_MOUSE	32	136548	10	1	7	1	0.03	tr|B2RSV4|B2RSV4_MOUSE Splicing factor 3b, subunit 3 OS=Mus musculus OX=10090 GN=Sf3b3 PE=2 SV=1
481	1	Mouse	tr|E9Q5B5|E9Q5B5_MOUSE	32	100576	13	2	10	2	0.09	tr|E9Q5B5|E9Q5B5_MOUSE Hexokinase-2 OS=Mus musculus OX=10090 GN=Hk2 PE=1 SV=1
482	1	Mouse	sp|P48722|HS74L_MOUSE	32	95178	8	1	6	1	0.05	sp|P48722|HS74L_MOUSE Heat shock 70 kDa protein 4L OS=Mus musculus OX=10090 GN=Hspa4l PE=1 SV=2
483	1	Mouse	tr|F7DFQ2|F7DFQ2_MOUSE	31	16728	3	1	3	1	0.28	tr|F7DFQ2|F7DFQ2_MOUSE WD repeat-containing protein 26 (Fragment) OS=Mus musculus OX=10090 GN=Wdr26 PE=1 SV=1
484	1	Mouse	tr|Q0PD66|Q0PD66_MOUSE	31	22344	6	2	5	2	0.46	tr|Q0PD66|Q0PD66_MOUSE RAB1B, member RAS oncogene family, isoform CRA_c OS=Mus musculus OX=10090 GN=Rab1b PE=1 SV=1
485	1	Mouse	sp|Q68FD5|CLH1_MOUSE	31	193202	6	1	6	1	0.02	sp|Q68FD5|CLH1_MOUSE Clathrin heavy chain 1 OS=Mus musculus OX=10090 GN=Cltc PE=1 SV=3
486	1	Mouse	tr|Q3UF82|Q3UF82_MOUSE	31	41026	2	1	2	1	0.11	tr|Q3UF82|Q3UF82_MOUSE Mitogen-activated protein kinase OS=Mus musculus OX=10090 GN=Mapk1 PE=2 SV=1
487	1	Mouse	sp|Q5SQX6|CYFP2_MOUSE	31	147447	21	1	12	1	0.03	sp|Q5SQX6|CYFP2_MOUSE Cytoplasmic FMR1-interacting protein 2 OS=Mus musculus OX=10090 GN=Cyfip2 PE=1 SV=2
488	1	Mouse	sp|Q9QZD8|DIC_MOUSE	31	32150	2	1	2	1	0.14	sp|Q9QZD8|DIC_MOUSE Mitochondrial dicarboxylate carrier OS=Mus musculus OX=10090 GN=Slc25a10 PE=1 SV=2
489	1	Mouse	tr|Q3ULL5|Q3ULL5_MOUSE	31	38410	2	1	2	1	0.12	tr|Q3ULL5|Q3ULL5_MOUSE Eif2s2 protein OS=Mus musculus OX=10090 GN=Eif2s2 PE=1 SV=1
490	1	Mouse	sp|Q9CQF0|RM11_MOUSE	31	20781	3	1	3	1	0.22	sp|Q9CQF0|RM11_MOUSE 39S ribosomal protein L11, mitochondrial OS=Mus musculus OX=10090 GN=Mrpl11 PE=1 SV=1
491	1	Mouse	tr|Q52L78|Q52L78_MOUSE	30	20056	4	3	3	2	0.52	tr|Q52L78|Q52L78_MOUSE Cryab protein OS=Mus musculus OX=10090 GN=Cryab PE=1 SV=1
492	1	Mouse	tr|D3YTQ9|D3YTQ9_MOUSE	30	13733	8	3	6	2	1.48	tr|D3YTQ9|D3YTQ9_MOUSE 40S ribosomal protein S15 OS=Mus musculus OX=10090 GN=Rps15 PE=1 SV=1
493	1	Mouse	sp|O54946|DNJB6_MOUSE	30	39840	4	1	3	1	0.11	sp|O54946|DNJB6_MOUSE DnaJ homolog subfamily B member 6 OS=Mus musculus OX=10090 GN=Dnajb6 PE=1 SV=4
494	1	Mouse	tr|Q5SX53|Q5SX53_MOUSE	30	34304	5	1	5	1	0.13	tr|Q5SX53|Q5SX53_MOUSE Solute carrier family 25 (Mitochondrial carrier oxoglutarate carrier), member 11, isoform CRA_b OS=Mus musculus OX=10090 GN=Slc25a11 PE=1 SV=1
495	1	Mouse	sp|Q7TQ48|SRCA_MOUSE	30	99522	6	1	5	1	0.04	sp|Q7TQ48|SRCA_MOUSE Sarcalumenin OS=Mus musculus OX=10090 GN=Srl PE=1 SV=1
496	1	Mouse	tr|B8JJX8|B8JJX8_MOUSE	29	94480	8	1	5	1	0.05	tr|B8JJX8|B8JJX8_MOUSE Zinc finger protein 738 OS=Mus musculus OX=10090 GN=Zfp738 PE=4 SV=1
497	1	Mouse	tr|A0A1B0GRV8|A0A1B0GRV8_MOUSE	29	13397	4	1	3	1	0.36	tr|A0A1B0GRV8|A0A1B0GRV8_MOUSE U1 small nuclear ribonucleoprotein 70 kDa OS=Mus musculus OX=10090 GN=Snrnp70 PE=1 SV=1
498	1	Mouse	tr|Q922B8|Q922B8_MOUSE	29	83587	13	3	11	3	0.17	tr|Q922B8|Q922B8_MOUSE DEAD (Asp-Glu-Ala-Asp) box polypeptide 1 OS=Mus musculus OX=10090 GN=Ddx1 PE=2 SV=1
499	1	Mouse	tr|A0A0J9YV16|A0A0J9YV16_MOUSE	29	27646	3	1	2	1	0.17	tr|A0A0J9YV16|A0A0J9YV16_MOUSE Cytosolic carboxypeptidase-like protein 5 (Fragment) OS=Mus musculus OX=10090 GN=Agbl5 PE=4 SV=1
500	1	Mouse	tr|Q5M9L7|Q5M9L7_MOUSE	29	15571	6	1	4	1	0.31	tr|Q5M9L7|Q5M9L7_MOUSE MCG15301, isoform CRA_a OS=Mus musculus OX=10090 GN=Rps17 PE=1 SV=1
501	1	Mouse	sp|Q9QXK3|COPG2_MOUSE	28	98815	7	1	6	1	0.04	sp|Q9QXK3|COPG2_MOUSE Coatomer subunit gamma-2 OS=Mus musculus OX=10090 GN=Copg2 PE=1 SV=1
502	1	Mouse	sp|Q99MR9|PPR3A_MOUSE	28	122443	20	4	7	1	0.04	sp|Q99MR9|PPR3A_MOUSE Protein phosphatase 1 regulatory subunit 3A OS=Mus musculus OX=10090 GN=Ppp1r3a PE=1 SV=2
503	1	Mouse	tr|A0A1L1SS82|A0A1L1SS82_MOUSE	28	185168	39	2	30	1	0.02	tr|A0A1L1SS82|A0A1L1SS82_MOUSE Coiled-coil domain-containing 7A OS=Mus musculus OX=10090 GN=Ccdc7a PE=4 SV=1
504	1	Mouse	tr|Q3UNQ6|Q3UNQ6_MOUSE	28	110443	14	1	11	1	0.04	tr|Q3UNQ6|Q3UNQ6_MOUSE Uncharacterized protein OS=Mus musculus OX=10090 GN=Epb41l2 PE=2 SV=1
505	1	Mouse	tr|Q8BQK0|Q8BQK0_MOUSE	28	81841	9	2	7	2	0.11	tr|Q8BQK0|Q8BQK0_MOUSE Uncharacterized protein OS=Mus musculus OX=10090 GN=Asph PE=2 SV=1
506	1	Mouse	tr|Q3UNB6|Q3UNB6_MOUSE	28	25508	44	1	3	1	0.18	tr|Q3UNB6|Q3UNB6_MOUSE Rho GDP dissociation inhibitor (GDI) gamma OS=Mus musculus OX=10090 GN=Arhgdig PE=2 SV=1
507	1	Mouse	tr|Q91V55|Q91V55_MOUSE	28	23033	7	1	6	1	0.2	tr|Q91V55|Q91V55_MOUSE 40S ribosomal protein S5 OS=Mus musculus OX=10090 GN=Rps5 PE=1 SV=1
508	1	Mouse	sp|Q9JIF7|COPB_MOUSE	28	108138	15	2	12	2	0.08	sp|Q9JIF7|COPB_MOUSE Coatomer subunit beta OS=Mus musculus OX=10090 GN=Copb1 PE=1 SV=1
509	1	Mouse	tr|B2RX00|B2RX00_MOUSE	28	184300	15	1	13	1	0.02	tr|B2RX00|B2RX00_MOUSE RB1-inducible coiled-coil 1 OS=Mus musculus OX=10090 GN=Rb1cc1 PE=2 SV=1
510	1	Mouse	tr|E9Q798|E9Q798_MOUSE	27	17688	2	1	2	1	0.27	tr|E9Q798|E9Q798_MOUSE ADP-ribosylation factor 4 OS=Mus musculus OX=10090 GN=Arf4 PE=1 SV=1
511	1	Mouse	tr|Q8BUY2|Q8BUY2_MOUSE	27	32342	1	1	1	1	0.14	tr|Q8BUY2|Q8BUY2_MOUSE RIKEN cDNA C130079G13 gene OS=Mus musculus OX=10090 GN=C130079G13Rik PE=2 SV=1
512	1	Mouse	sp|Q61838|PZP_MOUSE	27	167116	17	1	11	1	0.03	sp|Q61838|PZP_MOUSE Pregnancy zone protein OS=Mus musculus OX=10090 GN=Pzp PE=1 SV=3
513	1	Mouse	sp|Q99PV0|PRP8_MOUSE	27	274754	33	1	23	1	0.02	sp|Q99PV0|PRP8_MOUSE Pre-mRNA-processing-splicing factor 8 OS=Mus musculus OX=10090 GN=Prpf8 PE=1 SV=2
514	1	Mouse	tr|D3Z7I0|D3Z7I0_MOUSE	27	105851	8	1	5	1	0.04	tr|D3Z7I0|D3Z7I0_MOUSE General transcription factor 3C polypeptide 2 OS=Mus musculus OX=10090 GN=Gtf3c2 PE=1 SV=1
515	1	Mouse	sp|Q7TN08|DACT2_MOUSE	27	82701	2	1	2	1	0.05	sp|Q7TN08|DACT2_MOUSE Dapper homolog 2 OS=Mus musculus OX=10090 GN=Dact2 PE=1 SV=2
516	1	Mouse	tr|E9Q1V9|E9Q1V9_MOUSE	27	55828	9	1	8	1	0.08	tr|E9Q1V9|E9Q1V9_MOUSE Calcium/calmodulin-dependent protein kinase type II subunit delta OS=Mus musculus OX=10090 GN=Camk2d PE=1 SV=2
517	1	Mouse	sp|P09690|ACHB_MOUSE	26	57066	4	1	4	1	0.08	sp|P09690|ACHB_MOUSE Acetylcholine receptor subunit beta OS=Mus musculus OX=10090 GN=Chrnb1 PE=2 SV=1
518	1	Mouse	sp|Q9DBS1|TMM43_MOUSE	26	44869	5	1	5	1	0.1	sp|Q9DBS1|TMM43_MOUSE Transmembrane protein 43 OS=Mus musculus OX=10090 GN=Tmem43 PE=1 SV=1
519	1	Mouse	tr|D3Z4V1|D3Z4V1_MOUSE	26	56367	5	1	4	1	0.08	tr|D3Z4V1|D3Z4V1_MOUSE Pleiotropic regulator 1 OS=Mus musculus OX=10090 GN=Plrg1 PE=1 SV=1
520	1	Mouse	tr|A0A159AK85|A0A159AK85_MOUSE	26	47525	4	1	3	1	0.09	tr|A0A159AK85|A0A159AK85_MOUSE Fatty acid desaturase splice variant OS=Mus musculus OX=10090 GN=Fads3 PE=2 SV=1
521	1	Mouse	sp|P23116|EIF3A_MOUSE	26	162237	17	1	11	1	0.03	sp|P23116|EIF3A_MOUSE Eukaryotic translation initiation factor 3 subunit A OS=Mus musculus OX=10090 GN=Eif3a PE=1 SV=5
522	1	Mouse	tr|A0A286YCQ5|A0A286YCQ5_MOUSE	26	131181	11	1	5	1	0.03	tr|A0A286YCQ5|A0A286YCQ5_MOUSE Nidogen-2 (Fragment) OS=Mus musculus OX=10090 GN=Nid2 PE=1 SV=1
523	1	Mouse	sp|Q7TSC3|NEK5_MOUSE	26	72714	7	1	4	1	0.06	sp|Q7TSC3|NEK5_MOUSE Serine/threonine-protein kinase Nek5 OS=Mus musculus OX=10090 GN=Nek5 PE=2 SV=1
524	1	Mouse	tr|D3YYI8|D3YYI8_MOUSE	26	55583	5	1	4	1	0.08	tr|D3YYI8|D3YYI8_MOUSE Histone deacetylase OS=Mus musculus OX=10090 GN=Gm10093 PE=3 SV=1
525	1	Mouse	tr|B2RX82|B2RX82_MOUSE	25	50343	4	1	1	1	0.09	tr|B2RX82|B2RX82_MOUSE Cholinergic receptor, nicotinic, alpha polypeptide 10 OS=Mus musculus OX=10090 GN=Chrna10 PE=2 SV=1
526	1	Mouse	sp|Q9DA15|THEGL_MOUSE	25	51997	11	1	9	1	0.09	sp|Q9DA15|THEGL_MOUSE Testicular haploid expressed gene protein-like OS=Mus musculus OX=10090 GN=Thegl PE=2 SV=1
527	1	Mouse	tr|A1A4A7|A1A4A7_MOUSE	25	32437	5	1	4	1	0.14	tr|A1A4A7|A1A4A7_MOUSE Pgam5 protein (Fragment) OS=Mus musculus OX=10090 GN=Pgam5 PE=2 SV=1
528	1	Mouse	tr|Q7TMX2|Q7TMX2_MOUSE	25	66023	7	1	7	1	0.07	tr|Q7TMX2|Q7TMX2_MOUSE Protein phosphatase 2 (Formerly 2A), regulatory subunit A (PR 65), alpha isoform OS=Mus musculus OX=10090 GN=Ppp2r1a PE=2 SV=1
529	1	Mouse	sp|Q99KV1|DJB11_MOUSE	25	40815	8	1	6	1	0.11	sp|Q99KV1|DJB11_MOUSE DnaJ homolog subfamily B member 11 OS=Mus musculus OX=10090 GN=Dnajb11 PE=1 SV=1
530	1	Mouse	tr|Q3UJL0|Q3UJL0_MOUSE	24	83560	9	1	8	1	0.05	tr|Q3UJL0|Q3UJL0_MOUSE Nucleolar GTP-binding protein 2 OS=Mus musculus OX=10090 GN=Gnl2 PE=2 SV=1
531	1	Mouse	sp|Q8CI08|SLAI2_MOUSE	24	62568	15	2	9	2	0.15	sp|Q8CI08|SLAI2_MOUSE SLAIN motif-containing protein 2 OS=Mus musculus OX=10090 GN=Slain2 PE=1 SV=2
532	1	Mouse	sp|Q8VCD3|LMA1L_MOUSE	24	56561	5	1	4	1	0.08	sp|Q8VCD3|LMA1L_MOUSE Protein ERGIC-53-like OS=Mus musculus OX=10090 GN=Lman1l PE=2 SV=2
533	1	Mouse	sp|F6VAN0|ATF6A_MOUSE	24	73105	11	1	9	1	0.06	sp|F6VAN0|ATF6A_MOUSE Cyclic AMP-dependent transcription factor ATF-6 alpha OS=Mus musculus OX=10090 GN=Atf6 PE=1 SV=2
534	1	Mouse	tr|A0A140LIN9|A0A140LIN9_MOUSE	24	469784	28	1	24	1	0.01	tr|A0A140LIN9|A0A140LIN9_MOUSE Dynein heavy chain 3, axonemal OS=Mus musculus OX=10090 GN=Dnah3 PE=1 SV=2
535	1	Mouse	sp|Q6P5G3|MBTD1_MOUSE	24	71764	7	2	6	1	0.06	sp|Q6P5G3|MBTD1_MOUSE MBT domain-containing protein 1 OS=Mus musculus OX=10090 GN=Mbtd1 PE=1 SV=1
536	1	Mouse	tr|A2AT37|A2AT37_MOUSE	24	148658	16	1	12	1	0.03	tr|A2AT37|A2AT37_MOUSE UPF2 regulator of nonsense transcripts homolog (yeast) OS=Mus musculus OX=10090 GN=Upf2 PE=1 SV=1
537	1	Mouse	tr|Q8C8P2|Q8C8P2_MOUSE	24	94045	15	1	11	1	0.05	tr|Q8C8P2|Q8C8P2_MOUSE Uncharacterized protein OS=Mus musculus OX=10090 GN=Epb41l1 PE=2 SV=1
538	1	Mouse	sp|Q7M713|TR116_MOUSE	24	35243	8	2	1	1	0.13	sp|Q7M713|TR116_MOUSE Taste receptor type 2 member 116 OS=Mus musculus OX=10090 GN=Tas2r116 PE=2 SV=1
539	1	Mouse	sp|Q8K297|GT251_MOUSE	23	71357	7	1	4	1	0.06	sp|Q8K297|GT251_MOUSE Procollagen galactosyltransferase 1 OS=Mus musculus OX=10090 GN=Colgalt1 PE=1 SV=2
540	1	Mouse	sp|Q02395|MTF2_MOUSE	23	68193	10	1	8	1	0.06	sp|Q02395|MTF2_MOUSE Metal-response element-binding transcription factor 2 OS=Mus musculus OX=10090 GN=Mtf2 PE=1 SV=2
541	1	Mouse	tr|Q5M9J5|Q5M9J5_MOUSE	23	22056	4	1	4	1	0.21	tr|Q5M9J5|Q5M9J5_MOUSE Ribosomal protein L9 OS=Mus musculus OX=10090 GN=Rpl9 PE=2 SV=1
542	1	Mouse	tr|A0A286YED2|A0A286YED2_MOUSE	23	63957	6	1	4	1	0.07	tr|A0A286YED2|A0A286YED2_MOUSE Matrix metalloproteinase OS=Mus musculus OX=10090 GN=Mmp14 PE=1 SV=1
543	1	Mouse	sp|Q5SWD9|TSR1_MOUSE	22	92503	11	1	7	1	0.05	sp|Q5SWD9|TSR1_MOUSE Pre-rRNA-processing protein TSR1 homolog OS=Mus musculus OX=10090 GN=Tsr1 PE=1 SV=1
544	1	Mouse	sp|Q99KP6|PRP19_MOUSE	22	55661	8	2	5	1	0.08	sp|Q99KP6|PRP19_MOUSE Pre-mRNA-processing factor 19 OS=Mus musculus OX=10090 GN=Prpf19 PE=1 SV=1
545	1	Mouse	sp|Q80YR5|SAFB2_MOUSE	22	112398	12	1	9	1	0.04	sp|Q80YR5|SAFB2_MOUSE Scaffold attachment factor B2 OS=Mus musculus OX=10090 GN=Safb2 PE=1 SV=2
546	1	Mouse	tr|Q3THL7|Q3THL7_MOUSE	22	30852	4	1	2	1	0.15	tr|Q3THL7|Q3THL7_MOUSE Uncharacterized protein OS=Mus musculus OX=10090 GN=Vdac1 PE=2 SV=1
547	1	Mouse	tr|Q69ZU4|Q69ZU4_MOUSE	21	123893	21	1	15	1	0.04	tr|Q69ZU4|Q69ZU4_MOUSE MKIAA0969 protein (Fragment) OS=Mus musculus OX=10090 GN=Plekha6 PE=2 SV=1
548	1	Mouse	tr|A0A140LI38|A0A140LI38_MOUSE	21	6895	3	1	2	1	0.8	tr|A0A140LI38|A0A140LI38_MOUSE 39S ribosomal protein L48, mitochondrial (Fragment) OS=Mus musculus OX=10090 GN=Mrpl48 PE=1 SV=1
549	1	Mouse	tr|Q52KC1|Q52KC1_MOUSE	21	46601	12	1	8	1	0.1	tr|Q52KC1|Q52KC1_MOUSE Eukaryotic translation initiation factor 4A2 OS=Mus musculus OX=10090 GN=Eif4a2 PE=2 SV=1
550	1	Mouse	tr|A0A1L1SSH9|A0A1L1SSH9_MOUSE	21	38839	2	1	1	1	0.12	tr|A0A1L1SSH9|A0A1L1SSH9_MOUSE SPARC OS=Mus musculus OX=10090 GN=Sparc PE=1 SV=1
551	1	Mouse	tr|B2RUM8|B2RUM8_MOUSE	21	74476	6	1	4	1	0.06	tr|B2RUM8|B2RUM8_MOUSE RNA helicase OS=Mus musculus OX=10090 GN=Ddx18 PE=1 SV=1
552	1	Mouse	sp|P99026|PSB4_MOUSE	21	29211	3	1	3	1	0.16	sp|P99026|PSB4_MOUSE Proteasome subunit beta type-4 OS=Mus musculus OX=10090 GN=Psmb4 PE=1 SV=1
553	1	Mouse	tr|F8VQ75|F8VQ75_MOUSE	21	197176	22	1	18	1	0.02	tr|F8VQ75|F8VQ75_MOUSE Kinesin-like protein KIF13A OS=Mus musculus OX=10090 GN=Kif13a PE=1 SV=1
554	1	Mouse	sp|E9PVB5|TTC17_MOUSE	21	136633	15	1	8	1	0.03	sp|E9PVB5|TTC17_MOUSE Tetratricopeptide repeat protein 17 OS=Mus musculus OX=10090 GN=Ttc17 PE=1 SV=1
555	1	Mouse	tr|Q14AV0|Q14AV0_MOUSE	21	53138	1	1	1	1	0.08	tr|Q14AV0|Q14AV0_MOUSE Myosin binding protein H OS=Mus musculus OX=10090 GN=Mybph PE=2 SV=1
556	1	Mouse	tr|F6Y6J7|F6Y6J7_MOUSE	20	23151	2	1	2	1	0.2	tr|F6Y6J7|F6Y6J7_MOUSE Collagen alpha-1(XIII) chain (Fragment) OS=Mus musculus OX=10090 GN=Col13a1 PE=4 SV=1
557	1	Mouse	sp|Q61686|CBX5_MOUSE	20	22343	2	1	2	1	0.21	sp|Q61686|CBX5_MOUSE Chromobox protein homolog 5 OS=Mus musculus OX=10090 GN=Cbx5 PE=1 SV=1
558	1	Mouse	tr|Q3U026|Q3U026_MOUSE	19	91973	5	1	4	1	0.05	tr|Q3U026|Q3U026_MOUSE Uncharacterized protein OS=Mus musculus OX=10090 GN=Mogs PE=2 SV=1
559	1	Mouse	tr|A2AFM3|A2AFM3_MOUSE	19	58348	5	1	5	1	0.08	tr|A2AFM3|A2AFM3_MOUSE DNA-(apurinic or apyrimidinic site) lyase OS=Mus musculus OX=10090 GN=Apex2 PE=1 SV=1
560	1	Mouse	sp|Q3U487|HECD3_MOUSE	19	98369	5	1	5	1	0.04	sp|Q3U487|HECD3_MOUSE E3 ubiquitin-protein ligase HECTD3 OS=Mus musculus OX=10090 GN=Hectd3 PE=1 SV=2
561	1	Mouse	tr|A8R0X0|A8R0X0_MOUSE	18	7885	1	1	1	1	0.67	tr|A8R0X0|A8R0X0_MOUSE Exocrine gland-secreting peptide 37 (Fragment) OS=Mus musculus OX=10090 GN=Esp37 PE=4 SV=1
562	1	Mouse	tr|D3Z061|D3Z061_MOUSE	18	116065	12	1	8	1	0.04	tr|D3Z061|D3Z061_MOUSE Ubiquitin-like modifier-activating enzyme 6 OS=Mus musculus OX=10090 GN=Uba6 PE=1 SV=1
563	1	Mouse	tr|H7BX01|H7BX01_MOUSE	18	113673	4	1	4	1	0.04	tr|H7BX01|H7BX01_MOUSE Dynamin-like 120 kDa protein, mitochondrial OS=Mus musculus OX=10090 GN=Opa1 PE=1 SV=1
564	1	Mouse	tr|Q69ZP5|Q69ZP5_MOUSE	18	35879	3	1	3	1	0.13	tr|Q69ZP5|Q69ZP5_MOUSE MKIAA1181 protein (Fragment) OS=Mus musculus OX=10090 GN=Ergic1 PE=2 SV=1
565	1	Mouse	tr|Q505A8|Q505A8_MOUSE	18	6403	3	1	2	1	0.87	tr|Q505A8|Q505A8_MOUSE MCG17585 OS=Mus musculus OX=10090 GN=Rpl39 PE=2 SV=1
566	1	Mouse	tr|A0A1W2P6M1|A0A1W2P6M1_MOUSE	17	9232	1	1	1	1	0.56	tr|A0A1W2P6M1|A0A1W2P6M1_MOUSE Germinal-center-associated nuclear protein (Fragment) OS=Mus musculus OX=10090 GN=Mcm3ap PE=1 SV=1
567	1	Mouse	tr|Q9D4K1|Q9D4K1_MOUSE	17	65890	6	1	6	1	0.07	tr|Q9D4K1|Q9D4K1_MOUSE Uncharacterized protein OS=Mus musculus OX=10090 GN=Tex21 PE=2 SV=1
568	1	Mouse	tr|A0A068BFS0|A0A068BFS0_MOUSE	16	69375	10	1	7	1	0.06	tr|A0A068BFS0|A0A068BFS0_MOUSE WD repeat domain 46 OS=Mus musculus OX=10090 GN=Wdr46 PE=2 SV=1
569	1	Mouse	tr|A0A0G2JDV6|A0A0G2JDV6_MOUSE	16	112467	5	1	3	1	0.04	tr|A0A0G2JDV6|A0A0G2JDV6_MOUSE Ubiquitin associated protein 2-like, isoform CRA_g OS=Mus musculus OX=10090 GN=Ubap2l PE=1 SV=1
570	1	Mouse	tr|B2RT41|B2RT41_MOUSE	16	226967	18	1	16	1	0.02	tr|B2RT41|B2RT41_MOUSE Zinc finger, C3H1-type-containing OS=Mus musculus OX=10090 GN=Zfc3h1 PE=1 SV=1
571	1	Mouse	tr|A0A0A6YW72|A0A0A6YW72_MOUSE	16	366974	7	1	7	1	0.01	tr|A0A0A6YW72|A0A0A6YW72_MOUSE Dachsous cadherin-related 2 OS=Mus musculus OX=10090 GN=Dchs2 PE=4 SV=1
572	1	Mouse	tr|F8WII3|F8WII3_MOUSE	14	13470	5	1	5	1	0.36	tr|F8WII3|F8WII3_MOUSE Dolichol-phosphate mannosyltransferase subunit 1 (Fragment) OS=Mus musculus OX=10090 GN=Dpm1 PE=1 SV=1
573	1	Mouse	tr|E0CYM9|E0CYM9_MOUSE	13	38497	3	1	2	1	0.12	tr|E0CYM9|E0CYM9_MOUSE Decaprenyl-diphosphate synthase subunit 2 OS=Mus musculus OX=10090 GN=Pdss2 PE=1 SV=1

## Sheet: Ezh1a_MT_REP 2
Search title	Copy of 20190319-20171012 PengLiu (C:\ProgramData\Matrix Science\Mascot Daemon\parameters\Mouse_Qexactive_Peng_Phosubi.par), submitted from Daemon on PC-KW-14456
MS data file	\\datawaha\corelabs\bioscience\bclp\ProtUsers\VOrlando\Liup\Data for Ezh1 MS20190429\Ezh1a\20180213_QE_10_1A_2.mgf
Database	Mouse 01
Timestamp	30 Apr 2019 at 07:21:48 GMT
Type of search	MS/MS Ion Search
Enzyme	Trypsin
Fixed modifications	Carbamidomethyl (C)
Variable modifications	Lysine_GG (K),Oxidation (M),Phospho (ST),Phospho (Y)
Mass values	Monoisotopic
Protein mass	Unrestricted
Peptide mass tolerance	10 ppm
Fragment mass tolerance	0.1 Da
Max missed cleavages	1
Instrument type	Default
Number of queries	16994
Significance threshold p<	0.05
Max. number of families	AUTO
Ions score or expect cut-off	1
Preferred taxonomy	All entries
Family	Member	Database	Accession	Score	Mass	Num. of matches	Num. of significant matches	Num. of sequences	Num. of significant sequences	emPAI	Description
1	1	Mouse	tr|Q3TWF2|Q3TWF2_MOUSE	7293	72533	295	251	51	48	23.06	tr|Q3TWF2|Q3TWF2_MOUSE Uncharacterized protein OS=Mus musculus OX=10090 GN=Hspa5 PE=2 SV=1
1	2	Mouse	sp|P63017|HSP7C_MOUSE	3187	71055	139	115	40	32	8.81	sp|P63017|HSP7C_MOUSE Heat shock cognate 71 kDa protein OS=Mus musculus OX=10090 GN=Hspa8 PE=1 SV=1
2	1	Mouse	tr|A0A0R4J1C0|A0A0R4J1C0_MOUSE	7043	87657	380	302	65	53	26.5	tr|A0A0R4J1C0|A0A0R4J1C0_MOUSE Histone-lysine N-methyltransferase EZH1 OS=Mus musculus OX=10090 GN=Ezh1 PE=1 SV=1
2	2	Mouse	sp|Q61188|EZH2_MOUSE	617	87233	36	28	12	10	0.63	sp|Q61188|EZH2_MOUSE Histone-lysine N-methyltransferase EZH2 OS=Mus musculus OX=10090 GN=Ezh2 PE=1 SV=2
3	1	Mouse	sp|Q9QXS1|PLEC_MOUSE	5226	535800	382	249	222	154	2.43	sp|Q9QXS1|PLEC_MOUSE Plectin OS=Mus musculus OX=10090 GN=Plec PE=1 SV=3
3	2	Mouse	tr|Q05CR3|Q05CR3_MOUSE	788	77896	45	36	25	22	2.34	tr|Q05CR3|Q05CR3_MOUSE Plec1 protein (Fragment) OS=Mus musculus OX=10090 GN=Plec PE=2 SV=1
4	1	Mouse	tr|B9EKP5|B9EKP5_MOUSE	3244	283149	328	122	85	61	1.56	tr|B9EKP5|B9EKP5_MOUSE Filamin, alpha OS=Mus musculus OX=10090 GN=Flna PE=2 SV=1
4	2	Mouse	sp|Q8VHX6|FLNC_MOUSE	1207	293560	246	50	54	34	0.64	sp|Q8VHX6|FLNC_MOUSE Filamin-C OS=Mus musculus OX=10090 GN=Flnc PE=1 SV=3
4	3	Mouse	sp|Q80X90|FLNB_MOUSE	339	280103	43	21	34	18	0.32	sp|Q80X90|FLNB_MOUSE Filamin-B OS=Mus musculus OX=10090 GN=Flnb PE=1 SV=3
5	1	Mouse	sp|Q6P5H2|NEST_MOUSE	2789	207627	113	93	56	45	1.64	sp|Q6P5H2|NEST_MOUSE Nestin OS=Mus musculus OX=10090 GN=Nes PE=1 SV=1
6	1	Mouse	sp|P68134|ACTS_MOUSE	2390	42366	125	102	25	21	13.98	sp|P68134|ACTS_MOUSE Actin, alpha skeletal muscle OS=Mus musculus OX=10090 GN=Acta1 PE=1 SV=1
6	2	Mouse	sp|P60710|ACTB_MOUSE	2335	42052	122	97	25	20	12.83	sp|P60710|ACTB_MOUSE Actin, cytoplasmic 1 OS=Mus musculus OX=10090 GN=Actb PE=1 SV=1
6	3	Mouse	sp|P62737|ACTA_MOUSE	2301	42381	123	101	25	21	13.98	sp|P62737|ACTA_MOUSE Actin, aortic smooth muscle OS=Mus musculus OX=10090 GN=Acta2 PE=1 SV=1
7	1	Mouse	tr|Q3TFD9|Q3TFD9_MOUSE	1788	53713	91	70	37	28	10.68	tr|Q3TFD9|Q3TFD9_MOUSE Uncharacterized protein OS=Mus musculus OX=10090 GN=Vim PE=2 SV=1
7	2	Mouse	sp|P31001|DESM_MOUSE	1078	53522	55	36	30	19	3.54	sp|P31001|DESM_MOUSE Desmin OS=Mus musculus OX=10090 GN=Des PE=1 SV=3
7	3	Mouse	sp|P04104|K2C1_MOUSE	717	66079	29	23	7	5	0.38	sp|P04104|K2C1_MOUSE Keratin, type II cytoskeletal 1 OS=Mus musculus OX=10090 GN=Krt1 PE=1 SV=4
7	4	Mouse	sp|Q922U2|K2C5_MOUSE	704	61957	47	35	15	10	0.99	sp|Q922U2|K2C5_MOUSE Keratin, type II cytoskeletal 5 OS=Mus musculus OX=10090 GN=Krt5 PE=1 SV=1
7	5	Mouse	sp|P50446|K2C6A_MOUSE	497	59641	29	20	9	5	0.43	sp|P50446|K2C6A_MOUSE Keratin, type II cytoskeletal 6A OS=Mus musculus OX=10090 GN=Krt6a PE=1 SV=3
7	6	Mouse	sp|Q3TTY5|K22E_MOUSE	424	71336	37	27	13	8	0.71	sp|Q3TTY5|K22E_MOUSE Keratin, type II cytoskeletal 2 epidermal OS=Mus musculus OX=10090 GN=Krt2 PE=1 SV=1
7	7	Mouse	sp|Q8VED5|K2C79_MOUSE	380	57802	27	20	8	4	0.34	sp|Q8VED5|K2C79_MOUSE Keratin, type II cytoskeletal 79 OS=Mus musculus OX=10090 GN=Krt79 PE=1 SV=2
7	8	Mouse	sp|Q3UV17|K22O_MOUSE	258	63319	22	13	10	3	0.22	sp|Q3UV17|K22O_MOUSE Keratin, type II cytoskeletal 2 oral OS=Mus musculus OX=10090 GN=Krt76 PE=1 SV=1
8	1	Mouse	tr|A0A0R4J0I9|A0A0R4J0I9_MOUSE	1697	523372	103	65	57	38	0.38	tr|A0A0R4J0I9|A0A0R4J0I9_MOUSE Low density lipoprotein receptor-related protein 1 OS=Mus musculus OX=10090 GN=Lrp1 PE=1 SV=1
9	1	Mouse	tr|Q3TXE5|Q3TXE5_MOUSE	1487	67617	98	61	32	20	3.27	tr|Q3TXE5|Q3TXE5_MOUSE Uncharacterized protein OS=Mus musculus OX=10090 GN=Canx PE=2 SV=1
10	1	Mouse	tr|Q80TD1|Q80TD1_MOUSE	1299	103466	97	64	15	5	0.23	tr|Q80TD1|Q80TD1_MOUSE MKIAA1466 protein (Fragment) OS=Mus musculus OX=10090 GN=mKIAA1466 PE=2 SV=1
11	1	Mouse	sp|Q5SX40|MYH1_MOUSE	1210	224116	110	61	72	42	1.23	sp|Q5SX40|MYH1_MOUSE Myosin-1 OS=Mus musculus OX=10090 GN=Myh1 PE=1 SV=1
11	2	Mouse	sp|P13541|MYH3_MOUSE	1070	224736	81	46	58	33	0.88	sp|P13541|MYH3_MOUSE Myosin-3 OS=Mus musculus OX=10090 GN=Myh3 PE=2 SV=2
11	3	Mouse	tr|B2RWW8|B2RWW8_MOUSE	1044	223640	102	51	66	36	0.99	tr|B2RWW8|B2RWW8_MOUSE Myosin, heavy polypeptide 8, skeletal muscle, perinatal OS=Mus musculus OX=10090 GN=Myh8 PE=2 SV=1
11	4	Mouse	sp|Q5SX39|MYH4_MOUSE	798	223632	84	40	56	30	0.78	sp|Q5SX39|MYH4_MOUSE Myosin-4 OS=Mus musculus OX=10090 GN=Myh4 PE=2 SV=1
12	1	Mouse	sp|P09405|NUCL_MOUSE	1204	76734	69	45	32	19	1.88	sp|P09405|NUCL_MOUSE Nucleolin OS=Mus musculus OX=10090 GN=Ncl PE=1 SV=2
13	1	Mouse	sp|Q80TM9|NISCH_MOUSE	1182	176499	57	39	28	22	0.71	sp|Q80TM9|NISCH_MOUSE Nischarin OS=Mus musculus OX=10090 GN=Nisch PE=1 SV=2
14	1	Mouse	sp|P48678|LMNA_MOUSE	1170	74478	70	48	41	30	4.58	sp|P48678|LMNA_MOUSE Prelamin-A/C OS=Mus musculus OX=10090 GN=Lmna PE=1 SV=2
15	1	Mouse	tr|Q3THH1|Q3THH1_MOUSE	1103	49026	36	28	17	11	1.6	tr|Q3THH1|Q3THH1_MOUSE Uncharacterized protein OS=Mus musculus OX=10090 GN=Pdia6 PE=2 SV=1
16	1	Mouse	tr|E9PW15|E9PW15_MOUSE	1095	80983	49	35	22	16	1.45	tr|E9PW15|E9PW15_MOUSE Polycomb protein Suz12 OS=Mus musculus OX=10090 GN=Suz12 PE=1 SV=1
17	1	Mouse	tr|Q71LX8|Q71LX8_MOUSE	1043	83571	48	34	28	18	1.51	tr|Q71LX8|Q71LX8_MOUSE Heat shock protein 84b OS=Mus musculus OX=10090 GN=Hsp90ab1 PE=1 SV=1
17	2	Mouse	sp|P07901|HS90A_MOUSE	593	85134	30	19	19	12	0.83	sp|P07901|HS90A_MOUSE Heat shock protein HSP 90-alpha OS=Mus musculus OX=10090 GN=Hsp90aa1 PE=1 SV=4
17	3	Mouse	sp|P08113|ENPL_MOUSE	348	92703	19	16	14	13	0.82	sp|P08113|ENPL_MOUSE Endoplasmin OS=Mus musculus OX=10090 GN=Hsp90b1 PE=1 SV=2
18	1	Mouse	tr|Q642L7|Q642L7_MOUSE	959	18282	71	51	11	8	5.24	tr|Q642L7|Q642L7_MOUSE MCG13441 OS=Mus musculus OX=10090 GN=Rps27a PE=2 SV=1
19	1	Mouse	sp|Q8VI56|LRP4_MOUSE	913	217121	62	40	42	28	0.74	sp|Q8VI56|LRP4_MOUSE Low-density lipoprotein receptor-related protein 4 OS=Mus musculus OX=10090 GN=Lrp4 PE=1 SV=3
20	1	Mouse	sp|A2ASS6|TITIN_MOUSE	910	3933362	487	62	364	56	0.06	sp|A2ASS6|TITIN_MOUSE Titin OS=Mus musculus OX=10090 GN=Ttn PE=1 SV=1
21	1	Mouse	sp|Q8VDD5|MYH9_MOUSE	855	227429	71	37	52	29	0.73	sp|Q8VDD5|MYH9_MOUSE Myosin-9 OS=Mus musculus OX=10090 GN=Myh9 PE=1 SV=4
22	1	Mouse	tr|A0A1S6GWJ8|A0A1S6GWJ8_MOUSE	827	86893	50	38	28	21	2.1	tr|A0A1S6GWJ8|A0A1S6GWJ8_MOUSE Uncharacterized protein OS=Mus musculus OX=10090 GN=Hnrnpm PE=2 SV=1
23	1	Mouse	tr|A2AVJ7|A2AVJ7_MOUSE	812	158757	75	36	51	24	0.91	tr|A2AVJ7|A2AVJ7_MOUSE Ribosome-binding protein 1 OS=Mus musculus OX=10090 GN=Rrbp1 PE=1 SV=1
24	1	Mouse	sp|Q9D8E6|RL4_MOUSE	792	47409	64	37	26	19	5.02	sp|Q9D8E6|RL4_MOUSE 60S ribosomal protein L4 OS=Mus musculus OX=10090 GN=Rpl4 PE=1 SV=3
25	1	Mouse	tr|B2MWM9|B2MWM9_MOUSE	786	48136	46	34	19	16	3.11	tr|B2MWM9|B2MWM9_MOUSE Calreticulin OS=Mus musculus OX=10090 GN=Calr PE=1 SV=1
26	1	Mouse	tr|Q4JG03|Q4JG03_MOUSE	771	486378	75	24	47	19	0.18	tr|Q4JG03|Q4JG03_MOUSE Mcl-1 ubiquitin ligase OS=Mus musculus OX=10090 GN=Huwe1 PE=2 SV=1
27	1	Mouse	tr|A2A513|A2A513_MOUSE	691	57178	31	23	13	8	0.82	tr|A2A513|A2A513_MOUSE Keratin, type I cytoskeletal 10 OS=Mus musculus OX=10090 GN=Krt10 PE=1 SV=1
27	2	Mouse	sp|Q9QWL7|K1C17_MOUSE	414	48417	24	19	12	9	1.21	sp|Q9QWL7|K1C17_MOUSE Keratin, type I cytoskeletal 17 OS=Mus musculus OX=10090 GN=Krt17 PE=1 SV=3
27	3	Mouse	sp|Q6IFX2|K1C42_MOUSE	298	50444	16	11	10	6	0.66	sp|Q6IFX2|K1C42_MOUSE Keratin, type I cytoskeletal 42 OS=Mus musculus OX=10090 GN=Krt42 PE=1 SV=1
27	4	Mouse	sp|Q9Z2K1|K1C16_MOUSE	123	51973	6	5	4	3	0.28	sp|Q9Z2K1|K1C16_MOUSE Keratin, type I cytoskeletal 16 OS=Mus musculus OX=10090 GN=Krt16 PE=1 SV=3
27	5	Mouse	sp|Q9Z320|K1C27_MOUSE	82	49645	6	3	5	2	0.19	sp|Q9Z320|K1C27_MOUSE Keratin, type I cytoskeletal 27 OS=Mus musculus OX=10090 GN=Krt27 PE=1 SV=1
28	1	Mouse	tr|A0A0A0MQF6|A0A0A0MQF6_MOUSE	683	38914	29	24	12	9	1.97	tr|A0A0A0MQF6|A0A0A0MQF6_MOUSE Glyceraldehyde-3-phosphate dehydrogenase OS=Mus musculus OX=10090 GN=Gapdh PE=1 SV=1
29	1	Mouse	tr|Q3UCH0|Q3UCH0_MOUSE	632	33546	41	29	17	11	3.02	tr|Q3UCH0|Q3UCH0_MOUSE 60S ribosomal protein L6 OS=Mus musculus OX=10090 GN=Rpl6 PE=1 SV=1
30	1	Mouse	tr|Q58ET1|Q58ET1_MOUSE	625	30129	38	28	17	12	4.41	tr|Q58ET1|Q58ET1_MOUSE MCG11348 OS=Mus musculus OX=10090 GN=Rpl7a PE=1 SV=1
31	1	Mouse	sp|P47963|RL13_MOUSE	598	24348	40	31	16	12	8.54	sp|P47963|RL13_MOUSE 60S ribosomal protein L13 OS=Mus musculus OX=10090 GN=Rpl13 PE=1 SV=3
32	1	Mouse	sp|P99024|TBB5_MOUSE	595	50095	26	23	13	12	2.58	sp|P99024|TBB5_MOUSE Tubulin beta-5 chain OS=Mus musculus OX=10090 GN=Tubb5 PE=1 SV=1
32	2	Mouse	sp|Q9CWF2|TBB2B_MOUSE	535	50377	25	21	12	12	2.55	sp|Q9CWF2|TBB2B_MOUSE Tubulin beta-2B chain OS=Mus musculus OX=10090 GN=Tubb2b PE=1 SV=1
32	3	Mouse	sp|Q7TMM9|TBB2A_MOUSE	534	50274	25	21	12	12	2.56	sp|Q7TMM9|TBB2A_MOUSE Tubulin beta-2A chain OS=Mus musculus OX=10090 GN=Tubb2a PE=1 SV=1
32	4	Mouse	sp|P68372|TBB4B_MOUSE	524	50255	31	22	14	12	2.88	sp|P68372|TBB4B_MOUSE Tubulin beta-4B chain OS=Mus musculus OX=10090 GN=Tubb4b PE=1 SV=1
32	5	Mouse	sp|Q922F4|TBB6_MOUSE	270	50514	20	10	10	7	0.96	sp|Q922F4|TBB6_MOUSE Tubulin beta-6 chain OS=Mus musculus OX=10090 GN=Tubb6 PE=1 SV=1
33	1	Mouse	sp|Q61738|ITA7_MOUSE	595	130502	35	27	19	13	0.53	sp|Q61738|ITA7_MOUSE Integrin alpha-7 OS=Mus musculus OX=10090 GN=Itga7 PE=1 SV=3
34	1	Mouse	tr|Q3TVV6|Q3TVV6_MOUSE	587	88689	63	23	28	15	1.06	tr|Q3TVV6|Q3TVV6_MOUSE Uncharacterized protein OS=Mus musculus OX=10090 GN=Hnrnpu PE=2 SV=1
35	1	Mouse	sp|Q52KR3|PRUN2_MOUSE	584	341188	43	26	27	17	0.25	sp|Q52KR3|PRUN2_MOUSE Protein prune homolog 2 OS=Mus musculus OX=10090 GN=Prune2 PE=1 SV=2
36	1	Mouse	tr|Q3U292|Q3U292_MOUSE	575	22068	33	17	20	9	4.56	tr|Q3U292|Q3U292_MOUSE Uncharacterized protein OS=Mus musculus OX=10090 GN=Hist1h1d PE=2 SV=1
36	2	Mouse	sp|P43274|H14_MOUSE	411	21964	23	13	17	7	2.82	sp|P43274|H14_MOUSE Histone H1.4 OS=Mus musculus OX=10090 GN=Hist1h1e PE=1 SV=2
36	3	Mouse	sp|P43275|H11_MOUSE	108	21772	14	4	9	3	0.79	sp|P43275|H11_MOUSE Histone H1.1 OS=Mus musculus OX=10090 GN=Hist1h1a PE=1 SV=2
37	1	Mouse	tr|Q5EBP9|Q5EBP9_MOUSE	561	90558	27	18	14	12	0.76	tr|Q5EBP9|Q5EBP9_MOUSE Tripartite motif-containing 28 OS=Mus musculus OX=10090 GN=Trim28 PE=2 SV=1
38	1	Mouse	tr|Q3UBI6|Q3UBI6_MOUSE	555	31388	55	33	26	18	8.89	tr|Q3UBI6|Q3UBI6_MOUSE Uncharacterized protein OS=Mus musculus OX=10090 GN=Rpl7 PE=2 SV=1
39	1	Mouse	tr|Q5YLW3|Q5YLW3_MOUSE	554	26828	33	24	16	13	6.73	tr|Q5YLW3|Q5YLW3_MOUSE Ribosomal protein S3 OS=Mus musculus OX=10090 GN=Rps3 PE=1 SV=1
40	1	Mouse	tr|Q3TXV1|Q3TXV1_MOUSE	551	100879	30	17	20	12	0.66	tr|Q3TXV1|Q3TXV1_MOUSE 26S proteasome non-ATPase regulatory subunit 2 OS=Mus musculus OX=10090 GN=Psmd2 PE=2 SV=1
41	1	Mouse	tr|Q5BLK1|Q5BLK1_MOUSE	541	28834	25	17	13	8	2.74	tr|Q5BLK1|Q5BLK1_MOUSE 40S ribosomal protein S6 OS=Mus musculus OX=10090 GN=Rps6 PE=1 SV=1
42	1	Mouse	sp|Q03265|ATPA_MOUSE	526	59830	27	17	20	12	1.35	sp|Q03265|ATPA_MOUSE ATP synthase subunit alpha, mitochondrial OS=Mus musculus OX=10090 GN=Atp5f1a PE=1 SV=1
43	1	Mouse	tr|Q497E9|Q497E9_MOUSE	523	24475	33	22	15	10	4.63	tr|Q497E9|Q497E9_MOUSE 40S ribosomal protein S8 OS=Mus musculus OX=10090 GN=Rps8 PE=1 SV=1
44	1	Mouse	sp|Q8R429|AT2A1_MOUSE	520	110723	34	22	21	13	0.72	sp|Q8R429|AT2A1_MOUSE Sarcoplasmic/endoplasmic reticulum calcium ATPase 1 OS=Mus musculus OX=10090 GN=Atp2a1 PE=1 SV=1
44	2	Mouse	sp|O55143|AT2A2_MOUSE	437	116437	31	22	18	13	0.67	sp|O55143|AT2A2_MOUSE Sarcoplasmic/endoplasmic reticulum calcium ATPase 2 OS=Mus musculus OX=10090 GN=Atp2a2 PE=1 SV=2
45	1	Mouse	tr|B2RQQ5|B2RQQ5_MOUSE	519	271395	62	22	44	16	0.29	tr|B2RQQ5|B2RQQ5_MOUSE Microtubule-associated protein 1B OS=Mus musculus OX=10090 GN=Map1b PE=2 SV=1
46	1	Mouse	sp|Q6P5E4|UGGG1_MOUSE	507	177007	34	19	25	13	0.37	sp|Q6P5E4|UGGG1_MOUSE UDP-glucose:glycoprotein glucosyltransferase 1 OS=Mus musculus OX=10090 GN=Uggt1 PE=1 SV=4
47	1	Mouse	tr|A0A2I3BQS6|A0A2I3BQS6_MOUSE	502	311967	37	21	29	15	0.23	tr|A0A2I3BQS6|A0A2I3BQS6_MOUSE E3 ubiquitin-protein ligase UBR5 OS=Mus musculus OX=10090 GN=Ubr5 PE=1 SV=1
48	1	Mouse	sp|P05213|TBA1B_MOUSE	496	50804	23	20	10	9	1.13	sp|P05213|TBA1B_MOUSE Tubulin alpha-1B chain OS=Mus musculus OX=10090 GN=Tuba1b PE=1 SV=2
48	2	Mouse	sp|P68369|TBA1A_MOUSE	486	50788	24	21	10	9	1.13	sp|P68369|TBA1A_MOUSE Tubulin alpha-1A chain OS=Mus musculus OX=10090 GN=Tuba1a PE=1 SV=1
49	1	Mouse	sp|O35295|PURB_MOUSE	481	33995	17	13	13	9	2.08	sp|O35295|PURB_MOUSE Transcriptional activator protein Pur-beta OS=Mus musculus OX=10090 GN=Purb PE=1 SV=3
49	2	Mouse	sp|P42669|PURA_MOUSE	71	34976	8	5	6	4	0.62	sp|P42669|PURA_MOUSE Transcriptional activator protein Pur-alpha OS=Mus musculus OX=10090 GN=Pura PE=1 SV=1
50	1	Mouse	tr|Q3T9U9|Q3T9U9_MOUSE	478	46378	35	19	21	10	1.5	tr|Q3T9U9|Q3T9U9_MOUSE Uncharacterized protein OS=Mus musculus OX=10090 GN=Rpl3 PE=2 SV=1
51	1	Mouse	sp|Q01853|TERA_MOUSE	473	89950	50	22	27	16	1.14	sp|Q01853|TERA_MOUSE Transitional endoplasmic reticulum ATPase OS=Mus musculus OX=10090 GN=Vcp PE=1 SV=4
52	1	Mouse	tr|Q3TJK3|Q3TJK3_MOUSE	453	46619	20	12	13	9	1.27	tr|Q3TJK3|Q3TJK3_MOUSE Uncharacterized protein OS=Mus musculus OX=10090 GN=Serpinh1 PE=2 SV=1
53	1	Mouse	tr|Q3UXQ6|Q3UXQ6_MOUSE	449	29773	35	20	16	9	2.6	tr|Q3UXQ6|Q3UXQ6_MOUSE 40S ribosomal protein S4 OS=Mus musculus OX=10090 GN=Rps4x PE=2 SV=1
54	1	Mouse	sp|Q61584|FXR1_MOUSE	438	76517	27	15	19	9	0.65	sp|Q61584|FXR1_MOUSE Fragile X mental retardation syndrome-related protein 1 OS=Mus musculus OX=10090 GN=Fxr1 PE=1 SV=2
54	2	Mouse	tr|Q6P5B5|Q6P5B5_MOUSE	116	74550	12	5	9	3	0.19	tr|Q6P5B5|Q6P5B5_MOUSE Fragile X mental retardation syndrome-related protein 2 OS=Mus musculus OX=10090 GN=Fxr2 PE=1 SV=1
55	1	Mouse	tr|Q3U850|Q3U850_MOUSE	436	34563	22	16	12	8	1.67	tr|Q3U850|Q3U850_MOUSE Uncharacterized protein OS=Mus musculus OX=10090 GN=Rpl5 PE=2 SV=1
56	1	Mouse	sp|Q8CGC7|SYEP_MOUSE	436	171739	33	16	24	12	0.35	sp|Q8CGC7|SYEP_MOUSE Bifunctional glutamate/proline--tRNA ligase OS=Mus musculus OX=10090 GN=Eprs PE=1 SV=4
57	1	Mouse	tr|Q6IFT3|Q6IFT3_MOUSE	424	86156	15	11	6	2	0.1	tr|Q6IFT3|Q6IFT3_MOUSE Keratin Kb40 OS=Mus musculus OX=10090 GN=Krt78 PE=2 SV=1
58	1	Mouse	tr|Q58EW0|Q58EW0_MOUSE	424	21688	25	14	12	6	2.21	tr|Q58EW0|Q58EW0_MOUSE MCG132477, isoform CRA_a OS=Mus musculus OX=10090 GN=Rpl18 PE=1 SV=1
59	1	Mouse	tr|A2A547|A2A547_MOUSE	418	23347	24	11	11	7	2.55	tr|A2A547|A2A547_MOUSE Ribosomal protein L19 OS=Mus musculus OX=10090 GN=Rpl19 PE=1 SV=1
60	1	Mouse	tr|E9Q1W3|E9Q1W3_MOUSE	416	831448	160	30	124	26	0.14	tr|E9Q1W3|E9Q1W3_MOUSE Nebulin OS=Mus musculus OX=10090 GN=Neb PE=1 SV=1
61	1	Mouse	sp|Q3URU2|PEG3_MOUSE	406	180874	34	17	25	13	0.36	sp|Q3URU2|PEG3_MOUSE Paternally-expressed gene 3 protein OS=Mus musculus OX=10090 GN=Peg3 PE=1 SV=1
62	1	Mouse	tr|Q3UAC2|Q3UAC2_MOUSE	406	30122	39	24	19	13	6.17	tr|Q3UAC2|Q3UAC2_MOUSE 40S ribosomal protein S3a OS=Mus musculus OX=10090 GN=Rps3a1 PE=2 SV=1
63	1	Mouse	tr|E9Q6R7|E9Q6R7_MOUSE	394	394628	52	18	41	16	0.19	tr|E9Q6R7|E9Q6R7_MOUSE Utrophin OS=Mus musculus OX=10090 GN=Utrn PE=1 SV=1
64	1	Mouse	tr|Q3UJS0|Q3UJS0_MOUSE	393	28277	26	21	12	10	3.45	tr|Q3UJS0|Q3UJS0_MOUSE Uncharacterized protein OS=Mus musculus OX=10090 GN=Rpl8 PE=2 SV=1
65	1	Mouse	tr|Q8CGB2|Q8CGB2_MOUSE	393	133626	24	14	13	9	0.33	tr|Q8CGB2|Q8CGB2_MOUSE Thrombospondin 1 OS=Mus musculus OX=10090 GN=Thbs1 PE=2 SV=1
66	1	Mouse	tr|Q9WVS5|Q9WVS5_MOUSE	392	60044	29	17	19	13	1.7	tr|Q9WVS5|Q9WVS5_MOUSE Chaperonin containing TCP-1 theta subunit OS=Mus musculus OX=10090 GN=Cctq PE=3 SV=1
67	1	Mouse	tr|Q3U4U6|Q3U4U6_MOUSE	372	61162	33	16	19	11	1.15	tr|Q3U4U6|Q3U4U6_MOUSE T-complex protein 1 subunit gamma OS=Mus musculus OX=10090 GN=Cct3 PE=1 SV=1
68	1	Mouse	sp|P52332|JAK1_MOUSE	369	135163	40	18	23	12	0.46	sp|P52332|JAK1_MOUSE Tyrosine-protein kinase JAK1 OS=Mus musculus OX=10090 GN=Jak1 PE=1 SV=1
69	1	Mouse	sp|Q62261|SPTB2_MOUSE	368	274908	46	14	39	11	0.19	sp|Q62261|SPTB2_MOUSE Spectrin beta chain, non-erythrocytic 1 OS=Mus musculus OX=10090 GN=Sptbn1 PE=1 SV=2
70	1	Mouse	sp|Q3V3R1|C1TM_MOUSE	339	106518	29	16	23	13	0.69	sp|Q3V3R1|C1TM_MOUSE Monofunctional C1-tetrahydrofolate synthase, mitochondrial OS=Mus musculus OX=10090 GN=Mthfd1l PE=1 SV=2
71	1	Mouse	tr|A0A087WR50|A0A087WR50_MOUSE	335	266327	22	11	19	8	0.14	tr|A0A087WR50|A0A087WR50_MOUSE Fibronectin OS=Mus musculus OX=10090 GN=Fn1 PE=1 SV=1
72	1	Mouse	tr|Q8C2Q7|Q8C2Q7_MOUSE	330	51470	18	10	10	5	0.51	tr|Q8C2Q7|Q8C2Q7_MOUSE Heterogeneous nuclear ribonucleoprotein H OS=Mus musculus OX=10090 GN=Hnrnph1 PE=1 SV=1
72	2	Mouse	sp|P70333|HNRH2_MOUSE	189	49533	16	8	10	5	0.54	sp|P70333|HNRH2_MOUSE Heterogeneous nuclear ribonucleoprotein H2 OS=Mus musculus OX=10090 GN=Hnrnph2 PE=1 SV=1
73	1	Mouse	sp|P46471|PRS7_MOUSE	321	49016	25	11	17	8	1	sp|P46471|PRS7_MOUSE 26S proteasome regulatory subunit 7 OS=Mus musculus OX=10090 GN=Psmc2 PE=1 SV=5
74	1	Mouse	tr|Q3THJ6|Q3THJ6_MOUSE	321	25073	19	11	9	5	1.32	tr|Q3THJ6|Q3THJ6_MOUSE Uncharacterized protein OS=Mus musculus OX=10090 PE=2 SV=1
75	1	Mouse	tr|A1L333|A1L333_MOUSE	311	69750	46	15	17	10	0.84	tr|A1L333|A1L333_MOUSE DEAD (Asp-Glu-Ala-Asp) box polypeptide 5 OS=Mus musculus OX=10090 GN=Ddx5 PE=2 SV=1
75	2	Mouse	sp|Q62167|DDX3X_MOUSE	191	73455	18	9	15	7	0.5	sp|Q62167|DDX3X_MOUSE ATP-dependent RNA helicase DDX3X OS=Mus musculus OX=10090 GN=Ddx3x PE=1 SV=3
75	3	Mouse	sp|Q501J6|DDX17_MOUSE	127	72981	11	5	9	4	0.26	sp|Q501J6|DDX17_MOUSE Probable ATP-dependent RNA helicase DDX17 OS=Mus musculus OX=10090 GN=Ddx17 PE=1 SV=1
76	1	Mouse	tr|Q3UJS5|Q3UJS5_MOUSE	306	16507	13	11	6	5	2.54	tr|Q3UJS5|Q3UJS5_MOUSE Uncharacterized protein OS=Mus musculus OX=10090 GN=Rps14 PE=2 SV=1
77	1	Mouse	sp|Q8CGP5|H2A1F_MOUSE	303	14153	19	11	8	4	2.23	sp|Q8CGP5|H2A1F_MOUSE Histone H2A type 1-F OS=Mus musculus OX=10090 GN=Hist1h2af PE=1 SV=3
77	2	Mouse	sp|Q64523|H2A2C_MOUSE	272	13980	19	11	8	4	2.29	sp|Q64523|H2A2C_MOUSE Histone H2A type 2-C OS=Mus musculus OX=10090 GN=Hist2h2ac PE=1 SV=3
77	3	Mouse	sp|P0C0S6|H2AZ_MOUSE	157	13545	9	7	4	3	1.51	sp|P0C0S6|H2AZ_MOUSE Histone H2A.Z OS=Mus musculus OX=10090 GN=H2afz PE=1 SV=2
78	1	Mouse	sp|P14115|RL27A_MOUSE	301	16709	15	13	8	6	3.47	sp|P14115|RL27A_MOUSE 60S ribosomal protein L27a OS=Mus musculus OX=10090 GN=Rpl27a PE=1 SV=5
79	1	Mouse	tr|Q5M9M0|Q5M9M0_MOUSE	299	23563	30	18	14	9	4.01	tr|Q5M9M0|Q5M9M0_MOUSE MCG23455, isoform CRA_e OS=Mus musculus OX=10090 GN=Rpl13a PE=1 SV=1
80	1	Mouse	sp|Q9ERG0|LIMA1_MOUSE	295	84635	28	13	21	10	0.66	sp|Q9ERG0|LIMA1_MOUSE LIM domain and actin-binding protein 1 OS=Mus musculus OX=10090 GN=Lima1 PE=1 SV=3
81	1	Mouse	tr|Q5FWB6|Q5FWB6_MOUSE	295	34336	21	12	12	7	1.38	tr|Q5FWB6|Q5FWB6_MOUSE 60S acidic ribosomal protein P0 OS=Mus musculus OX=10090 GN=Rplp0 PE=2 SV=1
82	1	Mouse	tr|Q3UBT1|Q3UBT1_MOUSE	294	35709	11	9	9	7	1.3	tr|Q3UBT1|Q3UBT1_MOUSE Y box protein 1 OS=Mus musculus OX=10090 GN=Ybx1 PE=1 SV=1
82	2	Mouse	tr|Q61478|Q61478_MOUSE	155	33425	4	3	4	3	0.46	tr|Q61478|Q61478_MOUSE DbpA murine homologue OS=Mus musculus OX=10090 GN=Ybx3 PE=2 SV=1
82	3	Mouse	sp|Q9JKB3|YBOX3_MOUSE	149	38790	5	3	4	3	0.39	sp|Q9JKB3|YBOX3_MOUSE Y-box-binding protein 3 OS=Mus musculus OX=10090 GN=Ybx3 PE=1 SV=2
83	1	Mouse	tr|B2RRE2|B2RRE2_MOUSE	289	233021	48	13	38	13	0.27	tr|B2RRE2|B2RRE2_MOUSE Myo18a protein OS=Mus musculus OX=10090 GN=Myo18a PE=1 SV=1
84	1	Mouse	tr|Q3U9Q8|Q3U9Q8_MOUSE	286	80997	31	13	17	11	0.79	tr|Q3U9Q8|Q3U9Q8_MOUSE Uncharacterized protein OS=Mus musculus OX=10090 GN=Gsn PE=2 SV=1
85	1	Mouse	sp|Q8BFR5|EFTU_MOUSE	279	49876	17	10	10	6	0.67	sp|Q8BFR5|EFTU_MOUSE Elongation factor Tu, mitochondrial OS=Mus musculus OX=10090 GN=Tufm PE=1 SV=1
86	1	Mouse	tr|Q3UJZ8|Q3UJZ8_MOUSE	275	58524	23	12	11	4	0.34	tr|Q3UJZ8|Q3UJZ8_MOUSE T-complex protein 1 subunit delta OS=Mus musculus OX=10090 GN=Cct4 PE=2 SV=1
87	1	Mouse	tr|E9Q616|E9Q616_MOUSE	265	604664	112	17	75	15	0.11	tr|E9Q616|E9Q616_MOUSE AHNAK nucleoprotein (desmoyokin) OS=Mus musculus OX=10090 GN=Ahnak PE=1 SV=1
88	1	Mouse	tr|A0A1B0GRR3|A0A1B0GRR3_MOUSE	264	15302	18	13	10	8	7.84	tr|A0A1B0GRR3|A0A1B0GRR3_MOUSE 40S ribosomal protein S11 OS=Mus musculus OX=10090 GN=Rps11 PE=1 SV=1
89	1	Mouse	tr|D3YUT3|D3YUT3_MOUSE	259	14887	13	11	8	7	6.12	tr|D3YUT3|D3YUT3_MOUSE 40S ribosomal protein S19 (Fragment) OS=Mus musculus OX=10090 GN=Rps19 PE=1 SV=2
90	1	Mouse	sp|Q8BX02|KANK2_MOUSE	255	90988	23	15	19	12	0.76	sp|Q8BX02|KANK2_MOUSE KN motif and ankyrin repeat domain-containing protein 2 OS=Mus musculus OX=10090 GN=Kank2 PE=1 SV=1
91	1	Mouse	tr|Q3U7D2|Q3U7D2_MOUSE	252	24245	16	14	7	6	1.85	tr|Q3U7D2|Q3U7D2_MOUSE Ribosomal protein L15 OS=Mus musculus OX=10090 GN=Rpl15 PE=2 SV=1
92	1	Mouse	tr|Q4FE56|Q4FE56_MOUSE	251	293509	31	11	25	9	0.14	tr|Q4FE56|Q4FE56_MOUSE Probable ubiquitin carboxyl-terminal hydrolase FAF-X OS=Mus musculus OX=10090 GN=Usp9x PE=1 SV=1
93	1	Mouse	sp|Q9Z0X1|AIFM1_MOUSE	251	66952	21	11	12	7	0.56	sp|Q9Z0X1|AIFM1_MOUSE Apoptosis-inducing factor 1, mitochondrial OS=Mus musculus OX=10090 GN=Aifm1 PE=1 SV=1
94	1	Mouse	sp|E9Q9K5|TRDN_MOUSE	251	77967	25	7	19	5	0.32	sp|E9Q9K5|TRDN_MOUSE Triadin OS=Mus musculus OX=10090 GN=Trdn PE=1 SV=1
95	1	Mouse	tr|Q3TI05|Q3TI05_MOUSE	251	58424	18	12	13	8	0.79	tr|Q3TI05|Q3TI05_MOUSE Chaperonin containing Tcp1, subunit 6a (Zeta) OS=Mus musculus OX=10090 GN=Cct6a PE=2 SV=1
96	1	Mouse	tr|Q3U2W2|Q3U2W2_MOUSE	246	152854	30	8	24	6	0.18	tr|Q3U2W2|Q3U2W2_MOUSE MYB binding protein (P160) 1a, isoform CRA_b OS=Mus musculus OX=10090 GN=Mybbp1a PE=1 SV=1
97	1	Mouse	tr|Q3UCD3|Q3UCD3_MOUSE	240	38921	15	7	11	5	0.72	tr|Q3UCD3|Q3UCD3_MOUSE Annexin OS=Mus musculus OX=10090 GN=Anxa2 PE=2 SV=1
98	1	Mouse	tr|Q5BLJ7|Q5BLJ7_MOUSE	236	17212	16	9	7	5	2.38	tr|Q5BLJ7|Q5BLJ7_MOUSE MCG10205 OS=Mus musculus OX=10090 GN=Rps13 PE=1 SV=1
99	1	Mouse	tr|Q1WWK3|Q1WWK3_MOUSE	235	22431	24	13	14	7	2.72	tr|Q1WWK3|Q1WWK3_MOUSE Hist1h1b protein (Fragment) OS=Mus musculus OX=10090 GN=Hist1h1b PE=2 SV=1
100	1	Mouse	tr|Q542I9|Q542I9_MOUSE	231	49325	34	13	19	10	1.37	tr|Q542I9|Q542I9_MOUSE MCG122657 OS=Mus musculus OX=10090 GN=Psmc1 PE=1 SV=1
100	2	Mouse	sp|P62196|PRS8_MOUSE	107	45768	12	3	9	3	0.32	sp|P62196|PRS8_MOUSE 26S proteasome regulatory subunit 8 OS=Mus musculus OX=10090 GN=Psmc5 PE=1 SV=1
101	1	Mouse	tr|A0A1Y7VKY1|A0A1Y7VKY1_MOUSE	228	17738	17	10	10	6	3.12	tr|A0A1Y7VKY1|A0A1Y7VKY1_MOUSE MCG116671 OS=Mus musculus OX=10090 GN=Gm11361 PE=3 SV=1
102	1	Mouse	tr|Q5BLJ9|Q5BLJ9_MOUSE	227	15788	22	12	12	5	3.9	tr|Q5BLJ9|Q5BLJ9_MOUSE 60S ribosomal protein L27 OS=Mus musculus OX=10090 GN=Rpl27 PE=1 SV=1
103	1	Mouse	sp|A2AKX3|SETX_MOUSE	224	301621	39	9	29	8	0.12	sp|A2AKX3|SETX_MOUSE Probable helicase senataxin OS=Mus musculus OX=10090 GN=Setx PE=1 SV=1
104	1	Mouse	tr|H3BJ40|H3BJ40_MOUSE	224	111048	25	12	18	9	0.41	tr|H3BJ40|H3BJ40_MOUSE Rho guanine nucleotide exchange factor 2 OS=Mus musculus OX=10090 GN=Arhgef2 PE=1 SV=1
105	1	Mouse	tr|Q5NTY0|Q5NTY0_MOUSE	220	45581	19	8	15	7	0.92	tr|Q5NTY0|Q5NTY0_MOUSE DnaJ (Hsp40) homolog, subfamily A, member 1 OS=Mus musculus OX=10090 GN=Dnaja1 PE=1 SV=1
106	1	Mouse	tr|Q9CWK0|Q9CWK0_MOUSE	218	26414	19	7	11	5	1.22	tr|Q9CWK0|Q9CWK0_MOUSE Uncharacterized protein OS=Mus musculus OX=10090 GN=Rpl14 PE=2 SV=1
107	1	Mouse	tr|Q8VC94|Q8VC94_MOUSE	213	19240	13	6	7	3	0.93	tr|Q8VC94|Q8VC94_MOUSE Rpl11 protein OS=Mus musculus OX=10090 GN=Rpl11 PE=2 SV=1
108	1	Mouse	tr|Q8BSH3|Q8BSH3_MOUSE	213	32736	21	7	12	6	1.17	tr|Q8BSH3|Q8BSH3_MOUSE Tropomyosin alpha-1 chain OS=Mus musculus OX=10090 GN=Tpm1 PE=1 SV=1
108	2	Mouse	sp|P58774|TPM2_MOUSE	166	32931	16	6	13	5	0.9	sp|P58774|TPM2_MOUSE Tropomyosin beta chain OS=Mus musculus OX=10090 GN=Tpm2 PE=1 SV=1
109	1	Mouse	tr|B1ARU4|B1ARU4_MOUSE	212	836665	97	9	72	8	0.04	tr|B1ARU4|B1ARU4_MOUSE Microtubule-actin cross-linking factor 1 OS=Mus musculus OX=10090 GN=Macf1 PE=1 SV=1
110	1	Mouse	tr|B1ARA3|B1ARA3_MOUSE	212	12210	26	17	12	9	20.2	tr|B1ARA3|B1ARA3_MOUSE 60S ribosomal protein L26 (Fragment) OS=Mus musculus OX=10090 GN=Rpl26 PE=1 SV=1
111	1	Mouse	tr|Q3UJA8|Q3UJA8_MOUSE	210	57350	9	6	7	4	0.35	tr|Q3UJA8|Q3UJA8_MOUSE Protein disulfide-isomerase OS=Mus musculus OX=10090 GN=P4hb PE=2 SV=1
112	1	Mouse	tr|A0A0R4J260|A0A0R4J260_MOUSE	209	123763	14	9	10	7	0.27	tr|A0A0R4J260|A0A0R4J260_MOUSE OTU domain-containing protein 4 OS=Mus musculus OX=10090 GN=Otud4 PE=1 SV=1
113	1	Mouse	tr|A1BN54|A1BN54_MOUSE	208	103283	16	10	15	9	0.45	tr|A1BN54|A1BN54_MOUSE Alpha actinin 1a OS=Mus musculus OX=10090 GN=Actn1 PE=1 SV=1
114	1	Mouse	tr|Q3TXF9|Q3TXF9_MOUSE	203	114222	14	8	14	8	0.35	tr|Q3TXF9|Q3TXF9_MOUSE Sodium/potassium-transporting ATPase subunit alpha OS=Mus musculus OX=10090 GN=Atp1a1 PE=2 SV=1
115	1	Mouse	tr|A0A1L1SQA8|A0A1L1SQA8_MOUSE	203	10360	10	8	5	5	6.35	tr|A0A1L1SQA8|A0A1L1SQA8_MOUSE 40S ribosomal protein S25 OS=Mus musculus OX=10090 GN=Rps25 PE=1 SV=1
116	1	Mouse	tr|B7ZWK3|B7ZWK3_MOUSE	202	283519	45	15	37	13	0.22	tr|B7ZWK3|B7ZWK3_MOUSE Spna2 protein OS=Mus musculus OX=10090 GN=Sptan1 PE=2 SV=1
117	1	Mouse	tr|Q9Z1R9|Q9Z1R9_MOUSE	201	26802	24	14	3	1	0.17	tr|Q9Z1R9|Q9Z1R9_MOUSE MCG124046 OS=Mus musculus OX=10090 GN=Prss1 PE=1 SV=1
118	1	Mouse	sp|Q80WJ7|LYRIC_MOUSE	199	63922	18	12	11	7	0.6	sp|Q80WJ7|LYRIC_MOUSE Protein LYRIC OS=Mus musculus OX=10090 GN=Mtdh PE=1 SV=1
119	1	Mouse	tr|Q3ULC7|Q3ULC7_MOUSE	198	94164	30	10	22	8	0.44	tr|Q3ULC7|Q3ULC7_MOUSE Uncharacterized protein OS=Mus musculus OX=10090 GN=Ddx21 PE=2 SV=1
120	1	Mouse	tr|Q3TFF0|Q3TFF0_MOUSE	197	46345	13	6	11	5	0.58	tr|Q3TFF0|Q3TFF0_MOUSE Uncharacterized protein OS=Mus musculus OX=10090 GN=Dnaja2 PE=2 SV=1
121	1	Mouse	tr|Q3UIL5|Q3UIL5_MOUSE	194	85673	30	9	14	5	0.28	tr|Q3UIL5|Q3UIL5_MOUSE Uncharacterized protein OS=Mus musculus OX=10090 GN=Maged1 PE=2 SV=1
122	1	Mouse	tr|Q3UW40|Q3UW40_MOUSE	193	18355	12	5	7	2	0.58	tr|Q3UW40|Q3UW40_MOUSE Uncharacterized protein OS=Mus musculus OX=10090 GN=Rpl24 PE=2 SV=1
123	1	Mouse	tr|Q5BLK0|Q5BLK0_MOUSE	193	17965	14	7	9	3	1.01	tr|Q5BLK0|Q5BLK0_MOUSE MCG18564, isoform CRA_a OS=Mus musculus OX=10090 GN=Rpl12 PE=1 SV=1
124	1	Mouse	tr|Q3UNI1|Q3UNI1_MOUSE	189	77080	9	5	7	3	0.18	tr|Q3UNI1|Q3UNI1_MOUSE NAD-dependent protein deacetylase sirtuin-1 OS=Mus musculus OX=10090 GN=Sirt1 PE=1 SV=1
125	1	Mouse	sp|A2AUC9|KLH41_MOUSE	189	68945	20	12	10	7	0.54	sp|A2AUC9|KLH41_MOUSE Kelch-like protein 41 OS=Mus musculus OX=10090 GN=Klhl41 PE=1 SV=1
126	1	Mouse	sp|P62911|RL32_MOUSE	187	15964	17	8	8	5	2.7	sp|P62911|RL32_MOUSE 60S ribosomal protein L32 OS=Mus musculus OX=10090 GN=Rpl32 PE=1 SV=2
127	1	Mouse	tr|M0QW57|M0QW57_MOUSE	186	36183	13	7	10	5	0.8	tr|M0QW57|M0QW57_MOUSE Junctional sarcoplasmic reticulum protein 1 OS=Mus musculus OX=10090 GN=Jsrp1 PE=1 SV=1
128	1	Mouse	sp|Q921E6|EED_MOUSE	185	50907	10	5	6	2	0.28	sp|Q921E6|EED_MOUSE Polycomb protein EED OS=Mus musculus OX=10090 GN=Eed PE=1 SV=1
129	1	Mouse	tr|Q3UV57|Q3UV57_MOUSE	182	104866	15	9	13	8	0.39	tr|Q3UV57|Q3UV57_MOUSE Uncharacterized protein OS=Mus musculus OX=10090 GN=Dcaf5 PE=1 SV=1
130	1	Mouse	sp|P38647|GRP75_MOUSE	179	73701	16	6	10	5	0.34	sp|P38647|GRP75_MOUSE Stress-70 protein, mitochondrial OS=Mus musculus OX=10090 GN=Hspa9 PE=1 SV=3
131	1	Mouse	tr|A0A0G2JDW7|A0A0G2JDW7_MOUSE	178	9569	13	10	6	5	7.58	tr|A0A0G2JDW7|A0A0G2JDW7_MOUSE 40S ribosomal protein S27 (Fragment) OS=Mus musculus OX=10090 GN=Rps27 PE=1 SV=1
131	2	Mouse	sp|Q6ZWY3|RS27L_MOUSE	144	9813	9	5	5	3	2.53	sp|Q6ZWY3|RS27L_MOUSE 40S ribosomal protein S27-like OS=Mus musculus OX=10090 GN=Rps27l PE=1 SV=3
132	1	Mouse	tr|Q3U561|Q3U561_MOUSE	176	24971	20	12	12	6	1.76	tr|Q3U561|Q3U561_MOUSE Ribosomal protein OS=Mus musculus OX=10090 GN=Rpl10a PE=2 SV=1
133	1	Mouse	tr|Q5U438|Q5U438_MOUSE	175	32739	16	7	11	4	0.68	tr|Q5U438|Q5U438_MOUSE Nucleophosmin 1 OS=Mus musculus OX=10090 GN=Npm1 PE=2 SV=1
134	1	Mouse	sp|P27773|PDIA3_MOUSE	174	57099	21	12	13	9	0.96	sp|P27773|PDIA3_MOUSE Protein disulfide-isomerase A3 OS=Mus musculus OX=10090 GN=Pdia3 PE=1 SV=2
135	1	Mouse	tr|Q3UIJ0|Q3UIJ0_MOUSE	170	60123	13	10	10	7	0.64	tr|Q3UIJ0|Q3UIJ0_MOUSE Uncharacterized protein OS=Mus musculus OX=10090 GN=Cct7 PE=2 SV=1
136	1	Mouse	tr|Q3U417|Q3U417_MOUSE	170	109098	15	7	13	6	0.27	tr|Q3U417|Q3U417_MOUSE Uncharacterized protein OS=Mus musculus OX=10090 GN=Ppfibp1 PE=2 SV=1
137	1	Mouse	sp|P80316|TCPE_MOUSE	168	60042	18	6	13	4	0.33	sp|P80316|TCPE_MOUSE T-complex protein 1 subunit epsilon OS=Mus musculus OX=10090 GN=Cct5 PE=1 SV=1
138	1	Mouse	tr|Q6ZQK2|Q6ZQK2_MOUSE	167	191991	34	9	23	7	0.17	tr|Q6ZQK2|Q6ZQK2_MOUSE MKIAA0051 protein (Fragment) OS=Mus musculus OX=10090 GN=Iqgap1 PE=2 SV=1
139	1	Mouse	tr|Q3TXH7|Q3TXH7_MOUSE	166	86286	25	8	19	7	0.41	tr|Q3TXH7|Q3TXH7_MOUSE Uncharacterized protein OS=Mus musculus OX=10090 GN=Csde1 PE=2 SV=1
140	1	Mouse	tr|B2RTM0|B2RTM0_MOUSE	164	11360	13	7	7	3	1.99	tr|B2RTM0|B2RTM0_MOUSE Histone H4 OS=Mus musculus OX=10090 GN=Hist2h4 PE=1 SV=1
141	1	Mouse	sp|Q6ZPF4|FMNL3_MOUSE	161	118007	18	5	15	3	0.11	sp|Q6ZPF4|FMNL3_MOUSE Formin-like protein 3 OS=Mus musculus OX=10090 GN=Fmnl3 PE=1 SV=2
142	1	Mouse	tr|Q3U9Q3|Q3U9Q3_MOUSE	154	50077	16	9	12	7	0.81	tr|Q3U9Q3|Q3U9Q3_MOUSE Uncharacterized protein OS=Mus musculus OX=10090 GN=Hnrnpk PE=2 SV=1
143	1	Mouse	tr|A6H663|A6H663_MOUSE	154	62049	15	6	12	5	0.41	tr|A6H663|A6H663_MOUSE BCL2-associated athanogene 3 OS=Mus musculus OX=10090 GN=Bag3 PE=2 SV=1
144	1	Mouse	sp|Q9ERU9|RBP2_MOUSE	153	344727	41	6	29	5	0.06	sp|Q9ERU9|RBP2_MOUSE E3 SUMO-protein ligase RanBP2 OS=Mus musculus OX=10090 GN=Ranbp2 PE=1 SV=2
145	1	Mouse	sp|D3YYU8|OBSL1_MOUSE	153	200835	21	4	9	3	0.07	sp|D3YYU8|OBSL1_MOUSE Obscurin-like protein 1 OS=Mus musculus OX=10090 GN=Obsl1 PE=1 SV=1
145	2	Mouse	tr|Q80TU8|Q80TU8_MOUSE	82	87007	11	2	3	2	0.1	tr|Q80TU8|Q80TU8_MOUSE MKIAA0657 protein (Fragment) OS=Mus musculus OX=10090 GN=mKIAA0657 PE=4 SV=3
146	1	Mouse	tr|Q3TE95|Q3TE95_MOUSE	151	41071	3	3	3	3	0.36	tr|Q3TE95|Q3TE95_MOUSE Uncharacterized protein OS=Mus musculus OX=10090 GN=Rcn2 PE=2 SV=1
147	1	Mouse	sp|Q60972|RBBP4_MOUSE	151	47911	12	10	8	7	0.86	sp|Q60972|RBBP4_MOUSE Histone-binding protein RBBP4 OS=Mus musculus OX=10090 GN=Rbbp4 PE=1 SV=5
148	1	Mouse	tr|Q792Z1|Q792Z1_MOUSE	148	26888	13	3	3	1	0.17	tr|Q792Z1|Q792Z1_MOUSE MCG140784 OS=Mus musculus OX=10090 GN=Try10 PE=1 SV=1
149	1	Mouse	tr|Q542X7|Q542X7_MOUSE	148	57783	22	9	16	8	0.8	tr|Q542X7|Q542X7_MOUSE Chaperonin subunit 2 (Beta), isoform CRA_a OS=Mus musculus OX=10090 GN=Cct2 PE=1 SV=1
150	1	Mouse	tr|A4FUS1|A4FUS1_MOUSE	146	16549	12	7	6	3	1.14	tr|A4FUS1|A4FUS1_MOUSE MCG123443 OS=Mus musculus OX=10090 GN=Rps16 PE=1 SV=1
151	1	Mouse	tr|Q3UA81|Q3UA81_MOUSE	146	50423	14	5	8	4	0.4	tr|Q3UA81|Q3UA81_MOUSE Elongation factor 1-alpha OS=Mus musculus OX=10090 GN=Eef1a1 PE=2 SV=1
152	1	Mouse	sp|Q6ZWV7|RL35_MOUSE	145	14544	8	6	6	4	2.15	sp|Q6ZWV7|RL35_MOUSE 60S ribosomal protein L35 OS=Mus musculus OX=10090 GN=Rpl35 PE=1 SV=1
153	1	Mouse	sp|Q6ZWN5|RS9_MOUSE	144	22635	17	9	12	8	3.43	sp|Q6ZWN5|RS9_MOUSE 40S ribosomal protein S9 OS=Mus musculus OX=10090 GN=Rps9 PE=1 SV=3
154	1	Mouse	tr|Q80TM2|Q80TM2_MOUSE	142	274130	29	6	21	6	0.1	tr|Q80TM2|Q80TM2_MOUSE MKIAA1027 protein (Fragment) OS=Mus musculus OX=10090 GN=Tln1 PE=2 SV=4
155	1	Mouse	tr|A0A1L1SQG7|A0A1L1SQG7_MOUSE	140	573404	58	10	37	9	0.07	tr|A0A1L1SQG7|A0A1L1SQG7_MOUSE Ryanodine receptor 1 OS=Mus musculus OX=10090 GN=Ryr1 PE=1 SV=1
156	1	Mouse	tr|A0A068BIT0|A0A068BIT0_MOUSE	140	50796	4	3	3	2	0.18	tr|A0A068BIT0|A0A068BIT0_MOUSE Solute carrier family 39 OS=Mus musculus OX=10090 GN=Slc39a7 PE=1 SV=1
157	1	Mouse	tr|Q3TL20|Q3TL20_MOUSE	140	31496	14	7	9	5	0.96	tr|Q3TL20|Q3TL20_MOUSE Uncharacterized protein OS=Mus musculus OX=10090 GN=Rps2 PE=2 SV=1
158	1	Mouse	sp|Q8CG19|LTBP1_MOUSE	139	195032	16	6	13	5	0.12	sp|Q8CG19|LTBP1_MOUSE Latent-transforming growth factor beta-binding protein 1 OS=Mus musculus OX=10090 GN=Ltbp1 PE=1 SV=2
159	1	Mouse	sp|Q8VE73|CUL7_MOUSE	138	193824	15	6	13	5	0.12	sp|Q8VE73|CUL7_MOUSE Cullin-7 OS=Mus musculus OX=10090 GN=Cul7 PE=1 SV=2
160	1	Mouse	tr|Q14AV0|Q14AV0_MOUSE	137	53138	6	4	4	2	0.17	tr|Q14AV0|Q14AV0_MOUSE Myosin binding protein H OS=Mus musculus OX=10090 GN=Mybph PE=2 SV=1
161	1	Mouse	sp|Q6P4T2|U520_MOUSE	135	246045	20	1	15	1	0.02	sp|Q6P4T2|U520_MOUSE U5 small nuclear ribonucleoprotein 200 kDa helicase OS=Mus musculus OX=10090 GN=Snrnp200 PE=1 SV=1
162	1	Mouse	sp|P11983|TCPA_MOUSE	135	60867	22	8	11	5	0.42	sp|P11983|TCPA_MOUSE T-complex protein 1 subunit alpha OS=Mus musculus OX=10090 GN=Tcp1 PE=1 SV=3
163	1	Mouse	tr|F6WJB7|F6WJB7_MOUSE	131	415437	34	7	23	7	0.07	tr|F6WJB7|F6WJB7_MOUSE Ubiquitin carboxyl-terminal hydrolase 34 (Fragment) OS=Mus musculus OX=10090 GN=Usp34 PE=1 SV=1
164	1	Mouse	tr|Q8BUM1|Q8BUM1_MOUSE	129	34012	5	3	4	2	0.28	tr|Q8BUM1|Q8BUM1_MOUSE Uncharacterized protein OS=Mus musculus OX=10090 GN=Tardbp PE=2 SV=1
165	1	Mouse	sp|P62830|RL23_MOUSE	125	14970	10	9	4	4	2.04	sp|P62830|RL23_MOUSE 60S ribosomal protein L23 OS=Mus musculus OX=10090 GN=Rpl23 PE=1 SV=1
166	1	Mouse	sp|Q3U1J4|DDB1_MOUSE	123	128027	14	7	12	5	0.18	sp|Q3U1J4|DDB1_MOUSE DNA damage-binding protein 1 OS=Mus musculus OX=10090 GN=Ddb1 PE=1 SV=2
167	1	Mouse	tr|Q6ZWZ4|Q6ZWZ4_MOUSE	123	12303	18	10	8	5	6.53	tr|Q6ZWZ4|Q6ZWZ4_MOUSE 60S ribosomal protein L36 OS=Mus musculus OX=10090 GN=Rpl36 PE=1 SV=1
168	1	Mouse	tr|Q3UHW8|Q3UHW8_MOUSE	122	98350	9	3	8	2	0.09	tr|Q3UHW8|Q3UHW8_MOUSE Uncharacterized protein OS=Mus musculus OX=10090 GN=Kpnb1 PE=2 SV=1
169	1	Mouse	tr|Q3U8U8|Q3U8U8_MOUSE	122	70824	23	8	16	7	0.52	tr|Q3U8U8|Q3U8U8_MOUSE Polyadenylate-binding protein OS=Mus musculus OX=10090 GN=Pabpc1 PE=2 SV=1
170	1	Mouse	tr|Q5BLK2|Q5BLK2_MOUSE	121	13478	11	5	6	3	1.53	tr|Q5BLK2|Q5BLK2_MOUSE MCG3574 OS=Mus musculus OX=10090 GN=Rps20 PE=1 SV=1
171	1	Mouse	tr|A0A0R4J1E3|A0A0R4J1E3_MOUSE	121	73070	6	3	5	2	0.12	tr|A0A0R4J1E3|A0A0R4J1E3_MOUSE Drebrin OS=Mus musculus OX=10090 GN=Dbn1 PE=1 SV=1
172	1	Mouse	tr|Q4V9X9|Q4V9X9_MOUSE	118	17553	9	5	5	3	1.05	tr|Q4V9X9|Q4V9X9_MOUSE Rpl23a protein (Fragment) OS=Mus musculus OX=10090 GN=Rpl23a PE=2 SV=1
173	1	Mouse	sp|Q3TEA8|HP1B3_MOUSE	117	61057	19	3	18	3	0.23	sp|Q3TEA8|HP1B3_MOUSE Heterochromatin protein 1-binding protein 3 OS=Mus musculus OX=10090 GN=Hp1bp3 PE=1 SV=1
174	1	Mouse	sp|Q8BG05|ROA3_MOUSE	115	39856	7	3	6	3	0.38	sp|Q8BG05|ROA3_MOUSE Heterogeneous nuclear ribonucleoprotein A3 OS=Mus musculus OX=10090 GN=Hnrnpa3 PE=1 SV=1
175	1	Mouse	sp|Q925I1|ATAD3_MOUSE	116	66872	26	4	17	3	0.21	sp|Q925I1|ATAD3_MOUSE ATPase family AAA domain-containing protein 3 OS=Mus musculus OX=10090 GN=Atad3 PE=1 SV=1
176	1	Mouse	tr|Q3V1M8|Q3V1M8_MOUSE	115	142225	21	5	19	5	0.16	tr|Q3V1M8|Q3V1M8_MOUSE Uncharacterized protein OS=Mus musculus OX=10090 GN=Hdlbp PE=2 SV=1
177	1	Mouse	sp|P56480|ATPB_MOUSE	114	56265	8	5	7	4	0.35	sp|P56480|ATPB_MOUSE ATP synthase subunit beta, mitochondrial OS=Mus musculus OX=10090 GN=Atp5f1b PE=1 SV=2
178	1	Mouse	tr|I6L987|I6L987_MOUSE	113	52512	15	5	9	3	0.38	tr|I6L987|I6L987_MOUSE AE binding protein 2 OS=Mus musculus OX=10090 GN=Aebp2 PE=2 SV=1
179	1	Mouse	tr|Q5M9N5|Q5M9N5_MOUSE	113	15757	14	7	9	5	2.76	tr|Q5M9N5|Q5M9N5_MOUSE Ribosomal protein L28 OS=Mus musculus OX=10090 GN=Rpl28 PE=2 SV=1
180	1	Mouse	tr|Q5M9M4|Q5M9M4_MOUSE	110	14944	6	3	3	1	0.74	tr|Q5M9M4|Q5M9M4_MOUSE Ribosomal protein S15A OS=Mus musculus OX=10090 GN=Rps15a PE=1 SV=1
181	1	Mouse	tr|A0A0A6YX26|A0A0A6YX26_MOUSE	110	14987	11	7	6	4	2.04	tr|A0A0A6YX26|A0A0A6YX26_MOUSE 60S ribosomal protein L31 OS=Mus musculus OX=10090 GN=Rpl31 PE=1 SV=1
182	1	Mouse	sp|Q6ZWX6|IF2A_MOUSE	109	36371	9	2	5	1	0.12	sp|Q6ZWX6|IF2A_MOUSE Eukaryotic translation initiation factor 2 subunit 1 OS=Mus musculus OX=10090 GN=Eif2s1 PE=1 SV=3
183	1	Mouse	tr|Q3U900|Q3U900_MOUSE	109	68656	12	4	10	4	0.28	tr|Q3U900|Q3U900_MOUSE Dolichyl-diphosphooligosaccharide--protein glycosyltransferase subunit 1 OS=Mus musculus OX=10090 GN=Rpn1 PE=2 SV=1
184	1	Mouse	tr|Q545A2|Q545A2_MOUSE	108	33138	16	8	10	4	0.67	tr|Q545A2|Q545A2_MOUSE MCG11560 OS=Mus musculus OX=10090 GN=Slc25a5 PE=1 SV=1
185	1	Mouse	sp|Q3TXS7|PSMD1_MOUSE	108	106689	19	9	12	5	0.22	sp|Q3TXS7|PSMD1_MOUSE 26S proteasome non-ATPase regulatory subunit 1 OS=Mus musculus OX=10090 GN=Psmd1 PE=1 SV=1
186	1	Mouse	sp|Q61768|KINH_MOUSE	107	110225	36	4	20	3	0.12	sp|Q61768|KINH_MOUSE Kinesin-1 heavy chain OS=Mus musculus OX=10090 GN=Kif5b PE=1 SV=3
187	1	Mouse	tr|Q5SXR6|Q5SXR6_MOUSE	106	193631	11	3	10	3	0.07	tr|Q5SXR6|Q5SXR6_MOUSE Clathrin heavy chain OS=Mus musculus OX=10090 GN=Cltc PE=1 SV=1
188	1	Mouse	sp|Q9CPR4|RL17_MOUSE	106	21637	11	7	8	5	1.64	sp|Q9CPR4|RL17_MOUSE 60S ribosomal protein L17 OS=Mus musculus OX=10090 GN=Rpl17 PE=1 SV=3
189	1	Mouse	tr|Q3THU8|Q3THU8_MOUSE	106	40044	5	5	3	3	0.37	tr|Q3THU8|Q3THU8_MOUSE Uncharacterized protein OS=Mus musculus OX=10090 GN=Slc25a3 PE=2 SV=1
190	1	Mouse	tr|A0A0U1RNK6|A0A0U1RNK6_MOUSE	106	40405	7	2	4	2	0.23	tr|A0A0U1RNK6|A0A0U1RNK6_MOUSE S-adenosylmethionine synthase OS=Mus musculus OX=10090 GN=Mat2a PE=1 SV=1
191	1	Mouse	sp|Q6PDM2|SRSF1_MOUSE	105	27842	10	7	6	3	0.58	sp|Q6PDM2|SRSF1_MOUSE Serine/arginine-rich splicing factor 1 OS=Mus musculus OX=10090 GN=Srsf1 PE=1 SV=3
192	1	Mouse	tr|A0A1D5RLW5|A0A1D5RLW5_MOUSE	105	17607	10	6	5	3	1.04	tr|A0A1D5RLW5|A0A1D5RLW5_MOUSE 60S ribosomal protein L18a OS=Mus musculus OX=10090 GN=Rpl18a PE=1 SV=1
193	1	Mouse	tr|B2RSC8|B2RSC8_MOUSE	103	103155	15	4	12	4	0.18	tr|B2RSC8|B2RSC8_MOUSE E3 ubiquitin-protein ligase OS=Mus musculus OX=10090 GN=Nedd4 PE=1 SV=1
194	1	Mouse	tr|B2CY77|B2CY77_MOUSE	102	32944	13	3	5	2	0.29	tr|B2CY77|B2CY77_MOUSE Laminin receptor (Fragment) OS=Mus musculus OX=10090 GN=Rpsa PE=2 SV=1
195	1	Mouse	tr|E9Q5D6|E9Q5D6_MOUSE	102	76632	6	2	4	1	0.06	tr|E9Q5D6|E9Q5D6_MOUSE Ran-binding protein 9 OS=Mus musculus OX=10090 GN=Ranbp9 PE=1 SV=1
196	1	Mouse	tr|Q3TX47|Q3TX47_MOUSE	101	96194	20	4	18	4	0.19	tr|Q3TX47|Q3TX47_MOUSE Uncharacterized protein OS=Mus musculus OX=10090 GN=Eef2 PE=2 SV=1
197	1	Mouse	tr|Q9CQM8|Q9CQM8_MOUSE	101	18624	23	7	14	5	2.86	tr|Q9CQM8|Q9CQM8_MOUSE 60S ribosomal protein L21 OS=Mus musculus OX=10090 GN=Rpl21 PE=1 SV=1
198	1	Mouse	tr|Q3TFE5|Q3TFE5_MOUSE	100	91820	13	6	9	4	0.2	tr|Q3TFE5|Q3TFE5_MOUSE Uncharacterized protein OS=Mus musculus OX=10090 GN=Dhx15 PE=2 SV=1
199	1	Mouse	sp|Q8JZQ9|EIF3B_MOUSE	99	91712	6	1	4	1	0.05	sp|Q8JZQ9|EIF3B_MOUSE Eukaryotic translation initiation factor 3 subunit B OS=Mus musculus OX=10090 GN=Eif3b PE=1 SV=1
200	1	Mouse	tr|D3Z7R9|D3Z7R9_MOUSE	97	89705	9	3	9	3	0.15	tr|D3Z7R9|D3Z7R9_MOUSE Cell cycle progression 1, isoform CRA_d OS=Mus musculus OX=10090 GN=Ccpg1 PE=1 SV=1
201	1	Mouse	tr|Q6P239|Q6P239_MOUSE	94	71343	8	5	5	3	0.2	tr|Q6P239|Q6P239_MOUSE Eif2c2 protein (Fragment) OS=Mus musculus OX=10090 GN=Ago2 PE=2 SV=1
202	1	Mouse	sp|Q9CU65|ZMYM2_MOUSE	94	158134	19	3	6	2	0.06	sp|Q9CU65|ZMYM2_MOUSE Zinc finger MYM-type protein 2 OS=Mus musculus OX=10090 GN=Zmym2 PE=1 SV=3
203	1	Mouse	tr|Q3TFA9|Q3TFA9_MOUSE	92	39562	8	4	7	4	0.54	tr|Q3TFA9|Q3TFA9_MOUSE Uncharacterized protein OS=Mus musculus OX=10090 GN=Tmod3 PE=2 SV=1
204	1	Mouse	sp|B2RQC6|PYR1_MOUSE	92	245650	33	3	15	3	0.05	sp|B2RQC6|PYR1_MOUSE CAD protein OS=Mus musculus OX=10090 GN=Cad PE=1 SV=1
205	1	Mouse	tr|Q922B8|Q922B8_MOUSE	92	83587	21	6	15	6	0.36	tr|Q922B8|Q922B8_MOUSE DEAD (Asp-Glu-Ala-Asp) box polypeptide 1 OS=Mus musculus OX=10090 GN=Ddx1 PE=2 SV=1
206	1	Mouse	sp|Q64475|H2B1B_MOUSE	92	13944	17	4	9	2	0.81	sp|Q64475|H2B1B_MOUSE Histone H2B type 1-B OS=Mus musculus OX=10090 GN=Hist1h2bb PE=1 SV=3
207	1	Mouse	tr|Q3TIK8|Q3TIK8_MOUSE	91	34259	5	2	4	2	0.28	tr|Q3TIK8|Q3TIK8_MOUSE Uncharacterized protein OS=Mus musculus OX=10090 GN=Hnrnpa1 PE=2 SV=1
208	1	Mouse	tr|Q52L67|Q52L67_MOUSE	91	42382	8	4	5	1	0.22	tr|Q52L67|Q52L67_MOUSE Gpsn2 protein OS=Mus musculus OX=10090 GN=Tecr PE=1 SV=1
209	1	Mouse	tr|Q3UGP0|Q3UGP0_MOUSE	91	40611	13	6	10	5	0.69	tr|Q3UGP0|Q3UGP0_MOUSE Uncharacterized protein OS=Mus musculus OX=10090 GN=Dclk1 PE=2 SV=1
210	1	Mouse	sp|Q9WTI7|MYO1C_MOUSE	91	122723	17	4	12	3	0.11	sp|Q9WTI7|MYO1C_MOUSE Unconventional myosin-Ic OS=Mus musculus OX=10090 GN=Myo1c PE=1 SV=2
211	1	Mouse	tr|G8JL68|G8JL68_MOUSE	90	57336	15	2	14	2	0.16	tr|G8JL68|G8JL68_MOUSE Myelin expression factor 2 (Fragment) OS=Mus musculus OX=10090 GN=Myef2 PE=1 SV=1
212	1	Mouse	sp|Q6A0A9|F120A_MOUSE	89	122766	15	6	11	4	0.15	sp|Q6A0A9|F120A_MOUSE Constitutive coactivator of PPAR-gamma-like protein 1 OS=Mus musculus OX=10090 GN=FAM120A PE=1 SV=2
213	1	Mouse	tr|A0A0U1RNK7|A0A0U1RNK7_MOUSE	87	239827	24	4	18	4	0.07	tr|A0A0U1RNK7|A0A0U1RNK7_MOUSE Dedicator of cytokinesis protein 7 OS=Mus musculus OX=10090 GN=Dock7 PE=1 SV=1
214	1	Mouse	tr|B1AXW5|B1AXW5_MOUSE	87	19029	6	3	5	3	0.94	tr|B1AXW5|B1AXW5_MOUSE Peroxiredoxin-1 (Fragment) OS=Mus musculus OX=10090 GN=Prdx1 PE=1 SV=8
215	1	Mouse	sp|Q91XU0|WRIP1_MOUSE	87	72547	11	4	10	4	0.27	sp|Q91XU0|WRIP1_MOUSE ATPase WRNIP1 OS=Mus musculus OX=10090 GN=Wrnip1 PE=1 SV=2
216	1	Mouse	sp|Q8VIJ6|SFPQ_MOUSE	86	75508	8	2	5	2	0.12	sp|Q8VIJ6|SFPQ_MOUSE Splicing factor, proline- and glutamine-rich OS=Mus musculus OX=10090 GN=Sfpq PE=1 SV=1
217	1	Mouse	tr|Q3U8W9|Q3U8W9_MOUSE	86	71119	10	2	5	1	0.06	tr|Q3U8W9|Q3U8W9_MOUSE Uncharacterized protein OS=Mus musculus OX=10090 GN=Hnrnpr PE=2 SV=1
218	1	Mouse	tr|Q3THI5|Q3THI5_MOUSE	84	45493	12	5	10	5	0.6	tr|Q3THI5|Q3THI5_MOUSE Uncharacterized protein OS=Mus musculus OX=10090 GN=Psmc3 PE=2 SV=1
219	1	Mouse	tr|A0A0J9YVG0|A0A0J9YVG0_MOUSE	83	48343	6	2	5	2	0.19	tr|A0A0J9YVG0|A0A0J9YVG0_MOUSE Protein phosphatase 1G OS=Mus musculus OX=10090 GN=Ppm1g PE=1 SV=1
220	1	Mouse	tr|A0A0R4J0Z1|A0A0R4J0Z1_MOUSE	83	72667	9	1	9	1	0.06	tr|A0A0R4J0Z1|A0A0R4J0Z1_MOUSE Protein disulfide-isomerase A4 OS=Mus musculus OX=10090 GN=Pdia4 PE=1 SV=1
221	1	Mouse	sp|Q9D1R9|RL34_MOUSE	82	13513	7	3	3	2	0.85	sp|Q9D1R9|RL34_MOUSE 60S ribosomal protein L34 OS=Mus musculus OX=10090 GN=Rpl34 PE=1 SV=2
222	1	Mouse	sp|Q99K46|UBP11_MOUSE	82	106401	7	1	6	1	0.04	sp|Q99K46|UBP11_MOUSE Ubiquitin carboxyl-terminal hydrolase 11 OS=Mus musculus OX=10090 GN=Usp11 PE=1 SV=4
223	1	Mouse	tr|A0A087WPL5|A0A087WPL5_MOUSE	80	150836	14	3	9	3	0.09	tr|A0A087WPL5|A0A087WPL5_MOUSE ATP-dependent RNA helicase A OS=Mus musculus OX=10090 GN=Dhx9 PE=1 SV=1
224	1	Mouse	sp|Q9JJ28|FLII_MOUSE	80	146137	23	2	14	2	0.06	sp|Q9JJ28|FLII_MOUSE Protein flightless-1 homolog OS=Mus musculus OX=10090 GN=Flii PE=1 SV=1
225	1	Mouse	sp|Q8BMS1|ECHA_MOUSE	79	83302	72	2	9	2	0.11	sp|Q8BMS1|ECHA_MOUSE Trifunctional enzyme subunit alpha, mitochondrial OS=Mus musculus OX=10090 GN=Hadha PE=1 SV=1
226	1	Mouse	tr|F8VQK4|F8VQK4_MOUSE	79	59469	7	4	4	2	0.15	tr|F8VQK4|F8VQK4_MOUSE Acetylcholine receptor subunit gamma OS=Mus musculus OX=10090 GN=Chrng PE=3 SV=1
227	1	Mouse	tr|F6RGI3|F6RGI3_MOUSE	79	137519	19	4	16	4	0.13	tr|F6RGI3|F6RGI3_MOUSE Predicted gene 340 OS=Mus musculus OX=10090 GN=Gm340 PE=1 SV=1
228	1	Mouse	tr|G3UXT6|G3UXT6_MOUSE	78	16925	8	2	4	2	0.64	tr|G3UXT6|G3UXT6_MOUSE Importin subunit alpha-5 OS=Mus musculus OX=10090 GN=Kpna1 PE=1 SV=1
229	1	Mouse	tr|A0A1B0GS91|A0A1B0GS91_MOUSE	78	254762	27	1	23	1	0.02	tr|A0A1B0GS91|A0A1B0GS91_MOUSE Supervillin OS=Mus musculus OX=10090 GN=Svil PE=1 SV=1
230	1	Mouse	tr|A0A0G2JG59|A0A0G2JG59_MOUSE	78	56858	14	4	14	4	0.35	tr|A0A0G2JG59|A0A0G2JG59_MOUSE Nexilin (Fragment) OS=Mus musculus OX=10090 GN=Nexn PE=1 SV=1
231	1	Mouse	tr|E9PVG8|E9PVG8_MOUSE	78	292361	10	4	5	1	0.01	tr|E9PVG8|E9PVG8_MOUSE RIKEN cDNA 9530053A07 gene OS=Mus musculus OX=10090 GN=9530053A07Rik PE=1 SV=1
232	1	Mouse	tr|Q3TUN5|Q3TUN5_MOUSE	78	47553	15	5	10	5	0.56	tr|Q3TUN5|Q3TUN5_MOUSE Uncharacterized protein OS=Mus musculus OX=10090 GN=Psmc4 PE=2 SV=1
233	1	Mouse	tr|Q3UDS4|Q3UDS4_MOUSE	78	50634	7	2	7	2	0.18	tr|Q3UDS4|Q3UDS4_MOUSE Uncharacterized protein OS=Mus musculus OX=10090 GN=Sqor PE=2 SV=1
234	1	Mouse	tr|Q14AQ1|Q14AQ1_MOUSE	77	44430	12	4	10	4	0.47	tr|Q14AQ1|Q14AQ1_MOUSE Proteasome (Prosome, macropain) 26S subunit, ATPase, 6 OS=Mus musculus OX=10090 GN=Psmc6 PE=1 SV=1
235	1	Mouse	tr|A0T1J8|A0T1J8_MOUSE	77	193696	22	3	15	3	0.07	tr|A0T1J8|A0T1J8_MOUSE LIM domain only 7 OS=Mus musculus OX=10090 GN=Lmo7 PE=2 SV=1
236	1	Mouse	tr|A2AMW0|A2AMW0_MOUSE	77	29562	3	2	3	2	0.33	tr|A2AMW0|A2AMW0_MOUSE Capping protein (Actin filament) muscle Z-line, beta, isoform CRA_a OS=Mus musculus OX=10090 GN=Capzb PE=1 SV=1
237	1	Mouse	tr|Q3TIF8|Q3TIF8_MOUSE	76	15385	10	3	4	2	0.72	tr|Q3TIF8|Q3TIF8_MOUSE 40S ribosomal protein S24 OS=Mus musculus OX=10090 GN=Rps24 PE=2 SV=1
238	1	Mouse	sp|P27546|MAP4_MOUSE	76	117927	29	4	17	4	0.16	sp|P27546|MAP4_MOUSE Microtubule-associated protein 4 OS=Mus musculus OX=10090 GN=Map4 PE=1 SV=3
239	1	Mouse	sp|Q99MR6|SRRT_MOUSE	75	100846	9	3	9	3	0.14	sp|Q99MR6|SRRT_MOUSE Serrate RNA effector molecule homolog OS=Mus musculus OX=10090 GN=Srrt PE=1 SV=1
240	1	Mouse	sp|Q8CIE6|COPA_MOUSE	75	139997	14	4	13	4	0.13	sp|Q8CIE6|COPA_MOUSE Coatomer subunit alpha OS=Mus musculus OX=10090 GN=Copa PE=1 SV=2
241	1	Mouse	tr|F7BPW6|F7BPW6_MOUSE	75	99081	12	3	9	3	0.14	tr|F7BPW6|F7BPW6_MOUSE Protein transport protein sec16 (Fragment) OS=Mus musculus OX=10090 GN=Sec16a PE=1 SV=1
242	1	Mouse	tr|A0A1L1STE4|A0A1L1STE4_MOUSE	75	97791	16	1	12	1	0.04	tr|A0A1L1STE4|A0A1L1STE4_MOUSE Interleukin enhancer-binding factor 3 OS=Mus musculus OX=10090 GN=Ilf3 PE=1 SV=1
243	1	Mouse	sp|P32067|LA_MOUSE	75	47898	9	5	7	4	0.43	sp|P32067|LA_MOUSE Lupus La protein homolog OS=Mus musculus OX=10090 GN=Ssb PE=1 SV=1
244	1	Mouse	sp|Q7TQ48|SRCA_MOUSE	75	99522	8	4	7	3	0.14	sp|Q7TQ48|SRCA_MOUSE Sarcalumenin OS=Mus musculus OX=10090 GN=Srl PE=1 SV=1
245	1	Mouse	tr|F6VW30|F6VW30_MOUSE	75	34613	8	3	6	2	0.28	tr|F6VW30|F6VW30_MOUSE 14-3-3 protein theta (Fragment) OS=Mus musculus OX=10090 GN=Ywhaq PE=1 SV=1
246	1	Mouse	tr|Q9D6W4|Q9D6W4_MOUSE	74	19574	12	5	7	3	0.91	tr|Q9D6W4|Q9D6W4_MOUSE Uncharacterized protein OS=Mus musculus OX=10090 GN=Srsf3 PE=2 SV=1
247	1	Mouse	tr|Q3UKX3|Q3UKX3_MOUSE	74	65513	9	2	7	2	0.14	tr|Q3UKX3|Q3UKX3_MOUSE Uncharacterized protein (Fragment) OS=Mus musculus OX=10090 GN=Stau1 PE=2 SV=1
248	1	Mouse	tr|D3Z2H2|D3Z2H2_MOUSE	74	99337	12	5	10	4	0.19	tr|D3Z2H2|D3Z2H2_MOUSE Catenin delta-1 OS=Mus musculus OX=10090 GN=Ctnnd1 PE=1 SV=1
249	1	Mouse	tr|F7BUP2|F7BUP2_MOUSE	74	16776	6	2	3	1	0.28	tr|F7BUP2|F7BUP2_MOUSE Mothers against decapentaplegic homolog 3 (Fragment) OS=Mus musculus OX=10090 GN=Smad3 PE=4 SV=1
250	1	Mouse	tr|Q3TYB4|Q3TYB4_MOUSE	74	62575	11	3	7	2	0.15	tr|Q3TYB4|Q3TYB4_MOUSE Uncharacterized protein (Fragment) OS=Mus musculus OX=10090 GN=Npnt PE=2 SV=1
251	1	Mouse	tr|Q5M8M8|Q5M8M8_MOUSE	73	17633	14	5	9	2	0.61	tr|Q5M8M8|Q5M8M8_MOUSE 60S ribosomal protein L29 OS=Mus musculus OX=10090 GN=Rpl29 PE=1 SV=1
252	1	Mouse	sp|Q3UEB3|PUF60_MOUSE	73	60382	2	2	2	2	0.15	sp|Q3UEB3|PUF60_MOUSE Poly(U)-binding-splicing factor PUF60 OS=Mus musculus OX=10090 GN=Puf60 PE=1 SV=2
253	1	Mouse	tr|Q3ULJ5|Q3ULJ5_MOUSE	72	60790	8	3	8	3	0.23	tr|Q3ULJ5|Q3ULJ5_MOUSE Uncharacterized protein OS=Mus musculus OX=10090 GN=Psmd3 PE=2 SV=1
254	1	Mouse	tr|Q3U6P5|Q3U6P5_MOUSE	71	36997	14	1	8	1	0.12	tr|Q3U6P5|Q3U6P5_MOUSE Uncharacterized protein OS=Mus musculus OX=10090 GN=Hnrnpc PE=2 SV=1
255	1	Mouse	tr|Q3UMT7|Q3UMT7_MOUSE	71	64719	8	3	5	2	0.14	tr|Q3UMT7|Q3UMT7_MOUSE Uncharacterized protein OS=Mus musculus OX=10090 GN=Hnrnpl PE=2 SV=1
256	1	Mouse	tr|Q3U313|Q3U313_MOUSE	71	58932	9	4	8	3	0.24	tr|Q3U313|Q3U313_MOUSE Uncharacterized protein OS=Mus musculus OX=10090 GN=Rbm39 PE=2 SV=1
257	1	Mouse	tr|Q8K3A8|Q8K3A8_MOUSE	71	55914	10	2	8	1	0.08	tr|Q8K3A8|Q8K3A8_MOUSE Sfrs4 protein OS=Mus musculus OX=10090 GN=Srsf4 PE=2 SV=1
258	1	Mouse	tr|B2RQK7|B2RQK7_MOUSE	70	103489	13	5	10	4	0.18	tr|B2RQK7|B2RQK7_MOUSE Synaptopodin 2-like protein OS=Mus musculus OX=10090 GN=Synpo2l PE=1 SV=1
259	1	Mouse	tr|G5E8J9|G5E8J9_MOUSE	70	103807	12	1	9	1	0.04	tr|G5E8J9|G5E8J9_MOUSE SCY1-like protein 2 OS=Mus musculus OX=10090 GN=Scyl2 PE=1 SV=1
260	1	Mouse	tr|Q3TLP7|Q3TLP7_MOUSE	70	47386	4	2	2	1	0.09	tr|Q3TLP7|Q3TLP7_MOUSE Uncharacterized protein OS=Mus musculus OX=10090 GN=Lox PE=2 SV=1
261	1	Mouse	tr|A0A1B0GT54|A0A1B0GT54_MOUSE	67	14204	6	1	6	1	0.34	tr|A0A1B0GT54|A0A1B0GT54_MOUSE RuvB-like helicase (Fragment) OS=Mus musculus OX=10090 GN=Ruvbl2 PE=1 SV=1
262	1	Mouse	sp|P02301|H3C_MOUSE	67	15363	22	5	11	3	1.26	sp|P02301|H3C_MOUSE Histone H3.3C OS=Mus musculus OX=10090 GN=H3f3c PE=3 SV=3
263	1	Mouse	tr|F7B6X4|F7B6X4_MOUSE	66	35528	7	1	4	1	0.13	tr|F7B6X4|F7B6X4_MOUSE Ataxin-2 (Fragment) OS=Mus musculus OX=10090 GN=Atxn2 PE=1 SV=1
264	1	Mouse	tr|A0A023J6F3|A0A023J6F3_MOUSE	66	26130	2	2	1	1	0.18	tr|A0A023J6F3|A0A023J6F3_MOUSE Cytochrome c oxidase subunit 2 OS=Mus musculus musculus OX=39442 GN=COX2 PE=3 SV=1
265	1	Mouse	sp|P33146|CAD15_MOUSE	65	85820	4	4	4	4	0.22	sp|P33146|CAD15_MOUSE Cadherin-15 OS=Mus musculus OX=10090 GN=Cdh15 PE=1 SV=3
266	1	Mouse	sp|Q9JJI8|RL38_MOUSE	65	8256	4	2	3	1	0.64	sp|Q9JJI8|RL38_MOUSE 60S ribosomal protein L38 OS=Mus musculus OX=10090 GN=Rpl38 PE=1 SV=3
267	1	Mouse	tr|Q3THB2|Q3THB2_MOUSE	65	14468	17	1	4	1	0.33	tr|Q3THB2|Q3THB2_MOUSE 40S ribosomal protein S30 OS=Mus musculus OX=10090 PE=2 SV=1
268	1	Mouse	sp|Q99MR8|MCCA_MOUSE	64	79692	23	1	16	1	0.06	sp|Q99MR8|MCCA_MOUSE Methylcrotonoyl-CoA carboxylase subunit alpha, mitochondrial OS=Mus musculus OX=10090 GN=Mccc1 PE=1 SV=2
269	1	Mouse	sp|Q9CX86|ROA0_MOUSE	63	30683	3	2	2	1	0.15	sp|Q9CX86|ROA0_MOUSE Heterogeneous nuclear ribonucleoprotein A0 OS=Mus musculus OX=10090 GN=Hnrnpa0 PE=1 SV=1
270	1	Mouse	tr|B9EK95|B9EK95_MOUSE	63	235981	19	5	18	5	0.1	tr|B9EK95|B9EK95_MOUSE Myof protein OS=Mus musculus OX=10090 GN=Myof PE=2 SV=1
271	1	Mouse	sp|B2RY56|RBM25_MOUSE	62	99833	9	2	8	2	0.09	sp|B2RY56|RBM25_MOUSE RNA-binding protein 25 OS=Mus musculus OX=10090 GN=Rbm25 PE=1 SV=2
272	1	Mouse	tr|A2AH85|A2AH85_MOUSE	62	110392	16	1	12	1	0.04	tr|A2AH85|A2AH85_MOUSE 116 kDa U5 small nuclear ribonucleoprotein component OS=Mus musculus OX=10090 GN=Eftud2 PE=1 SV=1
273	1	Mouse	tr|Q3UCF2|Q3UCF2_MOUSE	61	92361	10	2	8	1	0.05	tr|Q3UCF2|Q3UCF2_MOUSE MCG18249, isoform CRA_a OS=Mus musculus OX=10090 GN=Cdc5l PE=1 SV=1
274	1	Mouse	tr|B2RQQ7|B2RQQ7_MOUSE	61	196495	17	1	14	1	0.02	tr|B2RQQ7|B2RQQ7_MOUSE CDC42 binding protein kinase beta OS=Mus musculus OX=10090 GN=Cdc42bpb PE=2 SV=1
275	1	Mouse	tr|Q3TJ01|Q3TJ01_MOUSE	60	55731	3	1	2	1	0.08	tr|Q3TJ01|Q3TJ01_MOUSE tRNA-splicing ligase RtcB homolog OS=Mus musculus OX=10090 GN=Rtcb PE=2 SV=1
276	1	Mouse	sp|Q8K310|MATR3_MOUSE	59	95085	16	3	14	3	0.14	sp|Q8K310|MATR3_MOUSE Matrin-3 OS=Mus musculus OX=10090 GN=Matr3 PE=1 SV=1
277	1	Mouse	tr|E9Q0U7|E9Q0U7_MOUSE	60	92532	16	2	11	2	0.1	tr|E9Q0U7|E9Q0U7_MOUSE Heat shock protein 105 kDa OS=Mus musculus OX=10090 GN=Hsph1 PE=1 SV=1
278	1	Mouse	tr|A0A0R4J1X5|A0A0R4J1X5_MOUSE	59	58885	9	1	7	1	0.08	tr|A0A0R4J1X5|A0A0R4J1X5_MOUSE Sorbin and SH3 domain-containing protein 2 (Fragment) OS=Mus musculus OX=10090 GN=Sorbs2 PE=1 SV=1
279	1	Mouse	tr|Q3UV38|Q3UV38_MOUSE	59	92819	1	1	1	1	0.05	tr|Q3UV38|Q3UV38_MOUSE Uncharacterized protein (Fragment) OS=Mus musculus OX=10090 GN=Tpcn1 PE=2 SV=1
280	1	Mouse	tr|E9QP49|E9QP49_MOUSE	59	185602	19	3	15	3	0.07	tr|E9QP49|E9QP49_MOUSE EH domain-binding protein 1-like protein 1 OS=Mus musculus OX=10090 GN=Ehbp1l1 PE=1 SV=1
280	2	Mouse	sp|Q99MS7|EH1L1_MOUSE	57	185634	19	3	14	3	0.07	sp|Q99MS7|EH1L1_MOUSE EH domain-binding protein 1-like protein 1 OS=Mus musculus OX=10090 GN=Ehbp1l1 PE=1 SV=1
281	1	Mouse	sp|Q8C3P7|MTA70_MOUSE	58	65260	4	2	3	1	0.07	sp|Q8C3P7|MTA70_MOUSE N6-adenosine-methyltransferase subunit METTL3 OS=Mus musculus OX=10090 GN=Mettl3 PE=1 SV=2
282	1	Mouse	tr|Q3U2G2|Q3U2G2_MOUSE	58	94948	11	1	9	1	0.05	tr|Q3U2G2|Q3U2G2_MOUSE Heat shock 70 kDa protein 4 OS=Mus musculus OX=10090 GN=Hspa4 PE=1 SV=1
283	1	Mouse	tr|Q4VAG4|Q4VAG4_MOUSE	58	14807	3	2	3	2	0.76	tr|Q4VAG4|Q4VAG4_MOUSE MCG12304 OS=Mus musculus OX=10090 GN=Rpl22 PE=1 SV=1
284	1	Mouse	tr|Q3T9V8|Q3T9V8_MOUSE	57	137478	13	1	11	1	0.03	tr|Q3T9V8|Q3T9V8_MOUSE Uncharacterized protein OS=Mus musculus OX=10090 GN=Dctn1 PE=2 SV=1
285	1	Mouse	tr|A0A1S6GWK0|A0A1S6GWK0_MOUSE	57	86391	10	2	6	1	0.05	tr|A0A1S6GWK0|A0A1S6GWK0_MOUSE Uncharacterized protein OS=Mus musculus OX=10090 GN=Stt3a PE=2 SV=1
286	1	Mouse	sp|Q60749|KHDR1_MOUSE	56	48511	16	4	10	2	0.19	sp|Q60749|KHDR1_MOUSE KH domain-containing, RNA-binding, signal transduction-associated protein 1 OS=Mus musculus OX=10090 GN=Khdrbs1 PE=1 SV=2
287	1	Mouse	sp|P56695|WFS1_MOUSE	52	101597	6	2	6	2	0.09	sp|P56695|WFS1_MOUSE Wolframin OS=Mus musculus OX=10090 GN=Wfs1 PE=1 SV=1
288	1	Mouse	sp|Q7TSZ8|NACC1_MOUSE	56	57299	5	1	4	1	0.08	sp|Q7TSZ8|NACC1_MOUSE Nucleus accumbens-associated protein 1 OS=Mus musculus OX=10090 GN=Nacc1 PE=1 SV=1
289	1	Mouse	sp|Q9R0E1|PLOD3_MOUSE	56	85439	3	1	3	1	0.05	sp|Q9R0E1|PLOD3_MOUSE Procollagen-lysine,2-oxoglutarate 5-dioxygenase 3 OS=Mus musculus OX=10090 GN=Plod3 PE=1 SV=1
290	1	Mouse	sp|Q3TVI8|PBIP1_MOUSE	55	81514	9	2	8	2	0.11	sp|Q3TVI8|PBIP1_MOUSE Pre-B-cell leukemia transcription factor-interacting protein 1 OS=Mus musculus OX=10090 GN=Pbxip1 PE=1 SV=2
291	1	Mouse	sp|Q9QZE5|COPG1_MOUSE	55	98705	5	1	5	1	0.04	sp|Q9QZE5|COPG1_MOUSE Coatomer subunit gamma-1 OS=Mus musculus OX=10090 GN=Copg1 PE=1 SV=1
292	1	Mouse	sp|Q9QXK3|COPG2_MOUSE	55	98815	5	1	5	1	0.04	sp|Q9QXK3|COPG2_MOUSE Coatomer subunit gamma-2 OS=Mus musculus OX=10090 GN=Copg2 PE=1 SV=1
293	1	Mouse	sp|P63038|CH60_MOUSE	55	61088	19	2	16	2	0.15	sp|P63038|CH60_MOUSE 60 kDa heat shock protein, mitochondrial OS=Mus musculus OX=10090 GN=Hspd1 PE=1 SV=1
294	1	Mouse	tr|F7C528|F7C528_MOUSE	55	215384	61	2	22	1	0.02	tr|F7C528|F7C528_MOUSE Chromodomain helicase DNA-binding protein 3 (Fragment) OS=Mus musculus OX=10090 GN=Chd3 PE=1 SV=1
295	1	Mouse	tr|D3YZ06|D3YZ06_MOUSE	54	16864	3	1	3	1	0.28	tr|D3YZ06|D3YZ06_MOUSE Heat shock protein beta-1 OS=Mus musculus OX=10090 GN=Hspb1 PE=1 SV=1
296	1	Mouse	tr|A0A1S6GWG3|A0A1S6GWG3_MOUSE	54	48843	7	3	5	1	0.09	tr|A0A1S6GWG3|A0A1S6GWG3_MOUSE Uncharacterized protein OS=Mus musculus OX=10090 GN=Adrm1 PE=2 SV=1
297	1	Mouse	tr|Q3TP13|Q3TP13_MOUSE	54	71617	5	1	5	1	0.06	tr|Q3TP13|Q3TP13_MOUSE Uncharacterized protein (Fragment) OS=Mus musculus OX=10090 GN=Slc27a1 PE=2 SV=1
298	1	Mouse	tr|Q9CPN9|Q9CPN9_MOUSE	53	27089	128	2	3	1	0.17	tr|Q9CPN9|Q9CPN9_MOUSE RIKEN cDNA 2210010C04 gene OS=Mus musculus OX=10090 GN=2210010C04Rik PE=1 SV=1
299	1	Mouse	sp|P60335|PCBP1_MOUSE	52	37987	2	2	2	2	0.25	sp|P60335|PCBP1_MOUSE Poly(rC)-binding protein 1 OS=Mus musculus OX=10090 GN=Pcbp1 PE=1 SV=1
299	2	Mouse	sp|Q61990|PCBP2_MOUSE	49	38597	5	2	5	2	0.25	sp|Q61990|PCBP2_MOUSE Poly(rC)-binding protein 2 OS=Mus musculus OX=10090 GN=Pcbp2 PE=1 SV=1
300	1	Mouse	sp|O55029|COPB2_MOUSE	52	103240	9	4	6	3	0.13	sp|O55029|COPB2_MOUSE Coatomer subunit beta' OS=Mus musculus OX=10090 GN=Copb2 PE=1 SV=2
301	1	Mouse	sp|Q6VN19|RBP10_MOUSE	52	67888	7	2	4	1	0.06	sp|Q6VN19|RBP10_MOUSE Ran-binding protein 10 OS=Mus musculus OX=10090 GN=Ranbp10 PE=1 SV=2
302	1	Mouse	tr|Q5DTL8|Q5DTL8_MOUSE	52	93921	7	1	6	1	0.05	tr|Q5DTL8|Q5DTL8_MOUSE MKIAA4137 protein (Fragment) OS=Mus musculus OX=10090 GN=Sel1l PE=2 SV=1
303	1	Mouse	tr|F6QYE1|F6QYE1_MOUSE	52	48462	7	3	6	3	0.3	tr|F6QYE1|F6QYE1_MOUSE Calsequestrin OS=Mus musculus OX=10090 GN=Casq2 PE=1 SV=1
304	1	Mouse	tr|Q6A074|Q6A074_MOUSE	51	108956	12	2	8	1	0.04	tr|Q6A074|Q6A074_MOUSE MKIAA0400 protein (Fragment) OS=Mus musculus OX=10090 GN=Asap2 PE=2 SV=1
305	1	Mouse	tr|E9QN31|E9QN31_MOUSE	51	87253	7	2	6	2	0.1	tr|E9QN31|E9QN31_MOUSE Probable 28S rRNA (cytosine-C(5))-methyltransferase OS=Mus musculus OX=10090 GN=Nop2 PE=1 SV=1
306	1	Mouse	tr|Q3TC45|Q3TC45_MOUSE	50	11293	2	2	1	1	0.44	tr|Q3TC45|Q3TC45_MOUSE S100 calcium binding protein A10 (Calpactin), isoform CRA_a OS=Mus musculus OX=10090 GN=S100a10 PE=1 SV=1
307	1	Mouse	tr|Q3TRK9|Q3TRK9_MOUSE	50	53894	3	2	3	2	0.17	tr|Q3TRK9|Q3TRK9_MOUSE Uncharacterized protein OS=Mus musculus OX=10090 GN=Slc16a1 PE=2 SV=1
308	1	Mouse	sp|Q8BMK4|CKAP4_MOUSE	50	63711	22	2	12	2	0.14	sp|Q8BMK4|CKAP4_MOUSE Cytoskeleton-associated protein 4 OS=Mus musculus OX=10090 GN=Ckap4 PE=1 SV=2
309	1	Mouse	tr|A0A0R4J166|A0A0R4J166_MOUSE	50	70415	8	2	7	1	0.06	tr|A0A0R4J166|A0A0R4J166_MOUSE Kelch-like protein 40 OS=Mus musculus OX=10090 GN=Klhl40 PE=1 SV=1
310	1	Mouse	tr|Q5M9J5|Q5M9J5_MOUSE	49	22056	4	1	4	1	0.21	tr|Q5M9J5|Q5M9J5_MOUSE Ribosomal protein L9 OS=Mus musculus OX=10090 GN=Rpl9 PE=2 SV=1
311	1	Mouse	tr|Q3UAI4|Q3UAI4_MOUSE	49	98242	13	3	11	3	0.14	tr|Q3UAI4|Q3UAI4_MOUSE Uncharacterized protein OS=Mus musculus OX=10090 GN=Sf3b2 PE=2 SV=1
312	1	Mouse	sp|Q9D880|TIM50_MOUSE	49	39980	2	1	2	1	0.11	sp|Q9D880|TIM50_MOUSE Mitochondrial import inner membrane translocase subunit TIM50 OS=Mus musculus OX=10090 GN=Timm50 PE=1 SV=1
313	1	Mouse	sp|Q8BFY9|TNPO1_MOUSE	49	103773	5	1	4	1	0.04	sp|Q8BFY9|TNPO1_MOUSE Transportin-1 OS=Mus musculus OX=10090 GN=Tnpo1 PE=1 SV=2
314	1	Mouse	sp|Q04750|TOP1_MOUSE	48	91275	16	2	14	2	0.1	sp|Q04750|TOP1_MOUSE DNA topoisomerase 1 OS=Mus musculus OX=10090 GN=Top1 PE=1 SV=2
315	1	Mouse	tr|Q3THA6|Q3THA6_MOUSE	48	27589	5	2	5	2	0.36	tr|Q3THA6|Q3THA6_MOUSE MCG17902, isoform CRA_a OS=Mus musculus OX=10090 GN=Srsf7 PE=2 SV=1
316	1	Mouse	tr|Q3U4F0|Q3U4F0_MOUSE	48	31217	1	1	1	1	0.15	tr|Q3U4F0|Q3U4F0_MOUSE Sideroflexin-3 OS=Mus musculus OX=10090 GN=Sfxn3 PE=1 SV=1
317	1	Mouse	tr|C9K0Z7|C9K0Z7_MOUSE	47	38844	4	1	4	1	0.12	tr|C9K0Z7|C9K0Z7_MOUSE Peptidylprolyl isomerase OS=Mus musculus OX=10090 GN=Fkbp8 PE=2 SV=1
318	1	Mouse	sp|Q9DBR1|XRN2_MOUSE	47	109588	23	3	14	3	0.12	sp|Q9DBR1|XRN2_MOUSE 5'-3' exoribonuclease 2 OS=Mus musculus OX=10090 GN=Xrn2 PE=1 SV=1
319	1	Mouse	sp|Q8R1B4|EIF3C_MOUSE	47	106149	43	2	14	2	0.08	sp|Q8R1B4|EIF3C_MOUSE Eukaryotic translation initiation factor 3 subunit C OS=Mus musculus OX=10090 GN=Eif3c PE=1 SV=1
320	1	Mouse	tr|S4R1Y9|S4R1Y9_MOUSE	47	55710	4	2	2	1	0.08	tr|S4R1Y9|S4R1Y9_MOUSE Probable RNA-binding protein 46 OS=Mus musculus OX=10090 GN=Rbm46 PE=1 SV=1
321	1	Mouse	tr|Q6ZWX1|Q6ZWX1_MOUSE	46	12660	5	1	2	1	0.39	tr|Q6ZWX1|Q6ZWX1_MOUSE MCG1036414 OS=Mus musculus OX=10090 GN=Rpl35a PE=1 SV=1
322	1	Mouse	tr|A3KFU5|A3KFU5_MOUSE	46	69615	19	4	12	4	0.28	tr|A3KFU5|A3KFU5_MOUSE Polyadenylate-binding protein OS=Mus musculus OX=10090 GN=Pabpc4 PE=1 SV=1
323	1	Mouse	sp|Q63943|MEF2D_MOUSE	46	55259	5	1	3	1	0.08	sp|Q63943|MEF2D_MOUSE Myocyte-specific enhancer factor 2D OS=Mus musculus OX=10090 GN=Mef2d PE=1 SV=2
324	1	Mouse	sp|A2AN08|UBR4_MOUSE	46	578883	25	2	20	2	0.01	sp|A2AN08|UBR4_MOUSE E3 ubiquitin-protein ligase UBR4 OS=Mus musculus OX=10090 GN=Ubr4 PE=1 SV=1
325	1	Mouse	sp|Q8CI08|SLAI2_MOUSE	46	62568	8	1	7	1	0.07	sp|Q8CI08|SLAI2_MOUSE SLAIN motif-containing protein 2 OS=Mus musculus OX=10090 GN=Slain2 PE=1 SV=2
326	1	Mouse	tr|Q3TZP6|Q3TZP6_MOUSE	45	48616	6	1	4	1	0.09	tr|Q3TZP6|Q3TZP6_MOUSE Uncharacterized protein OS=Mus musculus OX=10090 GN=Zc3h7b PE=2 SV=1
327	1	Mouse	sp|Q8BTI8|SRRM2_MOUSE	45	295521	66	2	42	2	0.03	sp|Q8BTI8|SRRM2_MOUSE Serine/arginine repetitive matrix protein 2 OS=Mus musculus OX=10090 GN=Srrm2 PE=1 SV=3
328	1	Mouse	sp|A2AKB4|FRPD1_MOUSE	45	171497	10	1	7	1	0.03	sp|A2AKB4|FRPD1_MOUSE FERM and PDZ domain-containing protein 1 OS=Mus musculus OX=10090 GN=Frmpd1 PE=1 SV=1
329	1	Mouse	tr|E9QA15|E9QA15_MOUSE	45	89277	13	4	12	3	0.15	tr|E9QA15|E9QA15_MOUSE Caldesmon 1 OS=Mus musculus OX=10090 GN=Cald1 PE=1 SV=1
330	1	Mouse	sp|Q8BU30|SYIC_MOUSE	44	145547	8	1	7	1	0.03	sp|Q8BU30|SYIC_MOUSE Isoleucine--tRNA ligase, cytoplasmic OS=Mus musculus OX=10090 GN=Iars PE=1 SV=2
331	1	Mouse	sp|P70699|LYAG_MOUSE	44	106921	4	1	4	1	0.04	sp|P70699|LYAG_MOUSE Lysosomal alpha-glucosidase OS=Mus musculus OX=10090 GN=Gaa PE=1 SV=2
332	1	Mouse	tr|A2ACG7|A2ACG7_MOUSE	44	67460	8	1	7	1	0.07	tr|A2ACG7|A2ACG7_MOUSE Dolichyl-diphosphooligosaccharide--protein glycosyltransferase subunit 2 OS=Mus musculus OX=10090 GN=Rpn2 PE=1 SV=1
333	1	Mouse	tr|O35558|O35558_MOUSE	44	33979	2	1	2	1	0.13	tr|O35558|O35558_MOUSE Mitogen-activated protein kinase OS=Mus musculus OX=10090 GN=Erk2 PE=3 SV=1
334	1	Mouse	tr|Q3UC51|Q3UC51_MOUSE	44	49239	5	1	3	1	0.09	tr|Q3UC51|Q3UC51_MOUSE Dolichyl-diphosphooligosaccharide--protein glycosyltransferase 48 kDa subunit OS=Mus musculus OX=10090 GN=Ddost PE=2 SV=1
335	1	Mouse	tr|A0A087WPK3|A0A087WPK3_MOUSE	44	75390	13	1	10	1	0.06	tr|A0A087WPK3|A0A087WPK3_MOUSE Leucine-rich repeat flightless-interacting protein 1 OS=Mus musculus OX=10090 GN=Lrrfip1 PE=1 SV=1
336	1	Mouse	tr|F7C1U0|F7C1U0_MOUSE	43	24114	3	1	2	1	0.19	tr|F7C1U0|F7C1U0_MOUSE Potassium channel tetramerisation domain-containing 17 (Fragment) OS=Mus musculus OX=10090 GN=Kctd17 PE=1 SV=1
337	1	Mouse	tr|A0A0N4SVQ1|A0A0N4SVQ1_MOUSE	43	5873	3	2	3	2	2.88	tr|A0A0N4SVQ1|A0A0N4SVQ1_MOUSE Cytochrome c oxidase subunit NDUFA4 OS=Mus musculus OX=10090 GN=Ndufa4 PE=1 SV=1
338	1	Mouse	tr|Q3V1P4|Q3V1P4_MOUSE	43	86994	4	2	4	2	0.1	tr|Q3V1P4|Q3V1P4_MOUSE Exostoses (Multiple) 1, isoform CRA_a OS=Mus musculus OX=10090 GN=Ext1 PE=2 SV=1
339	1	Mouse	tr|Q3UNJ3|Q3UNJ3_MOUSE	43	65113	5	1	5	1	0.07	tr|Q3UNJ3|Q3UNJ3_MOUSE Peptidylprolyl isomerase OS=Mus musculus OX=10090 GN=Fkbp10 PE=2 SV=1
340	1	Mouse	sp|Q9Z1B8|PHF1_MOUSE	43	62412	10	1	9	1	0.07	sp|Q9Z1B8|PHF1_MOUSE PHD finger protein 1 OS=Mus musculus OX=10090 GN=Phf1 PE=1 SV=2
341	1	Mouse	tr|Q059I1|Q059I1_MOUSE	43	7893	5	1	3	1	0.67	tr|Q059I1|Q059I1_MOUSE MCG22987, isoform CRA_a OS=Mus musculus OX=10090 GN=Rps28 PE=1 SV=1
342	1	Mouse	tr|Q0PD56|Q0PD56_MOUSE	43	25487	4	1	3	1	0.18	tr|Q0PD56|Q0PD56_MOUSE Rab5B OS=Mus musculus OX=10090 GN=Rab5b PE=2 SV=1
343	1	Mouse	tr|G3X9W3|G3X9W3_MOUSE	43	54342	9	1	7	1	0.08	tr|G3X9W3|G3X9W3_MOUSE Leucine rich repeat containing 1, isoform CRA_b OS=Mus musculus OX=10090 GN=Lrrc1 PE=1 SV=1
344	1	Mouse	tr|Q52L97|Q52L97_MOUSE	42	58234	8	2	6	2	0.16	tr|Q52L97|Q52L97_MOUSE Importin subunit alpha OS=Mus musculus OX=10090 GN=Kpna2 PE=1 SV=1
345	1	Mouse	sp|P47753|CAZA1_MOUSE	42	33090	7	2	5	2	0.29	sp|P47753|CAZA1_MOUSE F-actin-capping protein subunit alpha-1 OS=Mus musculus OX=10090 GN=Capza1 PE=1 SV=4
346	1	Mouse	tr|Q3V461|Q3V461_MOUSE	42	27262	7	3	4	2	0.36	tr|Q3V461|Q3V461_MOUSE Uncharacterized protein (Fragment) OS=Mus musculus OX=10090 GN=Ppm1b PE=2 SV=1
347	1	Mouse	tr|Q3USM3|Q3USM3_MOUSE	42	14607	3	1	3	1	0.33	tr|Q3USM3|Q3USM3_MOUSE Uncharacterized protein (Fragment) OS=Mus musculus OX=10090 GN=Luc7l2 PE=2 SV=1
348	1	Mouse	tr|B1B0C7|B1B0C7_MOUSE	41	479445	16	1	13	1	0.01	tr|B1B0C7|B1B0C7_MOUSE Basement membrane-specific heparan sulfate proteoglycan core protein OS=Mus musculus OX=10090 GN=Hspg2 PE=1 SV=1
349	1	Mouse	sp|Q922J9|FACR1_MOUSE	41	59739	14	1	11	1	0.07	sp|Q922J9|FACR1_MOUSE Fatty acyl-CoA reductase 1 OS=Mus musculus OX=10090 GN=Far1 PE=1 SV=1
350	1	Mouse	sp|G5E829|AT2B1_MOUSE	41	135631	23	2	14	2	0.07	sp|G5E829|AT2B1_MOUSE Plasma membrane calcium-transporting ATPase 1 OS=Mus musculus OX=10090 GN=Atp2b1 PE=1 SV=1
351	1	Mouse	tr|Q3UW64|Q3UW64_MOUSE	40	83863	5	1	5	1	0.05	tr|Q3UW64|Q3UW64_MOUSE Bifunctional UDP-N-acetylglucosamine 2-epimerase/N-acetylmannosamine kinase OS=Mus musculus OX=10090 GN=Gne PE=1 SV=1
352	1	Mouse	sp|F8VQB6|MYO10_MOUSE	40	238999	18	1	12	1	0.02	sp|F8VQB6|MYO10_MOUSE Unconventional myosin-X OS=Mus musculus OX=10090 GN=Myo10 PE=1 SV=1
353	1	Mouse	tr|A1A4T2|A1A4T2_MOUSE	40	109791	3	1	2	1	0.04	tr|A1A4T2|A1A4T2_MOUSE Alpha glucosidase 2 alpha neutral subunit OS=Mus musculus OX=10090 GN=Ganab PE=2 SV=1
354	1	Mouse	tr|E9PUC2|E9PUC2_MOUSE	40	63848	6	2	5	2	0.14	tr|E9PUC2|E9PUC2_MOUSE Long-chain-fatty-acid--CoA ligase 3 OS=Mus musculus OX=10090 GN=Acsl3 PE=1 SV=1
355	1	Mouse	tr|Q3U1C2|Q3U1C2_MOUSE	40	50524	7	1	5	1	0.09	tr|Q3U1C2|Q3U1C2_MOUSE RuvB-like helicase OS=Mus musculus OX=10090 GN=Ruvbl1 PE=1 SV=1
356	1	Mouse	tr|A2AQR0|A2AQR0_MOUSE	40	83347	19	2	12	2	0.11	tr|A2AQR0|A2AQR0_MOUSE Glycerol-3-phosphate dehydrogenase OS=Mus musculus OX=10090 GN=Gpd2 PE=1 SV=1
357	1	Mouse	sp|Q8BG51|MIRO1_MOUSE	39	73222	4	1	4	1	0.06	sp|Q8BG51|MIRO1_MOUSE Mitochondrial Rho GTPase 1 OS=Mus musculus OX=10090 GN=Rhot1 PE=1 SV=1
358	1	Mouse	sp|Q8R197|SAST_MOUSE	39	30573	2	1	2	1	0.15	sp|Q8R197|SAST_MOUSE S-acyl fatty acid synthase thioesterase, medium chain OS=Mus musculus OX=10090 GN=Olah PE=2 SV=1
359	1	Mouse	sp|Q8C2Q3|RBM14_MOUSE	36	69577	5	2	4	2	0.13	sp|Q8C2Q3|RBM14_MOUSE RNA-binding protein 14 OS=Mus musculus OX=10090 GN=Rbm14 PE=1 SV=1
360	1	Mouse	sp|Q3TJD7|PDLI7_MOUSE	39	51170	4	1	4	1	0.09	sp|Q3TJD7|PDLI7_MOUSE PDZ and LIM domain protein 7 OS=Mus musculus OX=10090 GN=Pdlim7 PE=1 SV=1
361	1	Mouse	tr|S4R294|S4R294_MOUSE	39	298500	21	2	16	1	0.01	tr|S4R294|S4R294_MOUSE Protein PRRC2C OS=Mus musculus OX=10090 GN=Prrc2c PE=1 SV=1
362	1	Mouse	sp|Q1XH17|TRI72_MOUSE	39	53695	2	1	2	1	0.08	sp|Q1XH17|TRI72_MOUSE Tripartite motif-containing protein 72 OS=Mus musculus OX=10090 GN=Trim72 PE=1 SV=1
363	1	Mouse	tr|A0A0J9YUS5|A0A0J9YUS5_MOUSE	39	146077	16	2	13	2	0.06	tr|A0A0J9YUS5|A0A0J9YUS5_MOUSE Eukaryotic translation initiation factor 4 gamma 1 OS=Mus musculus OX=10090 GN=Eif4g1 PE=1 SV=1
364	1	Mouse	sp|Q3UPF5|ZCCHV_MOUSE	39	108102	4	1	4	1	0.04	sp|Q3UPF5|ZCCHV_MOUSE Zinc finger CCCH-type antiviral protein 1 OS=Mus musculus OX=10090 GN=Zc3hav1 PE=1 SV=1
365	1	Mouse	sp|P20444|KPCA_MOUSE	39	77943	11	1	9	1	0.06	sp|P20444|KPCA_MOUSE Protein kinase C alpha type OS=Mus musculus OX=10090 GN=Prkca PE=1 SV=3
366	1	Mouse	tr|A2AST1|A2AST1_MOUSE	39	165999	18	1	12	1	0.03	tr|A2AST1|A2AST1_MOUSE Coiled-coil domain-containing 141 OS=Mus musculus OX=10090 GN=Ccdc141 PE=1 SV=1
367	1	Mouse	tr|Q3UVI9|Q3UVI9_MOUSE	39	72338	11	1	9	1	0.06	tr|Q3UVI9|Q3UVI9_MOUSE Uncharacterized protein OS=Mus musculus OX=10090 GN=Abcf2 PE=2 SV=1
368	1	Mouse	tr|Q6NSP9|Q6NSP9_MOUSE	38	14160	3	1	3	1	0.34	tr|Q6NSP9|Q6NSP9_MOUSE High mobility group protein HMGI-C OS=Mus musculus OX=10090 GN=Hmga2 PE=1 SV=1
369	1	Mouse	tr|Q99K08|Q99K08_MOUSE	38	86104	11	2	7	2	0.1	tr|Q99K08|Q99K08_MOUSE ATP-dependent 6-phosphofructokinase OS=Mus musculus OX=10090 GN=Pfkm PE=2 SV=1
370	1	Mouse	tr|A0A0N4SW73|A0A0N4SW73_MOUSE	38	140097	6	1	3	1	0.03	tr|A0A0N4SW73|A0A0N4SW73_MOUSE Rab11 family-interacting protein 5 OS=Mus musculus OX=10090 GN=Rab11fip5 PE=1 SV=1
371	1	Mouse	tr|L7N2A4|L7N2A4_MOUSE	38	100018	5	2	4	1	0.04	tr|L7N2A4|L7N2A4_MOUSE Vomeronasal 2, receptor 92 OS=Mus musculus OX=10090 GN=Vmn2r92 PE=3 SV=1
372	1	Mouse	sp|Q99PV0|PRP8_MOUSE	38	274754	33	2	23	2	0.03	sp|Q99PV0|PRP8_MOUSE Pre-mRNA-processing-splicing factor 8 OS=Mus musculus OX=10090 GN=Prpf8 PE=1 SV=2
373	1	Mouse	tr|A0A0G2JGD2|A0A0G2JGD2_MOUSE	37	9114	3	3	2	2	1.46	tr|A0A0G2JGD2|A0A0G2JGD2_MOUSE Protein S100-A4 (Fragment) OS=Mus musculus OX=10090 GN=S100a4 PE=1 SV=1
374	1	Mouse	tr|A2A6Q8|A2A6Q8_MOUSE	37	21146	3	2	3	2	0.49	tr|A2A6Q8|A2A6Q8_MOUSE Myosin light chain 4 (Fragment) OS=Mus musculus OX=10090 GN=Myl4 PE=1 SV=8
375	1	Mouse	sp|Q9DBN5|LONP2_MOUSE	37	94980	9	1	6	1	0.05	sp|Q9DBN5|LONP2_MOUSE Lon protease homolog 2, peroxisomal OS=Mus musculus OX=10090 GN=Lonp2 PE=1 SV=1
376	1	Mouse	tr|D3YTQ9|D3YTQ9_MOUSE	37	13733	5	3	3	2	1.48	tr|D3YTQ9|D3YTQ9_MOUSE 40S ribosomal protein S15 OS=Mus musculus OX=10090 GN=Rps15 PE=1 SV=1
377	1	Mouse	tr|A0A140T8I9|A0A140T8I9_MOUSE	37	233829	19	1	18	1	0.02	tr|A0A140T8I9|A0A140T8I9_MOUSE Phosphatidylinositol 4-kinase alpha OS=Mus musculus OX=10090 GN=Pi4ka PE=1 SV=1
378	1	Mouse	tr|B7ZWC4|B7ZWC4_MOUSE	36	280701	13	2	9	1	0.02	tr|B7ZWC4|B7ZWC4_MOUSE Insulin-like growth factor 2 receptor OS=Mus musculus OX=10090 GN=Igf2r PE=2 SV=1
379	1	Mouse	tr|Q3UL43|Q3UL43_MOUSE	36	151522	9	2	6	2	0.06	tr|Q3UL43|Q3UL43_MOUSE Uncharacterized protein OS=Mus musculus OX=10090 GN=Nup155 PE=2 SV=1
380	1	Mouse	sp|Q6PHZ5|RB15B_MOUSE	36	97246	4	1	2	1	0.04	sp|Q6PHZ5|RB15B_MOUSE Putative RNA-binding protein 15B OS=Mus musculus OX=10090 GN=Rbm15b PE=1 SV=2
381	1	Mouse	tr|F6ZGN3|F6ZGN3_MOUSE	36	54508	9	1	6	1	0.08	tr|F6ZGN3|F6ZGN3_MOUSE Unconventional myosin-XVIIIa (Fragment) OS=Mus musculus OX=10090 GN=Myo18a PE=1 SV=2
382	1	Mouse	sp|Q4VBE8|WDR18_MOUSE	35	47979	5	1	4	1	0.09	sp|Q4VBE8|WDR18_MOUSE WD repeat-containing protein 18 OS=Mus musculus OX=10090 GN=Wdr18 PE=1 SV=1
383	1	Mouse	sp|Q8N7N5|DCAF8_MOUSE	35	66675	2	1	2	1	0.07	sp|Q8N7N5|DCAF8_MOUSE DDB1- and CUL4-associated factor 8 OS=Mus musculus OX=10090 GN=Dcaf8 PE=1 SV=1
384	1	Mouse	sp|Q3TRJ4|K1C26_MOUSE	35	51542	5	1	5	1	0.09	sp|Q3TRJ4|K1C26_MOUSE Keratin, type I cytoskeletal 26 OS=Mus musculus OX=10090 GN=Krt26 PE=2 SV=1
385	1	Mouse	tr|A0A0A6YWX1|A0A0A6YWX1_MOUSE	35	147902	8	1	7	1	0.03	tr|A0A0A6YWX1|A0A0A6YWX1_MOUSE Ubiquitin carboxyl-terminal hydrolase 19 OS=Mus musculus OX=10090 GN=Usp19 PE=1 SV=1
386	1	Mouse	sp|Q8BGS7|CEPT1_MOUSE	35	47316	3	2	2	1	0.09	sp|Q8BGS7|CEPT1_MOUSE Choline/ethanolaminephosphotransferase 1 OS=Mus musculus OX=10090 GN=Cept1 PE=1 SV=1
387	1	Mouse	tr|E9Q3T0|E9Q3T0_MOUSE	35	11540	2	1	1	1	0.43	tr|E9Q3T0|E9Q3T0_MOUSE Predicted pseudogene 10073 OS=Mus musculus OX=10090 GN=Gm10073 PE=1 SV=1
388	1	Mouse	tr|A0A087WS23|A0A087WS23_MOUSE	35	144433	17	2	17	2	0.06	tr|A0A087WS23|A0A087WS23_MOUSE Kinectin OS=Mus musculus OX=10090 GN=Ktn1 PE=1 SV=1
389	1	Mouse	sp|Q8C547|HTR5B_MOUSE	35	226799	29	1	19	1	0.02	sp|Q8C547|HTR5B_MOUSE HEAT repeat-containing protein 5B OS=Mus musculus OX=10090 GN=Heatr5b PE=1 SV=3
390	1	Mouse	sp|Q6IQX7|CHSS2_MOUSE	35	86108	8	2	7	2	0.1	sp|Q6IQX7|CHSS2_MOUSE Chondroitin sulfate synthase 2 OS=Mus musculus OX=10090 GN=Chpf PE=1 SV=1
391	1	Mouse	sp|Q6A4J8|UBP7_MOUSE	34	129477	7	3	5	2	0.07	sp|Q6A4J8|UBP7_MOUSE Ubiquitin carboxyl-terminal hydrolase 7 OS=Mus musculus OX=10090 GN=Usp7 PE=1 SV=1
392	1	Mouse	sp|P62274|RS29_MOUSE	34	6900	7	2	5	1	0.8	sp|P62274|RS29_MOUSE 40S ribosomal protein S29 OS=Mus musculus OX=10090 GN=Rps29 PE=1 SV=2
393	1	Mouse	tr|Q91V55|Q91V55_MOUSE	34	23033	10	3	8	3	0.73	tr|Q91V55|Q91V55_MOUSE 40S ribosomal protein S5 OS=Mus musculus OX=10090 GN=Rps5 PE=1 SV=1
394	1	Mouse	tr|E9Q5B5|E9Q5B5_MOUSE	34	100576	15	1	12	1	0.04	tr|E9Q5B5|E9Q5B5_MOUSE Hexokinase-2 OS=Mus musculus OX=10090 GN=Hk2 PE=1 SV=1
395	1	Mouse	sp|Q80U35|ARHGH_MOUSE	34	223757	12	2	10	2	0.04	sp|Q80U35|ARHGH_MOUSE Rho guanine nucleotide exchange factor 17 OS=Mus musculus OX=10090 GN=Arhgef17 PE=1 SV=2
396	1	Mouse	tr|A1L3B8|A1L3B8_MOUSE	34	36574	4	1	3	1	0.12	tr|A1L3B8|A1L3B8_MOUSE Proteasome (Prosome, macropain) 26S subunit, non-ATPase, 7 OS=Mus musculus OX=10090 GN=Psmd7 PE=1 SV=1
397	1	Mouse	sp|Q9D7B7|GPX8_MOUSE	34	24361	4	1	3	1	0.19	sp|Q9D7B7|GPX8_MOUSE Probable glutathione peroxidase 8 OS=Mus musculus OX=10090 GN=Gpx8 PE=1 SV=1
398	1	Mouse	tr|A2RS68|A2RS68_MOUSE	33	52018	6	1	3	1	0.09	tr|A2RS68|A2RS68_MOUSE Small nuclear ribonucleoprotein 70 (U1) OS=Mus musculus OX=10090 GN=Snrnp70 PE=2 SV=1
399	1	Mouse	tr|A0A1W2P7A1|A0A1W2P7A1_MOUSE	33	16367	3	2	2	1	0.29	tr|A0A1W2P7A1|A0A1W2P7A1_MOUSE 40S ribosomal protein S12 OS=Mus musculus OX=10090 GN=Rps12 PE=1 SV=1
400	1	Mouse	sp|P09690|ACHB_MOUSE	33	57066	10	3	8	2	0.16	sp|P09690|ACHB_MOUSE Acetylcholine receptor subunit beta OS=Mus musculus OX=10090 GN=Chrnb1 PE=2 SV=1
401	1	Mouse	tr|A0A0R4J000|A0A0R4J000_MOUSE	33	26518	2	1	2	1	0.17	tr|A0A0R4J000|A0A0R4J000_MOUSE BTB/POZ domain-containing protein KCTD5 OS=Mus musculus OX=10090 GN=Kctd5 PE=1 SV=1
402	1	Mouse	tr|G8JL40|G8JL40_MOUSE	33	76000	12	1	8	1	0.06	tr|G8JL40|G8JL40_MOUSE Lysine-specific histone demethylase 1A (Fragment) OS=Mus musculus OX=10090 GN=Kdm1a PE=1 SV=1
403	1	Mouse	sp|Q99KP6|PRP19_MOUSE	33	55661	6	2	4	2	0.17	sp|Q99KP6|PRP19_MOUSE Pre-mRNA-processing factor 19 OS=Mus musculus OX=10090 GN=Prpf19 PE=1 SV=1
404	1	Mouse	sp|Q7TN31|AGGF1_MOUSE	33	80081	5	1	5	1	0.05	sp|Q7TN31|AGGF1_MOUSE Angiogenic factor with G patch and FHA domains 1 OS=Mus musculus OX=10090 GN=Aggf1 PE=2 SV=1
405	1	Mouse	tr|Q3UJQ3|Q3UJQ3_MOUSE	33	57565	6	1	5	1	0.08	tr|Q3UJQ3|Q3UJQ3_MOUSE Uncharacterized protein OS=Mus musculus OX=10090 GN=Dars PE=2 SV=1
406	1	Mouse	tr|Q3TCR9|Q3TCR9_MOUSE	33	61819	1	1	1	1	0.07	tr|Q3TCR9|Q3TCR9_MOUSE Uncharacterized protein OS=Mus musculus OX=10090 GN=Zyx PE=2 SV=1
407	1	Mouse	sp|Q8BH59|CMC1_MOUSE	33	74922	8	1	6	1	0.06	sp|Q8BH59|CMC1_MOUSE Calcium-binding mitochondrial carrier protein Aralar1 OS=Mus musculus OX=10090 GN=Slc25a12 PE=1 SV=1
408	1	Mouse	tr|P70410|P70410_MOUSE	33	83203	12	1	9	1	0.05	tr|P70410|P70410_MOUSE Nucleolar GTP-binding protein 2 (Fragment) OS=Mus musculus OX=10090 GN=Gnl2 PE=2 SV=1
409	1	Mouse	sp|Q6ZQI3|MLEC_MOUSE	33	32493	1	1	1	1	0.14	sp|Q6ZQI3|MLEC_MOUSE Malectin OS=Mus musculus OX=10090 GN=Mlec PE=1 SV=2
410	1	Mouse	sp|Q9QY73|TMM59_MOUSE	32	36974	3	1	2	1	0.12	sp|Q9QY73|TMM59_MOUSE Transmembrane protein 59 OS=Mus musculus OX=10090 GN=Tmem59 PE=1 SV=2
411	1	Mouse	tr|Q3U4Y0|Q3U4Y0_MOUSE	32	20834	8	2	7	2	0.5	tr|Q3U4Y0|Q3U4Y0_MOUSE Uncharacterized protein OS=Mus musculus OX=10090 GN=H1f0 PE=2 SV=1
412	1	Mouse	tr|Q3TMP1|Q3TMP1_MOUSE	32	101241	4	1	4	1	0.04	tr|Q3TMP1|Q3TMP1_MOUSE General transcription factor IIIC, polypeptide 3 OS=Mus musculus OX=10090 GN=Gtf3c3 PE=1 SV=1
413	1	Mouse	sp|Q99JI4|PSMD6_MOUSE	32	45792	2	1	2	1	0.1	sp|Q99JI4|PSMD6_MOUSE 26S proteasome non-ATPase regulatory subunit 6 OS=Mus musculus OX=10090 GN=Psmd6 PE=1 SV=1
414	1	Mouse	tr|F6QFD1|F6QFD1_MOUSE	32	86297	21	2	8	1	0.05	tr|F6QFD1|F6QFD1_MOUSE Phosphodiesterase (Fragment) OS=Mus musculus OX=10090 GN=Pde4d PE=1 SV=1
415	1	Mouse	sp|Q9D051|ODPB_MOUSE	32	39254	1	1	1	1	0.11	sp|Q9D051|ODPB_MOUSE Pyruvate dehydrogenase E1 component subunit beta, mitochondrial OS=Mus musculus OX=10090 GN=Pdhb PE=1 SV=1
416	1	Mouse	tr|Q3U4N6|Q3U4N6_MOUSE	32	53761	9	1	5	1	0.08	tr|Q3U4N6|Q3U4N6_MOUSE Cysteine protease OS=Mus musculus OX=10090 GN=Atg4d PE=2 SV=1
417	1	Mouse	tr|Q3UJK2|Q3UJK2_MOUSE	32	42945	10	2	8	2	0.22	tr|Q3UJK2|Q3UJK2_MOUSE Uncharacterized protein OS=Mus musculus OX=10090 GN=Serbp1 PE=2 SV=1
418	1	Mouse	tr|Q3UD26|Q3UD26_MOUSE	32	34696	1	1	1	1	0.13	tr|Q3UD26|Q3UD26_MOUSE Uncharacterized protein OS=Mus musculus OX=10090 GN=Psmd14 PE=2 SV=1
419	1	Mouse	sp|Q6ZQ73|CAND2_MOUSE	31	137086	9	1	8	1	0.03	sp|Q6ZQ73|CAND2_MOUSE Cullin-associated NEDD8-dissociated protein 2 OS=Mus musculus OX=10090 GN=Cand2 PE=1 SV=2
420	1	Mouse	tr|A0A2K6EDJ7|A0A2K6EDJ7_MOUSE	31	100375	12	1	6	1	0.04	tr|A0A2K6EDJ7|A0A2K6EDJ7_MOUSE Inter alpha-trypsin inhibitor, heavy chain 4 OS=Mus musculus OX=10090 GN=Itih4 PE=1 SV=1
421	1	Mouse	sp|Q8BP47|SYNC_MOUSE	31	65150	5	1	5	1	0.07	sp|Q8BP47|SYNC_MOUSE Asparagine--tRNA ligase, cytoplasmic OS=Mus musculus OX=10090 GN=Nars PE=1 SV=2
422	1	Mouse	sp|E9Q7G0|NUMA1_MOUSE	31	236571	22	1	16	1	0.02	sp|E9Q7G0|NUMA1_MOUSE Nuclear mitotic apparatus protein 1 OS=Mus musculus OX=10090 GN=Numa1 PE=1 SV=1
423	1	Mouse	sp|A2ADY9|DDI2_MOUSE	31	45019	3	1	3	1	0.1	sp|A2ADY9|DDI2_MOUSE Protein DDI1 homolog 2 OS=Mus musculus OX=10090 GN=Ddi2 PE=1 SV=1
424	1	Mouse	tr|E9Q9C3|E9Q9C3_MOUSE	31	208153	11	1	10	1	0.02	tr|E9Q9C3|E9Q9C3_MOUSE Afadin OS=Mus musculus OX=10090 GN=Afdn PE=1 SV=1
425	1	Mouse	tr|Q3UU43|Q3UU43_MOUSE	31	86286	7	2	7	2	0.1	tr|Q3UU43|Q3UU43_MOUSE Hexosyltransferase OS=Mus musculus OX=10090 GN=Chpf2 PE=1 SV=1
426	1	Mouse	tr|Q3U1B1|Q3U1B1_MOUSE	31	38178	1	1	1	1	0.12	tr|Q3U1B1|Q3U1B1_MOUSE Uncharacterized protein OS=Mus musculus OX=10090 GN=Gnb1 PE=2 SV=1
427	1	Mouse	tr|A0A0R4J170|A0A0R4J170_MOUSE	31	182256	13	1	10	1	0.02	tr|A0A0R4J170|A0A0R4J170_MOUSE Transcription activator BRG1 OS=Mus musculus OX=10090 GN=Smarca4 PE=1 SV=1
428	1	Mouse	tr|B8JJX8|B8JJX8_MOUSE	31	94480	12	1	8	1	0.05	tr|B8JJX8|B8JJX8_MOUSE Zinc finger protein 738 OS=Mus musculus OX=10090 GN=Zfp738 PE=4 SV=1
429	1	Mouse	sp|P48722|HS74L_MOUSE	30	95178	8	1	6	1	0.05	sp|P48722|HS74L_MOUSE Heat shock 70 kDa protein 4L OS=Mus musculus OX=10090 GN=Hspa4l PE=1 SV=2
430	1	Mouse	sp|Q8JZX4|SPF45_MOUSE	30	45504	12	1	9	1	0.1	sp|Q8JZX4|SPF45_MOUSE Splicing factor 45 OS=Mus musculus OX=10090 GN=Rbm17 PE=1 SV=1
431	1	Mouse	tr|Q3UVI6|Q3UVI6_MOUSE	30	121339	31	1	18	1	0.04	tr|Q3UVI6|Q3UVI6_MOUSE Uncharacterized protein OS=Mus musculus OX=10090 GN=Cep135 PE=2 SV=1
432	1	Mouse	tr|Q3TH69|Q3TH69_MOUSE	30	50037	4	1	3	1	0.09	tr|Q3TH69|Q3TH69_MOUSE Uncharacterized protein OS=Mus musculus OX=10090 GN=Ap2m1 PE=2 SV=1
433	1	Mouse	sp|Q9JK92|HSPB8_MOUSE	30	21691	1	1	1	1	0.21	sp|Q9JK92|HSPB8_MOUSE Heat shock protein beta-8 OS=Mus musculus OX=10090 GN=Hspb8 PE=1 SV=1
434	1	Mouse	sp|Q8K284|TF3C1_MOUSE	26	239949	24	2	19	2	0.04	sp|Q8K284|TF3C1_MOUSE General transcription factor 3C polypeptide 1 OS=Mus musculus OX=10090 GN=Gtf3c1 PE=1 SV=2
435	1	Mouse	tr|Q8C1E4|Q8C1E4_MOUSE	29	86946	2	1	2	1	0.05	tr|Q8C1E4|Q8C1E4_MOUSE Uncharacterized protein OS=Mus musculus OX=10090 GN=Sec23a PE=2 SV=1
436	1	Mouse	tr|F8WIE5|F8WIE5_MOUSE	29	292070	21	2	17	2	0.03	tr|F8WIE5|F8WIE5_MOUSE E3 ubiquitin-protein ligase HECTD1 OS=Mus musculus OX=10090 GN=Hectd1 PE=1 SV=1
437	1	Mouse	tr|Q3TZM7|Q3TZM7_MOUSE	29	73133	3	1	3	1	0.06	tr|Q3TZM7|Q3TZM7_MOUSE Cell adhesion molecule-related/down-regulated by oncogenes (Fragment) OS=Mus musculus OX=10090 GN=Cdon PE=1 SV=1
438	1	Mouse	sp|P52480|KPYM_MOUSE	27	58378	8	2	7	2	0.16	sp|P52480|KPYM_MOUSE Pyruvate kinase PKM OS=Mus musculus OX=10090 GN=Pkm PE=1 SV=4
439	1	Mouse	sp|Q08288|LYAR_MOUSE	29	44165	11	1	6	1	0.1	sp|Q08288|LYAR_MOUSE Cell growth-regulating nucleolar protein OS=Mus musculus OX=10090 GN=Lyar PE=1 SV=2
440	1	Mouse	sp|Q99KG3|RBM10_MOUSE	29	103773	14	1	11	1	0.04	sp|Q99KG3|RBM10_MOUSE RNA-binding protein 10 OS=Mus musculus OX=10090 GN=Rbm10 PE=1 SV=1
441	1	Mouse	tr|Q3TDD8|Q3TDD8_MOUSE	29	68783	7	1	6	1	0.06	tr|Q3TDD8|Q3TDD8_MOUSE Uncharacterized protein OS=Mus musculus OX=10090 GN=Eif4b PE=2 SV=1
442	1	Mouse	tr|A0A0G2JDU4|A0A0G2JDU4_MOUSE	29	8818	7	1	4	1	0.59	tr|A0A0G2JDU4|A0A0G2JDU4_MOUSE Adhesion G protein-coupled receptor L2 (Fragment) OS=Mus musculus OX=10090 GN=Adgrl2 PE=4 SV=1
443	1	Mouse	sp|Q9DA15|THEGL_MOUSE	29	51997	6	1	5	1	0.09	sp|Q9DA15|THEGL_MOUSE Testicular haploid expressed gene protein-like OS=Mus musculus OX=10090 GN=Thegl PE=2 SV=1
444	1	Mouse	tr|F6QFE9|F6QFE9_MOUSE	29	13401	17	1	10	1	0.36	tr|F6QFE9|F6QFE9_MOUSE Uncharacterized aarF domain-containing protein kinase 2 (Fragment) OS=Mus musculus OX=10090 GN=Adck2 PE=4 SV=1
445	1	Mouse	tr|A0A0R4J263|A0A0R4J263_MOUSE	29	32059	4	1	3	1	0.14	tr|A0A0R4J263|A0A0R4J263_MOUSE 1-acyl-sn-glycerol-3-phosphate acyltransferase OS=Mus musculus OX=10090 GN=Agpat1 PE=1 SV=1
446	1	Mouse	tr|E9QQ96|E9QQ96_MOUSE	29	826647	54	1	44	1	0.01	tr|E9QQ96|E9QQ96_MOUSE Obscurin OS=Mus musculus OX=10090 GN=Obscn PE=1 SV=2
447	1	Mouse	tr|Q505A8|Q505A8_MOUSE	28	6403	2	2	1	1	0.87	tr|Q505A8|Q505A8_MOUSE MCG17585 OS=Mus musculus OX=10090 GN=Rpl39 PE=2 SV=1
448	1	Mouse	sp|Q9D2G2|ODO2_MOUSE	28	49306	7	1	5	1	0.09	sp|Q9D2G2|ODO2_MOUSE Dihydrolipoyllysine-residue succinyltransferase component of 2-oxoglutarate dehydrogenase complex, mitochondrial OS=Mus musculus OX=10090 GN=Dlst PE=1 SV=1
449	1	Mouse	sp|Q9D0M3|CY1_MOUSE	28	35533	7	1	5	1	0.13	sp|Q9D0M3|CY1_MOUSE Cytochrome c1, heme protein, mitochondrial OS=Mus musculus OX=10090 GN=Cyc1 PE=1 SV=1
450	1	Mouse	tr|Q3U7X9|Q3U7X9_MOUSE	28	104898	15	2	11	2	0.08	tr|Q3U7X9|Q3U7X9_MOUSE AP-2 complex subunit alpha OS=Mus musculus OX=10090 GN=Ap2a2 PE=2 SV=1
451	1	Mouse	tr|A0A159AK85|A0A159AK85_MOUSE	28	47525	2	1	2	1	0.09	tr|A0A159AK85|A0A159AK85_MOUSE Fatty acid desaturase splice variant OS=Mus musculus OX=10090 GN=Fads3 PE=2 SV=1
452	1	Mouse	sp|O08856|ELL_MOUSE	28	67732	14	1	10	1	0.07	sp|O08856|ELL_MOUSE RNA polymerase II elongation factor ELL OS=Mus musculus OX=10090 GN=Ell PE=2 SV=2
453	1	Mouse	tr|Q3UJN6|Q3UJN6_MOUSE	28	77390	13	1	6	1	0.06	tr|Q3UJN6|Q3UJN6_MOUSE Uncharacterized protein OS=Mus musculus OX=10090 GN=Mre11a PE=2 SV=1
454	1	Mouse	tr|Q3TLC1|Q3TLC1_MOUSE	28	10498	2	1	2	1	0.48	tr|Q3TLC1|Q3TLC1_MOUSE Uncharacterized protein OS=Mus musculus OX=10090 GN=Rpl37a PE=2 SV=1
455	1	Mouse	tr|F7AAE0|F7AAE0_MOUSE	27	53140	8	1	6	1	0.08	tr|F7AAE0|F7AAE0_MOUSE Phosphoinositide phospholipase C (Fragment) OS=Mus musculus OX=10090 GN=Plcd3 PE=1 SV=1
456	1	Mouse	sp|Q62087|PON3_MOUSE	27	39554	7	1	5	1	0.11	sp|Q62087|PON3_MOUSE Serum paraoxonase/lactonase 3 OS=Mus musculus OX=10090 GN=Pon3 PE=1 SV=2
457	1	Mouse	tr|Q3U574|Q3U574_MOUSE	27	138144	12	1	10	1	0.03	tr|Q3U574|Q3U574_MOUSE Uncharacterized protein OS=Mus musculus OX=10090 GN=Timeless PE=2 SV=1
458	1	Mouse	sp|Q9QZD8|DIC_MOUSE	27	32150	5	1	3	1	0.14	sp|Q9QZD8|DIC_MOUSE Mitochondrial dicarboxylate carrier OS=Mus musculus OX=10090 GN=Slc25a10 PE=1 SV=2
459	1	Mouse	tr|Q8C2E1|Q8C2E1_MOUSE	26	66077	5	1	5	1	0.07	tr|Q8C2E1|Q8C2E1_MOUSE Uncharacterized protein OS=Mus musculus OX=10090 GN=Ppp2r1a PE=2 SV=1
460	1	Mouse	tr|Q3TGD7|Q3TGD7_MOUSE	26	49439	11	1	6	1	0.09	tr|Q3TGD7|Q3TGD7_MOUSE Uncharacterized protein OS=Mus musculus OX=10090 GN=Lrmp PE=2 SV=1
461	1	Mouse	tr|F6RN19|F6RN19_MOUSE	26	63330	2	1	2	1	0.07	tr|F6RN19|F6RN19_MOUSE Membralin (Fragment) OS=Mus musculus OX=10090 GN=Tmem259 PE=1 SV=1
462	1	Mouse	tr|Q3U4S9|Q3U4S9_MOUSE	26	57577	7	1	5	1	0.08	tr|Q3U4S9|Q3U4S9_MOUSE Coatomer subunit delta OS=Mus musculus OX=10090 GN=Arcn1 PE=2 SV=1
463	1	Mouse	tr|A1A4A7|A1A4A7_MOUSE	25	32437	6	1	5	1	0.14	tr|A1A4A7|A1A4A7_MOUSE Pgam5 protein (Fragment) OS=Mus musculus OX=10090 GN=Pgam5 PE=2 SV=1
464	1	Mouse	tr|Q95457|Q95457_MOUSE	25	40894	3	1	3	1	0.11	tr|Q95457|Q95457_MOUSE MHC class I heavy chain OS=Mus musculus OX=10090 GN=H2-D1 PE=2 SV=1
465	1	Mouse	tr|Q9EQ83|Q9EQ83_MOUSE	25	32347	2	1	2	1	0.14	tr|Q9EQ83|Q9EQ83_MOUSE Gamma sarcoglycan OS=Mus musculus OX=10090 GN=Sgcg PE=1 SV=1
466	1	Mouse	tr|F8VQ40|F8VQ40_MOUSE	25	347225	18	1	13	1	0.01	tr|F8VQ40|F8VQ40_MOUSE Laminin subunit alpha-1 OS=Mus musculus OX=10090 GN=Lama1 PE=1 SV=1
467	1	Mouse	tr|E9Q066|E9Q066_MOUSE	25	80294	4	1	4	1	0.05	tr|E9Q066|E9Q066_MOUSE La-related protein 4 OS=Mus musculus OX=10090 GN=Larp4 PE=1 SV=1
468	1	Mouse	sp|Q62234|MYOM1_MOUSE	25	186546	22	1	15	1	0.02	sp|Q62234|MYOM1_MOUSE Myomesin-1 OS=Mus musculus OX=10090 GN=Myom1 PE=1 SV=2
469	1	Mouse	tr|G0LE24|G0LE24_MOUSE	25	110451	7	1	6	1	0.04	tr|G0LE24|G0LE24_MOUSE Zinc finger BED domain-containing protein 6 OS=Mus musculus OX=10090 GN=Zbed6 PE=2 SV=1
470	1	Mouse	tr|Q52L78|Q52L78_MOUSE	25	20056	4	1	3	1	0.23	tr|Q52L78|Q52L78_MOUSE Cryab protein OS=Mus musculus OX=10090 GN=Cryab PE=1 SV=1
471	1	Mouse	tr|G3UY70|G3UY70_MOUSE	25	83792	8	1	5	1	0.05	tr|G3UY70|G3UY70_MOUSE Lethal(3)malignant brain tumor-like protein 2 OS=Mus musculus OX=10090 GN=L3mbtl2 PE=1 SV=1
472	1	Mouse	sp|E9Q6J5|BD1L1_MOUSE	25	330220	33	1	28	1	0.01	sp|E9Q6J5|BD1L1_MOUSE Biorientation of chromosomes in cell division protein 1-like 1 OS=Mus musculus OX=10090 GN=Bod1l PE=1 SV=1
473	1	Mouse	sp|Q8K019|BCLF1_MOUSE	23	106053	12	2	9	2	0.08	sp|Q8K019|BCLF1_MOUSE Bcl-2-associated transcription factor 1 OS=Mus musculus OX=10090 GN=Bclaf1 PE=1 SV=2
474	1	Mouse	tr|B1AR51|B1AR51_MOUSE	25	516083	44	1	29	1	0.01	tr|B1AR51|B1AR51_MOUSE Dynein, axonemal, heavy chain 9 OS=Mus musculus OX=10090 GN=Dnah9 PE=1 SV=1
475	1	Mouse	tr|A2AQD5|A2AQD5_MOUSE	25	135843	7	1	7	1	0.03	tr|A2AQD5|A2AQD5_MOUSE Sperm-specific antigen 2 homolog OS=Mus musculus OX=10090 GN=Ssfa2 PE=1 SV=1
476	1	Mouse	sp|Q8BU14|SEC62_MOUSE	25	45894	9	1	6	1	0.1	sp|Q8BU14|SEC62_MOUSE Translocation protein SEC62 OS=Mus musculus OX=10090 GN=Sec62 PE=1 SV=1
477	1	Mouse	sp|Q921N6|DDX27_MOUSE	25	86284	6	1	6	1	0.05	sp|Q921N6|DDX27_MOUSE Probable ATP-dependent RNA helicase DDX27 OS=Mus musculus OX=10090 GN=Ddx27 PE=1 SV=3
478	1	Mouse	tr|Z4YN00|Z4YN00_MOUSE	24	31375	4	1	4	1	0.14	tr|Z4YN00|Z4YN00_MOUSE F-box only protein 6 (Fragment) OS=Mus musculus OX=10090 GN=Fbxo6 PE=1 SV=1
479	1	Mouse	tr|Q3UJS2|Q3UJS2_MOUSE	24	34469	6	1	6	1	0.13	tr|Q3UJS2|Q3UJS2_MOUSE Uncharacterized protein OS=Mus musculus OX=10090 GN=Fbl PE=2 SV=1
480	1	Mouse	tr|Q5BL14|Q5BL14_MOUSE	24	9417	3	1	2	1	0.54	tr|Q5BL14|Q5BL14_MOUSE High mobility group nucleosomal binding domain 2 OS=Mus musculus OX=10090 GN=Hmgn2 PE=1 SV=1
481	1	Mouse	sp|Q80U72|SCRIB_MOUSE	24	175150	15	1	11	1	0.02	sp|Q80U72|SCRIB_MOUSE Protein scribble homolog OS=Mus musculus OX=10090 GN=Scrib PE=1 SV=2
482	1	Mouse	sp|Q6A065|CE170_MOUSE	24	175514	29	1	17	1	0.02	sp|Q6A065|CE170_MOUSE Centrosomal protein of 170 kDa OS=Mus musculus OX=10090 GN=Cep170 PE=1 SV=2
483	1	Mouse	tr|Q3TGQ4|Q3TGQ4_MOUSE	24	95464	13	3	5	1	0.05	tr|Q3TGQ4|Q3TGQ4_MOUSE Uncharacterized protein OS=Mus musculus OX=10090 GN=Secisbp2 PE=2 SV=1
484	1	Mouse	tr|A0A1L1SQ39|A0A1L1SQ39_MOUSE	24	30006	13	1	6	1	0.15	tr|A0A1L1SQ39|A0A1L1SQ39_MOUSE Leucine-rich repeat-containing protein 36 (Fragment) OS=Mus musculus OX=10090 GN=Lrrc36 PE=1 SV=1
485	1	Mouse	tr|B1AZ46|B1AZ46_MOUSE	24	57874	8	1	8	1	0.08	tr|B1AZ46|B1AZ46_MOUSE Brain-specific angiogenesis inhibitor 1-associated protein 2 OS=Mus musculus OX=10090 GN=Baiap2 PE=1 SV=1
486	1	Mouse	sp|A2A5I3|CRSPL_MOUSE	24	28934	1	1	1	1	0.16	sp|A2A5I3|CRSPL_MOUSE Peptidase inhibitor R3HDML OS=Mus musculus OX=10090 GN=R3hdml PE=3 SV=1
487	1	Mouse	sp|O55222|ILK_MOUSE	23	51853	6	1	6	1	0.09	sp|O55222|ILK_MOUSE Integrin-linked protein kinase OS=Mus musculus OX=10090 GN=Ilk PE=1 SV=2
488	1	Mouse	tr|A0A1L1SS82|A0A1L1SS82_MOUSE	23	185168	31	1	24	1	0.02	tr|A0A1L1SS82|A0A1L1SS82_MOUSE Coiled-coil domain-containing 7A OS=Mus musculus OX=10090 GN=Ccdc7a PE=4 SV=1
489	1	Mouse	sp|Q80TG9|LRFN2_MOUSE	23	85822	6	1	5	1	0.05	sp|Q80TG9|LRFN2_MOUSE Leucine-rich repeat and fibronectin type-III domain-containing protein 2 OS=Mus musculus OX=10090 GN=Lrfn2 PE=1 SV=2
490	1	Mouse	tr|A2AT37|A2AT37_MOUSE	23	148658	15	1	11	1	0.03	tr|A2AT37|A2AT37_MOUSE UPF2 regulator of nonsense transcripts homolog (yeast) OS=Mus musculus OX=10090 GN=Upf2 PE=1 SV=1
491	1	Mouse	tr|Q9CSH0|Q9CSH0_MOUSE	23	64206	3	1	2	1	0.07	tr|Q9CSH0|Q9CSH0_MOUSE Uncharacterized protein (Fragment) OS=Mus musculus OX=10090 GN=Hnrnpll PE=2 SV=1
492	1	Mouse	sp|Q9CR36|GKN1_MOUSE	23	22101	2	1	2	1	0.21	sp|Q9CR36|GKN1_MOUSE Gastrokine-1 OS=Mus musculus OX=10090 GN=Gkn1 PE=2 SV=2
493	1	Mouse	tr|Q8BI18|Q8BI18_MOUSE	23	113755	11	1	9	1	0.04	tr|Q8BI18|Q8BI18_MOUSE Uncharacterized protein OS=Mus musculus OX=10090 GN=Loxhd1 PE=2 SV=1
494	1	Mouse	sp|Q8R4Y8|RTTN_MOUSE	23	251865	16	1	10	1	0.02	sp|Q8R4Y8|RTTN_MOUSE Rotatin OS=Mus musculus OX=10090 GN=Rttn PE=1 SV=2
495	1	Mouse	sp|Q8CH02|SUGP1_MOUSE	22	72718	9	1	6	1	0.06	sp|Q8CH02|SUGP1_MOUSE SURP and G-patch domain-containing protein 1 OS=Mus musculus OX=10090 GN=Sugp1 PE=1 SV=1
496	1	Mouse	tr|A2BI37|A2BI37_MOUSE	22	53607	7	1	4	1	0.08	tr|A2BI37|A2BI37_MOUSE Zinc finger protein 185 OS=Mus musculus OX=10090 GN=Zfp185 PE=1 SV=1
497	1	Mouse	tr|Q8BT22|Q8BT22_MOUSE	22	13344	4	1	2	1	0.37	tr|Q8BT22|Q8BT22_MOUSE MCG53948 OS=Mus musculus OX=10090 GN=2810032G03Rik PE=2 SV=1
498	1	Mouse	sp|Q91WK1|SPRY4_MOUSE	22	23374	4	1	3	1	0.2	sp|Q91WK1|SPRY4_MOUSE SPRY domain-containing protein 4 OS=Mus musculus OX=10090 GN=Spryd4 PE=1 SV=1
499	1	Mouse	tr|D3YWH3|D3YWH3_MOUSE	22	21293	2	1	2	1	0.22	tr|D3YWH3|D3YWH3_MOUSE V-type proton ATPase catalytic subunit A (Fragment) OS=Mus musculus OX=10090 GN=Atp6v1a PE=1 SV=1
500	1	Mouse	sp|P81067|IRX3_MOUSE	21	52832	2	1	2	1	0.08	sp|P81067|IRX3_MOUSE Iroquois-class homeodomain protein IRX-3 OS=Mus musculus OX=10090 GN=Irx3 PE=1 SV=2
501	1	Mouse	tr|Q3UND9|Q3UND9_MOUSE	21	23823	2	1	2	1	0.19	tr|Q3UND9|Q3UND9_MOUSE Uncharacterized protein OS=Mus musculus OX=10090 GN=Car7 PE=2 SV=1
502	1	Mouse	sp|Q64727|VINC_MOUSE	21	117215	13	1	12	1	0.04	sp|Q64727|VINC_MOUSE Vinculin OS=Mus musculus OX=10090 GN=Vcl PE=1 SV=4
503	1	Mouse	tr|Q3U541|Q3U541_MOUSE	21	54112	3	1	3	1	0.08	tr|Q3U541|Q3U541_MOUSE RIKEN cDNA E430034L04, isoform CRA_b OS=Mus musculus OX=10090 GN=G3bp2 PE=2 SV=1
504	1	Mouse	tr|Q8C2Q8|Q8C2Q8_MOUSE	21	30294	9	2	7	1	0.15	tr|Q8C2Q8|Q8C2Q8_MOUSE ATP synthase subunit gamma OS=Mus musculus OX=10090 GN=Atp5c1 PE=1 SV=1
505	1	Mouse	tr|D3YW23|D3YW23_MOUSE	21	10528	2	1	1	1	0.48	tr|D3YW23|D3YW23_MOUSE C-X-C motif chemokine OS=Mus musculus OX=10090 GN=Cxcl10 PE=3 SV=1
506	1	Mouse	tr|A0A0G2JF58|A0A0G2JF58_MOUSE	21	4618	1	1	1	1	1.31	tr|A0A0G2JF58|A0A0G2JF58_MOUSE DNA repair protein XRCC2 OS=Mus musculus OX=10090 GN=Xrcc2 PE=4 SV=1
507	1	Mouse	tr|A0A0R4J1D9|A0A0R4J1D9_MOUSE	21	59220	12	1	6	1	0.07	tr|A0A0R4J1D9|A0A0R4J1D9_MOUSE FYVE, RhoGEF and PH domain-containing protein 3 OS=Mus musculus OX=10090 GN=Fgd3 PE=1 SV=1
508	1	Mouse	tr|A0A1R3UCH4|A0A1R3UCH4_MOUSE	20	29331	67	1	1	1	0.16	tr|A0A1R3UCH4|A0A1R3UCH4_MOUSE Kallikrein a8 OS=Mus musculus OX=10090 GN=Klk1b16 PE=3 SV=1
509	1	Mouse	tr|A0A1D5RM83|A0A1D5RM83_MOUSE	20	118712	12	1	10	1	0.04	tr|A0A1D5RM83|A0A1D5RM83_MOUSE IQ motif and SEC7 domain-containing protein 1 OS=Mus musculus OX=10090 GN=Iqsec1 PE=1 SV=1
510	1	Mouse	sp|Q569Z6|TR150_MOUSE	20	108171	18	1	17	1	0.04	sp|Q569Z6|TR150_MOUSE Thyroid hormone receptor-associated protein 3 OS=Mus musculus OX=10090 GN=Thrap3 PE=1 SV=1
511	1	Mouse	tr|Q8CDM3|Q8CDM3_MOUSE	20	109303	194	1	5	1	0.04	tr|Q8CDM3|Q8CDM3_MOUSE X-linked retinitis pigmentosa GTPase regulator OS=Mus musculus OX=10090 GN=Rpgr PE=1 SV=1
512	1	Mouse	sp|P99027|RLA2_MOUSE	20	11644	1	1	1	1	0.43	sp|P99027|RLA2_MOUSE 60S acidic ribosomal protein P2 OS=Mus musculus OX=10090 GN=Rplp2 PE=1 SV=3
513	1	Mouse	tr|D3YUM1|D3YUM1_MOUSE	20	50566	6	1	5	1	0.09	tr|D3YUM1|D3YUM1_MOUSE NADH dehydrogenase [ubiquinone] flavoprotein 1, mitochondrial OS=Mus musculus OX=10090 GN=Ndufv1 PE=1 SV=1
514	1	Mouse	tr|B1ART2|B1ART2_MOUSE	20	494594	22	2	19	2	0.02	tr|B1ART2|B1ART2_MOUSE Vacuolar protein sorting 13D OS=Mus musculus OX=10090 GN=Vps13d PE=1 SV=2
515	1	Mouse	tr|A0A2I3BRL8|A0A2I3BRL8_MOUSE	20	42153	4	1	3	1	0.11	tr|A0A2I3BRL8|A0A2I3BRL8_MOUSE Predicted gene 7324 OS=Mus musculus OX=10090 GN=Gm7324 PE=4 SV=1
516	1	Mouse	sp|Q7M713|TR116_MOUSE	19	35243	4	1	1	1	0.13	sp|Q7M713|TR116_MOUSE Taste receptor type 2 member 116 OS=Mus musculus OX=10090 GN=Tas2r116 PE=2 SV=1
517	1	Mouse	tr|Q3U179|Q3U179_MOUSE	19	81710	14	1	13	1	0.05	tr|Q3U179|Q3U179_MOUSE Uncharacterized protein OS=Mus musculus OX=10090 GN=Tatdn2 PE=2 SV=1
518	1	Mouse	tr|A0A1S6GWH2|A0A1S6GWH2_MOUSE	19	55349	6	1	6	1	0.08	tr|A0A1S6GWH2|A0A1S6GWH2_MOUSE Uncharacterized protein OS=Mus musculus OX=10090 GN=Ddx39b PE=2 SV=1
519	1	Mouse	sp|Q0KL02|TRIO_MOUSE	18	350836	23	1	20	1	0.01	sp|Q0KL02|TRIO_MOUSE Triple functional domain protein OS=Mus musculus OX=10090 GN=Trio PE=1 SV=3
520	1	Mouse	tr|A0A140LIX9|A0A140LIX9_MOUSE	18	76629	6	1	5	1	0.06	tr|A0A140LIX9|A0A140LIX9_MOUSE Cilia and flagella-associated protein 99 OS=Mus musculus OX=10090 GN=Cfap99 PE=1 SV=1
521	1	Mouse	tr|Q3TM37|Q3TM37_MOUSE	18	35324	11	1	9	1	0.13	tr|Q3TM37|Q3TM37_MOUSE Uncharacterized protein (Fragment) OS=Mus musculus OX=10090 GN=Snw1 PE=2 SV=1
522	1	Mouse	tr|Q3U379|Q3U379_MOUSE	18	62404	5	1	3	1	0.07	tr|Q3U379|Q3U379_MOUSE Glypican 1, isoform CRA_c OS=Mus musculus OX=10090 GN=Gpc1 PE=1 SV=1
523	1	Mouse	tr|A0A087WQ94|A0A087WQ94_MOUSE	18	184169	13	1	7	1	0.02	tr|A0A087WQ94|A0A087WQ94_MOUSE Tensin 1 (Fragment) OS=Mus musculus OX=10090 GN=Tns1 PE=1 SV=1
524	1	Mouse	tr|Q3U234|Q3U234_MOUSE	17	123836	3	1	2	1	0.04	tr|Q3U234|Q3U234_MOUSE Uncharacterized protein OS=Mus musculus OX=10090 GN=Lifr PE=2 SV=1
525	1	Mouse	tr|D3YW02|D3YW02_MOUSE	17	25348	2	1	2	1	0.18	tr|D3YW02|D3YW02_MOUSE Putative GTP-binding protein 6 (Fragment) OS=Mus musculus OX=10090 GN=Gtpbp6 PE=1 SV=1
526	1	Mouse	tr|A0A0B4J1F0|A0A0B4J1F0_MOUSE	16	134154	7	1	5	1	0.03	tr|A0A0B4J1F0|A0A0B4J1F0_MOUSE Integrin alpha-11 OS=Mus musculus OX=10090 GN=Itga11 PE=1 SV=1
527	1	Mouse	sp|E9Q0C6|K1210_MOUSE	16	181947	21	1	16	1	0.02	sp|E9Q0C6|K1210_MOUSE Acrosomal protein KIAA1210 OS=Mus musculus OX=10090 GN=Kiaa1210 PE=1 SV=1
528	1	Mouse	tr|K3W4Q5|K3W4Q5_MOUSE	15	331450	25	2	16	1	0.01	tr|K3W4Q5|K3W4Q5_MOUSE Family with sequence similarity 186, member A OS=Mus musculus OX=10090 GN=Fam186a PE=4 SV=1
529	1	Mouse	sp|Q80WB5|NTAQ1_MOUSE	15	24777	2	1	2	1	0.19	sp|Q80WB5|NTAQ1_MOUSE Protein N-terminal glutamine amidohydrolase OS=Mus musculus OX=10090 GN=Wdyhv1 PE=1 SV=1
530	1	Mouse	tr|A0A1W2P7Z3|A0A1W2P7Z3_MOUSE	14	9897	1	1	1	1	0.52	tr|A0A1W2P7Z3|A0A1W2P7Z3_MOUSE Ubiquitin-conjugating enzyme E2 N OS=Mus musculus OX=10090 GN=Ube2n PE=1 SV=1
531	1	Mouse	sp|Q6P3Y5|Z280C_MOUSE	14	84861	6	1	4	1	0.05	sp|Q6P3Y5|Z280C_MOUSE Zinc finger protein 280C OS=Mus musculus OX=10090 GN=Znf280c PE=1 SV=1
532	1	Mouse	tr|Q497N1|Q497N1_MOUSE	14	13292	7	1	3	1	0.37	tr|Q497N1|Q497N1_MOUSE 40S ribosomal protein S26 OS=Mus musculus OX=10090 GN=Rps26 PE=1 SV=1
533	1	Mouse	tr|Q0GET0|Q0GET0_MOUSE	13	20582	3	1	3	1	0.23	tr|Q0GET0|Q0GET0_MOUSE Bcl2-like molecule BLM-s OS=Mus musculus OX=10090 GN=Vps50 PE=2 SV=1
534	1	Mouse	tr|Q7TRD1|Q7TRD1_MOUSE	13	35451	14	1	1	1	0.13	tr|Q7TRD1|Q7TRD1_MOUSE Olfactory receptor 901 OS=Mus musculus OX=10090 GN=Olfr901 PE=3 SV=1
535	1	Mouse	sp|Q810L4|TM39B_MOUSE	13	57024	5	1	3	1	0.08	sp|Q810L4|TM39B_MOUSE Transmembrane protein 39B OS=Mus musculus OX=10090 GN=Tmem39b PE=1 SV=1

## Sheet: Ezh1a_MT_REP 3
Search title	Copy of Copy of 20190319-20171012 PengLiu (C:\ProgramData\Matrix Science\Mascot Daemon\parameters\Mouse_Qexactive_Peng_Phosubi.par), submitted from Daemon on PC-KW-14456
MS data file	\\datawaha\corelabs\bioscience\bclp\ProtUsers\VOrlando\Liup\Data for Ezh1 MS20190429\Ezh1a\20171227_QE_04_PL_1.mgf
Database	Mouse 01
Timestamp	30 Apr 2019 at 07:52:33 GMT
Type of search	MS/MS Ion Search
Enzyme	Trypsin
Fixed modifications	Carbamidomethyl (C)
Variable modifications	Lysine_GG (K),Oxidation (M),Phospho (ST),Phospho (Y)
Mass values	Monoisotopic
Protein mass	Unrestricted
Peptide mass tolerance	10 ppm
Fragment mass tolerance	0.1 Da
Max missed cleavages	1
Instrument type	Default
Number of queries	16178
Significance threshold p<	0.05
Max. number of families	AUTO
Ions score or expect cut-off	1
Preferred taxonomy	All entries
Family	Member	Database	Accession	Score	Mass	Num. of matches	Num. of significant matches	Num. of sequences	Num. of significant sequences	emPAI	Description
1	1	Mouse	tr|Q3TWF2|Q3TWF2_MOUSE	6869	72533	310	233	54	47	23.06	tr|Q3TWF2|Q3TWF2_MOUSE Uncharacterized protein OS=Mus musculus OX=10090 GN=Hspa5 PE=2 SV=1
1	2	Mouse	sp|P63017|HSP7C_MOUSE	2941	71055	140	112	35	30	8.81	sp|P63017|HSP7C_MOUSE Heat shock cognate 71 kDa protein OS=Mus musculus OX=10090 GN=Hspa8 PE=1 SV=1
2	1	Mouse	tr|A0A0R4J1C0|A0A0R4J1C0_MOUSE	4355	87657	348	219	59	52	22.76	tr|A0A0R4J1C0|A0A0R4J1C0_MOUSE Histone-lysine N-methyltransferase EZH1 OS=Mus musculus OX=10090 GN=Ezh1 PE=1 SV=1
3	1	Mouse	sp|Q9QXS1|PLEC_MOUSE	2996	535800	312	180	188	120	1.59	sp|Q9QXS1|PLEC_MOUSE Plectin OS=Mus musculus OX=10090 GN=Plec PE=1 SV=3
4	1	Mouse	tr|A0A0R4J0I9|A0A0R4J0I9_MOUSE	2429	523372	165	105	72	50	0.53	tr|A0A0R4J0I9|A0A0R4J0I9_MOUSE Low density lipoprotein receptor-related protein 1 OS=Mus musculus OX=10090 GN=Lrp1 PE=1 SV=1
5	1	Mouse	tr|B2RRX1|B2RRX1_MOUSE	2350	42052	153	108	23	22	21.92	tr|B2RRX1|B2RRX1_MOUSE Actin, beta OS=Mus musculus OX=10090 GN=Actb PE=2 SV=1
5	2	Mouse	sp|P68134|ACTS_MOUSE	2140	42366	146	100	22	20	15.56	sp|P68134|ACTS_MOUSE Actin, alpha skeletal muscle OS=Mus musculus OX=10090 GN=Acta1 PE=1 SV=1
5	3	Mouse	sp|P62737|ACTA_MOUSE	2019	42381	140	96	23	20	15.56	sp|P62737|ACTA_MOUSE Actin, aortic smooth muscle OS=Mus musculus OX=10090 GN=Acta2 PE=1 SV=1
5	4	Mouse	tr|Q3UBP6|Q3UBP6_MOUSE	1814	42084	122	86	21	20	14.3	tr|Q3UBP6|Q3UBP6_MOUSE Uncharacterized protein OS=Mus musculus OX=10090 GN=Actb PE=2 SV=1
6	1	Mouse	tr|Q5FWJ3|Q5FWJ3_MOUSE	1640	53712	106	70	40	30	11.65	tr|Q5FWJ3|Q5FWJ3_MOUSE Vimentin OS=Mus musculus OX=10090 GN=Vim PE=1 SV=1
6	2	Mouse	sp|P31001|DESM_MOUSE	921	53522	48	36	23	17	2.87	sp|P31001|DESM_MOUSE Desmin OS=Mus musculus OX=10090 GN=Des PE=1 SV=3
7	1	Mouse	tr|B9EKP5|B9EKP5_MOUSE	1373	283149	185	68	67	42	0.92	tr|B9EKP5|B9EKP5_MOUSE Filamin, alpha OS=Mus musculus OX=10090 GN=Flna PE=2 SV=1
7	2	Mouse	sp|Q8VHX6|FLNC_MOUSE	645	293560	142	38	52	29	0.53	sp|Q8VHX6|FLNC_MOUSE Filamin-C OS=Mus musculus OX=10090 GN=Flnc PE=1 SV=3
7	3	Mouse	sp|Q80X90|FLNB_MOUSE	117	280103	30	9	23	8	0.13	sp|Q80X90|FLNB_MOUSE Filamin-B OS=Mus musculus OX=10090 GN=Flnb PE=1 SV=3
8	1	Mouse	sp|P48678|LMNA_MOUSE	1107	74478	73	50	39	27	3.98	sp|P48678|LMNA_MOUSE Prelamin-A/C OS=Mus musculus OX=10090 GN=Lmna PE=1 SV=2
9	1	Mouse	tr|Q3TXE5|Q3TXE5_MOUSE	955	67617	66	40	22	14	1.75	tr|Q3TXE5|Q3TXE5_MOUSE Uncharacterized protein OS=Mus musculus OX=10090 GN=Canx PE=2 SV=1
10	1	Mouse	tr|Q80TD1|Q80TD1_MOUSE	871	103466	57	38	8	5	0.23	tr|Q80TD1|Q80TD1_MOUSE MKIAA1466 protein (Fragment) OS=Mus musculus OX=10090 GN=mKIAA1466 PE=2 SV=1
11	1	Mouse	sp|Q6P5H2|NEST_MOUSE	831	207627	74	43	37	26	0.71	sp|Q6P5H2|NEST_MOUSE Nestin OS=Mus musculus OX=10090 GN=Nes PE=1 SV=1
12	1	Mouse	tr|Q3THH1|Q3THH1_MOUSE	812	49026	30	22	13	11	1.6	tr|Q3THH1|Q3THH1_MOUSE Uncharacterized protein OS=Mus musculus OX=10090 GN=Pdia6 PE=2 SV=1
13	1	Mouse	sp|Q80U70|SUZ12_MOUSE	811	83715	56	38	27	18	1.51	sp|Q80U70|SUZ12_MOUSE Polycomb protein Suz12 OS=Mus musculus OX=10090 GN=Suz12 PE=1 SV=2
14	1	Mouse	tr|Q3TL52|Q3TL52_MOUSE	795	76762	65	35	32	18	1.72	tr|Q3TL52|Q3TL52_MOUSE Uncharacterized protein OS=Mus musculus OX=10090 GN=Ncl PE=2 SV=1
15	1	Mouse	sp|Q9D8E6|RL4_MOUSE	707	47409	64	34	32	17	3.6	sp|Q9D8E6|RL4_MOUSE 60S ribosomal protein L4 OS=Mus musculus OX=10090 GN=Rpl4 PE=1 SV=3
16	1	Mouse	tr|Q3TXW2|Q3TXW2_MOUSE	696	88760	59	30	27	17	1.38	tr|Q3TXW2|Q3TXW2_MOUSE Uncharacterized protein OS=Mus musculus OX=10090 GN=Hnrnpu PE=2 SV=1
17	1	Mouse	sp|P04104|K2C1_MOUSE	658	66079	30	20	10	5	0.38	sp|P04104|K2C1_MOUSE Keratin, type II cytoskeletal 1 OS=Mus musculus OX=10090 GN=Krt1 PE=1 SV=4
17	2	Mouse	sp|Q3TTY5|K22E_MOUSE	576	71336	37	29	11	8	0.82	sp|Q3TTY5|K22E_MOUSE Keratin, type II cytoskeletal 2 epidermal OS=Mus musculus OX=10090 GN=Krt2 PE=1 SV=1
17	3	Mouse	sp|Q922U2|K2C5_MOUSE	464	61957	33	20	13	8	0.86	sp|Q922U2|K2C5_MOUSE Keratin, type II cytoskeletal 5 OS=Mus musculus OX=10090 GN=Krt5 PE=1 SV=1
17	4	Mouse	sp|Q6IFZ6|K2C1B_MOUSE	436	61379	26	15	11	5	0.42	sp|Q6IFZ6|K2C1B_MOUSE Keratin, type II cytoskeletal 1b OS=Mus musculus OX=10090 GN=Krt77 PE=1 SV=1
17	5	Mouse	sp|P50446|K2C6A_MOUSE	422	59641	25	17	8	6	0.54	sp|P50446|K2C6A_MOUSE Keratin, type II cytoskeletal 6A OS=Mus musculus OX=10090 GN=Krt6a PE=1 SV=3
17	6	Mouse	sp|Q8VED5|K2C79_MOUSE	347	57802	20	13	9	5	0.45	sp|Q8VED5|K2C79_MOUSE Keratin, type II cytoskeletal 79 OS=Mus musculus OX=10090 GN=Krt79 PE=1 SV=2
17	7	Mouse	sp|Q3UV17|K22O_MOUSE	296	63319	16	12	7	4	0.31	sp|Q3UV17|K22O_MOUSE Keratin, type II cytoskeletal 2 oral OS=Mus musculus OX=10090 GN=Krt76 PE=1 SV=1
17	8	Mouse	sp|Q9DCV7|K2C7_MOUSE	270	50678	12	10	6	4	0.4	sp|Q9DCV7|K2C7_MOUSE Keratin, type II cytoskeletal 7 OS=Mus musculus OX=10090 GN=Krt7 PE=1 SV=1
18	1	Mouse	sp|P99024|TBB5_MOUSE	610	50095	39	24	17	11	2.29	sp|P99024|TBB5_MOUSE Tubulin beta-5 chain OS=Mus musculus OX=10090 GN=Tubb5 PE=1 SV=1
18	2	Mouse	sp|Q7TMM9|TBB2A_MOUSE	469	50274	35	21	15	10	2.01	sp|Q7TMM9|TBB2A_MOUSE Tubulin beta-2A chain OS=Mus musculus OX=10090 GN=Tubb2a PE=1 SV=1
18	3	Mouse	sp|Q9CWF2|TBB2B_MOUSE	469	50377	35	21	15	10	2	sp|Q9CWF2|TBB2B_MOUSE Tubulin beta-2B chain OS=Mus musculus OX=10090 GN=Tubb2b PE=1 SV=1
18	4	Mouse	sp|P68372|TBB4B_MOUSE	395	50255	40	18	15	10	1.76	sp|P68372|TBB4B_MOUSE Tubulin beta-4B chain OS=Mus musculus OX=10090 GN=Tubb4b PE=1 SV=1
18	5	Mouse	sp|Q922F4|TBB6_MOUSE	277	50514	27	13	11	7	0.96	sp|Q922F4|TBB6_MOUSE Tubulin beta-6 chain OS=Mus musculus OX=10090 GN=Tubb6 PE=1 SV=1
19	1	Mouse	tr|A2A513|A2A513_MOUSE	600	57178	29	19	11	9	0.96	tr|A2A513|A2A513_MOUSE Keratin, type I cytoskeletal 10 OS=Mus musculus OX=10090 GN=Krt10 PE=1 SV=1
19	2	Mouse	sp|Q61414|K1C15_MOUSE	336	49278	22	17	8	7	1	sp|Q61414|K1C15_MOUSE Keratin, type I cytoskeletal 15 OS=Mus musculus OX=10090 GN=Krt15 PE=1 SV=2
19	3	Mouse	sp|Q6IFX2|K1C42_MOUSE	233	50444	22	9	14	5	0.53	sp|Q6IFX2|K1C42_MOUSE Keratin, type I cytoskeletal 42 OS=Mus musculus OX=10090 GN=Krt42 PE=1 SV=1
19	4	Mouse	sp|Q61781|K1C14_MOUSE	219	53176	20	9	14	6	0.62	sp|Q61781|K1C14_MOUSE Keratin, type I cytoskeletal 14 OS=Mus musculus OX=10090 GN=Krt14 PE=1 SV=2
19	5	Mouse	tr|Q61782|Q61782_MOUSE	46	10712	4	2	4	2	1.15	tr|Q61782|Q61782_MOUSE Type I epidermal keratin mRNA, 3'end (Fragment) OS=Mus musculus OX=10090 PE=2 SV=1
20	1	Mouse	tr|Q3U292|Q3U292_MOUSE	582	22068	37	20	18	9	4.56	tr|Q3U292|Q3U292_MOUSE Uncharacterized protein OS=Mus musculus OX=10090 GN=Hist1h1d PE=2 SV=1
20	2	Mouse	sp|P43274|H14_MOUSE	502	21964	27	17	14	9	4.61	sp|P43274|H14_MOUSE Histone H1.4 OS=Mus musculus OX=10090 GN=Hist1h1e PE=1 SV=2
20	3	Mouse	sp|P43275|H11_MOUSE	196	21772	16	7	10	4	1.17	sp|P43275|H11_MOUSE Histone H1.1 OS=Mus musculus OX=10090 GN=Hist1h1a PE=1 SV=2
21	1	Mouse	tr|Q5M9K3|Q5M9K3_MOUSE	572	15004	63	34	12	7	8.27	tr|Q5M9K3|Q5M9K3_MOUSE MCG23116, isoform CRA_a OS=Mus musculus OX=10090 GN=Uba52 PE=2 SV=1
22	1	Mouse	sp|Q8VDD5|MYH9_MOUSE	555	227429	83	31	62	26	0.63	sp|Q8VDD5|MYH9_MOUSE Myosin-9 OS=Mus musculus OX=10090 GN=Myh9 PE=1 SV=4
23	1	Mouse	tr|Q3TI61|Q3TI61_MOUSE	531	100996	31	16	17	6	0.29	tr|Q3TI61|Q3TI61_MOUSE 26S proteasome non-ATPase regulatory subunit 2 OS=Mus musculus OX=10090 GN=Psmd2 PE=2 SV=1
24	1	Mouse	tr|Q6IFT3|Q6IFT3_MOUSE	520	86156	18	11	4	2	0.1	tr|Q6IFT3|Q6IFT3_MOUSE Keratin Kb40 OS=Mus musculus OX=10090 GN=Krt78 PE=2 SV=1
25	1	Mouse	tr|Q3UAD6|Q3UAD6_MOUSE	507	92703	41	26	23	15	1	tr|Q3UAD6|Q3UAD6_MOUSE Heat shock protein 90kDa beta (Grp94), member 1 OS=Mus musculus OX=10090 GN=Hsp90b1 PE=1 SV=1
25	2	Mouse	sp|P11499|HS90B_MOUSE	494	83571	31	20	17	12	0.85	sp|P11499|HS90B_MOUSE Heat shock protein HSP 90-beta OS=Mus musculus OX=10090 GN=Hsp90ab1 PE=1 SV=3
25	3	Mouse	sp|P07901|HS90A_MOUSE	224	85134	18	9	10	6	0.35	sp|P07901|HS90A_MOUSE Heat shock protein HSP 90-alpha OS=Mus musculus OX=10090 GN=Hsp90aa1 PE=1 SV=4
26	1	Mouse	sp|P47963|RL13_MOUSE	487	24348	34	21	12	10	5.74	sp|P47963|RL13_MOUSE 60S ribosomal protein L13 OS=Mus musculus OX=10090 GN=Rpl13 PE=1 SV=3
27	1	Mouse	tr|Q3TJK3|Q3TJK3_MOUSE	478	46619	25	16	14	10	1.49	tr|Q3TJK3|Q3TJK3_MOUSE Uncharacterized protein OS=Mus musculus OX=10090 GN=Serpinh1 PE=2 SV=1
28	1	Mouse	tr|Q3UCH0|Q3UCH0_MOUSE	471	33546	38	24	17	11	3.02	tr|Q3UCH0|Q3UCH0_MOUSE 60S ribosomal protein L6 OS=Mus musculus OX=10090 GN=Rpl6 PE=1 SV=1
29	1	Mouse	sp|Q8VI56|LRP4_MOUSE	469	217121	47	29	30	22	0.54	sp|Q8VI56|LRP4_MOUSE Low-density lipoprotein receptor-related protein 4 OS=Mus musculus OX=10090 GN=Lrp4 PE=1 SV=3
30	1	Mouse	tr|Q58ET1|Q58ET1_MOUSE	454	30129	43	24	20	11	3.7	tr|Q58ET1|Q58ET1_MOUSE MCG11348 OS=Mus musculus OX=10090 GN=Rpl7a PE=1 SV=1
31	1	Mouse	tr|Q497E9|Q497E9_MOUSE	425	24475	26	16	12	9	3.73	tr|Q497E9|Q497E9_MOUSE 40S ribosomal protein S8 OS=Mus musculus OX=10090 GN=Rps8 PE=1 SV=1
32	1	Mouse	tr|D3Z6F5|D3Z6F5_MOUSE	405	54675	23	13	15	7	0.72	tr|D3Z6F5|D3Z6F5_MOUSE ATP synthase subunit alpha OS=Mus musculus OX=10090 GN=Atp5a1 PE=1 SV=1
33	1	Mouse	tr|Q5YLW3|Q5YLW3_MOUSE	402	26828	35	20	20	12	5.6	tr|Q5YLW3|Q5YLW3_MOUSE Ribosomal protein S3 OS=Mus musculus OX=10090 GN=Rps3 PE=1 SV=1
34	1	Mouse	tr|Q3THB3|Q3THB3_MOUSE	396	74035	38	26	21	15	1.67	tr|Q3THB3|Q3THB3_MOUSE Uncharacterized protein OS=Mus musculus OX=10090 GN=Hnrnpm PE=1 SV=1
35	1	Mouse	tr|Q3UBI6|Q3UBI6_MOUSE	379	31388	46	22	24	15	5.6	tr|Q3UBI6|Q3UBI6_MOUSE Uncharacterized protein OS=Mus musculus OX=10090 GN=Rpl7 PE=2 SV=1
36	1	Mouse	tr|A0A1B0GQU8|A0A1B0GQU8_MOUSE	369	18147	18	13	9	5	2.18	tr|A0A1B0GQU8|A0A1B0GQU8_MOUSE 60S ribosomal protein L18 OS=Mus musculus OX=10090 GN=Rpl18 PE=1 SV=1
37	1	Mouse	sp|Q80TM9|NISCH_MOUSE	353	176499	32	15	18	9	0.24	sp|Q80TM9|NISCH_MOUSE Nischarin OS=Mus musculus OX=10090 GN=Nisch PE=1 SV=2
38	1	Mouse	tr|A0A0A0MQF6|A0A0A0MQF6_MOUSE	319	38914	19	13	11	7	1.14	tr|A0A0A0MQF6|A0A0A0MQF6_MOUSE Glyceraldehyde-3-phosphate dehydrogenase OS=Mus musculus OX=10090 GN=Gapdh PE=1 SV=1
39	1	Mouse	tr|B2RTM0|B2RTM0_MOUSE	305	11360	18	11	8	5	5.2	tr|B2RTM0|B2RTM0_MOUSE Histone H4 OS=Mus musculus OX=10090 GN=Hist2h4 PE=1 SV=1
40	1	Mouse	tr|Q3T9U9|Q3T9U9_MOUSE	302	46378	28	15	18	9	1.28	tr|Q3T9U9|Q3T9U9_MOUSE Uncharacterized protein OS=Mus musculus OX=10090 GN=Rpl3 PE=2 SV=1
41	1	Mouse	tr|Q3UJS0|Q3UJS0_MOUSE	287	28277	20	12	11	5	1.11	tr|Q3UJS0|Q3UJS0_MOUSE Uncharacterized protein OS=Mus musculus OX=10090 GN=Rpl8 PE=2 SV=1
42	1	Mouse	tr|Q3UJU5|Q3UJU5_MOUSE	277	30152	26	14	17	6	1.67	tr|Q3UJU5|Q3UJU5_MOUSE 40S ribosomal protein S3a OS=Mus musculus OX=10090 GN=Rps3a1 PE=2 SV=1
43	1	Mouse	tr|B2MWM9|B2MWM9_MOUSE	275	48136	35	20	16	10	1.42	tr|B2MWM9|B2MWM9_MOUSE Calreticulin OS=Mus musculus OX=10090 GN=Calr PE=1 SV=1
44	1	Mouse	tr|A2AFQ0|A2AFQ0_MOUSE	271	486324	56	8	34	6	0.05	tr|A2AFQ0|A2AFQ0_MOUSE E3 ubiquitin-protein ligase HUWE1 OS=Mus musculus OX=10090 GN=Huwe1 PE=1 SV=1
45	1	Mouse	tr|Q3UXQ6|Q3UXQ6_MOUSE	263	29773	30	18	11	8	2.12	tr|Q3UXQ6|Q3UXQ6_MOUSE 40S ribosomal protein S4 OS=Mus musculus OX=10090 GN=Rps4x PE=2 SV=1
46	1	Mouse	tr|Q8BP43|Q8BP43_MOUSE	262	32800	27	11	18	8	1.82	tr|Q8BP43|Q8BP43_MOUSE Tropomyosin 1, alpha, isoform CRA_c OS=Mus musculus OX=10090 GN=Tpm1 PE=1 SV=1
46	2	Mouse	sp|P58774|TPM2_MOUSE	253	32931	18	9	13	6	1.16	sp|P58774|TPM2_MOUSE Tropomyosin beta chain OS=Mus musculus OX=10090 GN=Tpm2 PE=1 SV=1
47	1	Mouse	tr|A0A1B0GRR3|A0A1B0GRR3_MOUSE	252	15302	20	12	13	7	5.73	tr|A0A1B0GRR3|A0A1B0GRR3_MOUSE 40S ribosomal protein S11 OS=Mus musculus OX=10090 GN=Rps11 PE=1 SV=1
48	1	Mouse	sp|P38647|GRP75_MOUSE	248	73701	16	9	13	6	0.42	sp|P38647|GRP75_MOUSE Stress-70 protein, mitochondrial OS=Mus musculus OX=10090 GN=Hspa9 PE=1 SV=3
49	1	Mouse	sp|Q9CR57|RL14_MOUSE	218	23663	16	9	7	4	1.04	sp|Q9CR57|RL14_MOUSE 60S ribosomal protein L14 OS=Mus musculus OX=10090 GN=Rpl14 PE=1 SV=3
50	1	Mouse	tr|Q3TIZ0|Q3TIZ0_MOUSE	213	50592	15	9	7	4	0.4	tr|Q3TIZ0|Q3TIZ0_MOUSE Tubulin alpha chain OS=Mus musculus OX=10090 GN=Tuba1c PE=2 SV=1
51	1	Mouse	tr|Q3UW40|Q3UW40_MOUSE	212	18355	12	5	6	2	0.99	tr|Q3UW40|Q3UW40_MOUSE Uncharacterized protein OS=Mus musculus OX=10090 GN=Rpl24 PE=2 SV=1
52	1	Mouse	tr|Q3UKQ2|Q3UKQ2_MOUSE	212	60089	16	6	15	5	0.43	tr|Q3UKQ2|Q3UKQ2_MOUSE Uncharacterized protein OS=Mus musculus OX=10090 GN=Cct8 PE=2 SV=1
53	1	Mouse	tr|A1L333|A1L333_MOUSE	211	69750	18	12	12	8	0.63	tr|A1L333|A1L333_MOUSE DEAD (Asp-Glu-Ala-Asp) box polypeptide 5 OS=Mus musculus OX=10090 GN=Ddx5 PE=2 SV=1
53	2	Mouse	sp|Q501J6|DDX17_MOUSE	133	72981	9	6	7	5	0.34	sp|Q501J6|DDX17_MOUSE Probable ATP-dependent RNA helicase DDX17 OS=Mus musculus OX=10090 GN=Ddx17 PE=1 SV=1
53	3	Mouse	sp|Q62167|DDX3X_MOUSE	92	73455	17	7	13	7	0.5	sp|Q62167|DDX3X_MOUSE ATP-dependent RNA helicase DDX3X OS=Mus musculus OX=10090 GN=Ddx3x PE=1 SV=3
54	1	Mouse	sp|Q8CGP5|H2A1F_MOUSE	207	14153	19	11	8	4	2.23	sp|Q8CGP5|H2A1F_MOUSE Histone H2A type 1-F OS=Mus musculus OX=10090 GN=Hist1h2af PE=1 SV=3
55	1	Mouse	tr|A2AVJ7|A2AVJ7_MOUSE	204	158757	49	14	35	12	0.38	tr|A2AVJ7|A2AVJ7_MOUSE Ribosome-binding protein 1 OS=Mus musculus OX=10090 GN=Rrbp1 PE=1 SV=1
56	1	Mouse	sp|Q6P5E4|UGGG1_MOUSE	202	177007	20	10	18	8	0.21	sp|Q6P5E4|UGGG1_MOUSE UDP-glucose:glycoprotein glucosyltransferase 1 OS=Mus musculus OX=10090 GN=Uggt1 PE=1 SV=4
57	1	Mouse	tr|A0A1Y7VKY1|A0A1Y7VKY1_MOUSE	201	17738	19	9	11	5	3.12	tr|A0A1Y7VKY1|A0A1Y7VKY1_MOUSE MCG116671 OS=Mus musculus OX=10090 GN=Gm11361 PE=3 SV=1
58	1	Mouse	sp|P52332|JAK1_MOUSE	191	135163	25	12	18	9	0.33	sp|P52332|JAK1_MOUSE Tyrosine-protein kinase JAK1 OS=Mus musculus OX=10090 GN=Jak1 PE=1 SV=1
59	1	Mouse	sp|Q61738|ITA7_MOUSE	190	130502	26	9	17	6	0.22	sp|Q61738|ITA7_MOUSE Integrin alpha-7 OS=Mus musculus OX=10090 GN=Itga7 PE=1 SV=3
60	1	Mouse	tr|Q5BLK1|Q5BLK1_MOUSE	186	28834	14	6	8	3	0.55	tr|Q5BLK1|Q5BLK1_MOUSE 40S ribosomal protein S6 OS=Mus musculus OX=10090 GN=Rps6 PE=1 SV=1
61	1	Mouse	tr|Q9Z1R9|Q9Z1R9_MOUSE	181	26802	20	15	1	1	0.17	tr|Q9Z1R9|Q9Z1R9_MOUSE MCG124046 OS=Mus musculus OX=10090 GN=Prss1 PE=1 SV=1
62	1	Mouse	sp|Q52KR3|PRUN2_MOUSE	176	341188	21	9	17	7	0.09	sp|Q52KR3|PRUN2_MOUSE Protein prune homolog 2 OS=Mus musculus OX=10090 GN=Prune2 PE=1 SV=2
63	1	Mouse	tr|Q5FWB6|Q5FWB6_MOUSE	176	34336	27	9	13	5	0.86	tr|Q5FWB6|Q5FWB6_MOUSE 60S acidic ribosomal protein P0 OS=Mus musculus OX=10090 GN=Rplp0 PE=2 SV=1
64	1	Mouse	tr|Q5BLJ9|Q5BLJ9_MOUSE	174	15788	15	9	7	3	1.21	tr|Q5BLJ9|Q5BLJ9_MOUSE 60S ribosomal protein L27 OS=Mus musculus OX=10090 GN=Rpl27 PE=1 SV=1
65	1	Mouse	tr|Q8CGB2|Q8CGB2_MOUSE	174	133626	20	9	11	7	0.25	tr|Q8CGB2|Q8CGB2_MOUSE Thrombospondin 1 OS=Mus musculus OX=10090 GN=Thbs1 PE=2 SV=1
66	1	Mouse	sp|P61979|HNRPK_MOUSE	168	51230	16	10	10	7	0.79	sp|P61979|HNRPK_MOUSE Heterogeneous nuclear ribonucleoprotein K OS=Mus musculus OX=10090 GN=Hnrnpk PE=1 SV=1
67	1	Mouse	tr|A4FUS1|A4FUS1_MOUSE	165	16549	10	6	7	5	2.54	tr|A4FUS1|A4FUS1_MOUSE MCG123443 OS=Mus musculus OX=10090 GN=Rps16 PE=1 SV=1
68	1	Mouse	tr|Q8C2Q7|Q8C2Q7_MOUSE	164	51470	15	6	7	4	0.39	tr|Q8C2Q7|Q8C2Q7_MOUSE Heterogeneous nuclear ribonucleoprotein H OS=Mus musculus OX=10090 GN=Hnrnph1 PE=1 SV=1
68	2	Mouse	sp|Q9Z2X1|HNRPF_MOUSE	116	46043	14	7	7	4	0.45	sp|Q9Z2X1|HNRPF_MOUSE Heterogeneous nuclear ribonucleoprotein F OS=Mus musculus OX=10090 GN=Hnrnpf PE=1 SV=3
69	1	Mouse	tr|Q3TII3|Q3TII3_MOUSE	155	50414	13	5	7	3	0.29	tr|Q3TII3|Q3TII3_MOUSE Elongation factor 1-alpha OS=Mus musculus OX=10090 GN=Eef1a1 PE=2 SV=1
70	1	Mouse	sp|P62264|RS14_MOUSE	154	16434	14	7	7	5	2.57	sp|P62264|RS14_MOUSE 40S ribosomal protein S14 OS=Mus musculus OX=10090 GN=Rps14 PE=1 SV=3
71	1	Mouse	tr|Q542I9|Q542I9_MOUSE	153	49325	20	8	12	7	0.83	tr|Q542I9|Q542I9_MOUSE MCG122657 OS=Mus musculus OX=10090 GN=Psmc1 PE=1 SV=1
72	1	Mouse	sp|P14115|RL27A_MOUSE	149	16709	9	7	5	3	1.11	sp|P14115|RL27A_MOUSE 60S ribosomal protein L27a OS=Mus musculus OX=10090 GN=Rpl27a PE=1 SV=5
73	1	Mouse	tr|Q545A2|Q545A2_MOUSE	149	33138	22	11	10	7	1.44	tr|Q545A2|Q545A2_MOUSE MCG11560 OS=Mus musculus OX=10090 GN=Slc25a5 PE=1 SV=1
74	1	Mouse	sp|P62911|RL32_MOUSE	143	15964	19	8	8	4	1.85	sp|P62911|RL32_MOUSE 60S ribosomal protein L32 OS=Mus musculus OX=10090 GN=Rpl32 PE=1 SV=2
75	1	Mouse	tr|Q5M9M0|Q5M9M0_MOUSE	142	23563	23	10	15	6	1.93	tr|Q5M9M0|Q5M9M0_MOUSE MCG23455, isoform CRA_e OS=Mus musculus OX=10090 GN=Rpl13a PE=1 SV=1
76	1	Mouse	tr|Q4V9X9|Q4V9X9_MOUSE	142	17553	13	5	8	4	1.6	tr|Q4V9X9|Q4V9X9_MOUSE Rpl23a protein (Fragment) OS=Mus musculus OX=10090 GN=Rpl23a PE=2 SV=1
77	1	Mouse	tr|Q3UJZ8|Q3UJZ8_MOUSE	140	58524	12	5	8	4	0.34	tr|Q3UJZ8|Q3UJZ8_MOUSE T-complex protein 1 subunit delta OS=Mus musculus OX=10090 GN=Cct4 PE=2 SV=1
78	1	Mouse	tr|Q3U7D2|Q3U7D2_MOUSE	138	24245	16	12	8	6	1.85	tr|Q3U7D2|Q3U7D2_MOUSE Ribosomal protein L15 OS=Mus musculus OX=10090 GN=Rpl15 PE=2 SV=1
79	1	Mouse	tr|Q5BLJ7|Q5BLJ7_MOUSE	136	17212	17	9	7	5	2.38	tr|Q5BLJ7|Q5BLJ7_MOUSE MCG10205 OS=Mus musculus OX=10090 GN=Rps13 PE=1 SV=1
80	1	Mouse	sp|Q8BX02|KANK2_MOUSE	135	90988	17	8	13	7	0.39	sp|Q8BX02|KANK2_MOUSE KN motif and ankyrin repeat domain-containing protein 2 OS=Mus musculus OX=10090 GN=Kank2 PE=1 SV=1
81	1	Mouse	tr|A1BN54|A1BN54_MOUSE	134	103283	21	7	13	6	0.28	tr|A1BN54|A1BN54_MOUSE Alpha actinin 1a OS=Mus musculus OX=10090 GN=Actn1 PE=1 SV=1
81	2	Mouse	sp|P57780|ACTN4_MOUSE	109	105368	17	5	9	4	0.18	sp|P57780|ACTN4_MOUSE Alpha-actinin-4 OS=Mus musculus OX=10090 GN=Actn4 PE=1 SV=1
82	1	Mouse	tr|A0A1L1SQA8|A0A1L1SQA8_MOUSE	133	10360	8	8	4	4	3.93	tr|A0A1L1SQA8|A0A1L1SQA8_MOUSE 40S ribosomal protein S25 OS=Mus musculus OX=10090 GN=Rps25 PE=1 SV=1
83	1	Mouse	tr|Q6ZWZ4|Q6ZWZ4_MOUSE	132	12303	14	8	6	5	4.38	tr|Q6ZWZ4|Q6ZWZ4_MOUSE 60S ribosomal protein L36 OS=Mus musculus OX=10090 GN=Rpl36 PE=1 SV=1
84	1	Mouse	tr|Q3TIQ2|Q3TIQ2_MOUSE	131	17935	9	6	6	3	1.01	tr|Q3TIQ2|Q3TIQ2_MOUSE Uncharacterized protein OS=Mus musculus OX=10090 GN=Rpl12 PE=2 SV=1
85	1	Mouse	tr|Q3UDR2|Q3UDR2_MOUSE	130	56965	16	6	13	6	0.57	tr|Q3UDR2|Q3UDR2_MOUSE Protein disulfide-isomerase (Fragment) OS=Mus musculus OX=10090 GN=P4hb PE=2 SV=1
86	1	Mouse	tr|Q8VC94|Q8VC94_MOUSE	128	19240	6	3	4	2	0.55	tr|Q8VC94|Q8VC94_MOUSE Rpl11 protein OS=Mus musculus OX=10090 GN=Rpl11 PE=2 SV=1
87	1	Mouse	tr|Q3THI5|Q3THI5_MOUSE	128	45493	15	6	11	5	0.6	tr|Q3THI5|Q3THI5_MOUSE Uncharacterized protein OS=Mus musculus OX=10090 GN=Psmc3 PE=2 SV=1
88	1	Mouse	tr|Q3TL20|Q3TL20_MOUSE	128	31496	15	8	7	5	0.96	tr|Q3TL20|Q3TL20_MOUSE Uncharacterized protein OS=Mus musculus OX=10090 GN=Rps2 PE=2 SV=1
89	1	Mouse	tr|Q8C3R7|Q8C3R7_MOUSE	126	66644	16	8	11	6	0.47	tr|Q8C3R7|Q8C3R7_MOUSE Uncharacterized protein OS=Mus musculus OX=10090 GN=Lima1 PE=2 SV=1
90	1	Mouse	tr|Q3U561|Q3U561_MOUSE	126	24971	19	10	9	6	1.76	tr|Q3U561|Q3U561_MOUSE Ribosomal protein OS=Mus musculus OX=10090 GN=Rpl10a PE=2 SV=1
91	1	Mouse	tr|Q3U8U8|Q3U8U8_MOUSE	125	70824	14	9	10	6	0.44	tr|Q3U8U8|Q3U8U8_MOUSE Polyadenylate-binding protein OS=Mus musculus OX=10090 GN=Pabpc1 PE=2 SV=1
91	2	Mouse	tr|A3KFU5|A3KFU5_MOUSE	24	69615	16	2	11	2	0.13	tr|A3KFU5|A3KFU5_MOUSE Polyadenylate-binding protein OS=Mus musculus OX=10090 GN=Pabpc4 PE=1 SV=1
92	1	Mouse	tr|A2A547|A2A547_MOUSE	124	23347	17	7	10	5	1.47	tr|A2A547|A2A547_MOUSE Ribosomal protein L19 OS=Mus musculus OX=10090 GN=Rpl19 PE=1 SV=1
93	1	Mouse	tr|Q3UDN8|Q3UDN8_MOUSE	119	69555	13	7	10	5	0.36	tr|Q3UDN8|Q3UDN8_MOUSE Uncharacterized protein (Fragment) OS=Mus musculus OX=10090 GN=Trim28 PE=2 SV=1
94	1	Mouse	tr|Q14AQ1|Q14AQ1_MOUSE	115	44430	10	4	8	3	0.33	tr|Q14AQ1|Q14AQ1_MOUSE Proteasome (Prosome, macropain) 26S subunit, ATPase, 6 OS=Mus musculus OX=10090 GN=Psmc6 PE=1 SV=1
95	1	Mouse	tr|Q1WWK3|Q1WWK3_MOUSE	115	22431	25	7	15	5	1.56	tr|Q1WWK3|Q1WWK3_MOUSE Hist1h1b protein (Fragment) OS=Mus musculus OX=10090 GN=Hist1h1b PE=2 SV=1
96	1	Mouse	tr|Q546G4|Q546G4_MOUSE	114	70700	7	7	2	2	0.13	tr|Q546G4|Q546G4_MOUSE Albumin 1 OS=Mus musculus OX=10090 GN=Alb PE=1 SV=1
97	1	Mouse	tr|Q3THU8|Q3THU8_MOUSE	112	40044	11	5	9	3	0.37	tr|Q3THU8|Q3THU8_MOUSE Uncharacterized protein OS=Mus musculus OX=10090 GN=Slc25a3 PE=2 SV=1
98	1	Mouse	tr|Q3ULC7|Q3ULC7_MOUSE	112	94164	18	6	15	5	0.25	tr|Q3ULC7|Q3ULC7_MOUSE Uncharacterized protein OS=Mus musculus OX=10090 GN=Ddx21 PE=2 SV=1
99	1	Mouse	tr|E9Q447|E9Q447_MOUSE	111	286025	31	5	28	5	0.08	tr|E9Q447|E9Q447_MOUSE Spectrin alpha chain, non-erythrocytic 1 OS=Mus musculus OX=10090 GN=Sptan1 PE=1 SV=1
100	1	Mouse	tr|Q3U2W2|Q3U2W2_MOUSE	108	152854	23	6	19	5	0.15	tr|Q3U2W2|Q3U2W2_MOUSE MYB binding protein (P160) 1a, isoform CRA_b OS=Mus musculus OX=10090 GN=Mybbp1a PE=1 SV=1
101	1	Mouse	tr|B0V2N7|B0V2N7_MOUSE	107	21957	12	5	9	4	1.15	tr|B0V2N7|B0V2N7_MOUSE Annexin (Fragment) OS=Mus musculus OX=10090 GN=Anxa2 PE=1 SV=1
102	1	Mouse	sp|P80316|TCPE_MOUSE	107	60042	18	4	13	4	0.33	sp|P80316|TCPE_MOUSE T-complex protein 1 subunit epsilon OS=Mus musculus OX=10090 GN=Cct5 PE=1 SV=1
103	1	Mouse	sp|Q9WTI7|MYO1C_MOUSE	104	122723	27	4	21	3	0.11	sp|Q9WTI7|MYO1C_MOUSE Unconventional myosin-Ic OS=Mus musculus OX=10090 GN=Myo1c PE=1 SV=2
104	1	Mouse	sp|Q8R429|AT2A1_MOUSE	104	110723	14	2	12	2	0.08	sp|Q8R429|AT2A1_MOUSE Sarcoplasmic/endoplasmic reticulum calcium ATPase 1 OS=Mus musculus OX=10090 GN=Atp2a1 PE=1 SV=1
104	2	Mouse	sp|O55143|AT2A2_MOUSE	68	116437	19	3	16	3	0.12	sp|O55143|AT2A2_MOUSE Sarcoplasmic/endoplasmic reticulum calcium ATPase 2 OS=Mus musculus OX=10090 GN=Atp2a2 PE=1 SV=2
105	1	Mouse	tr|B1ARA3|B1ARA3_MOUSE	103	12210	20	9	10	6	9.76	tr|B1ARA3|B1ARA3_MOUSE 60S ribosomal protein L26 (Fragment) OS=Mus musculus OX=10090 GN=Rpl26 PE=1 SV=1
106	1	Mouse	sp|Q8CGC7|SYEP_MOUSE	102	171739	24	5	17	3	0.08	sp|Q8CGC7|SYEP_MOUSE Bifunctional glutamate/proline--tRNA ligase OS=Mus musculus OX=10090 GN=Eprs PE=1 SV=4
107	1	Mouse	sp|Q3TXS7|PSMD1_MOUSE	99	106689	19	6	15	4	0.17	sp|Q3TXS7|PSMD1_MOUSE 26S proteasome non-ATPase regulatory subunit 1 OS=Mus musculus OX=10090 GN=Psmd1 PE=1 SV=1
108	1	Mouse	tr|Q5SQB0|Q5SQB0_MOUSE	98	29677	14	5	10	4	0.77	tr|Q5SQB0|Q5SQB0_MOUSE Nucleophosmin OS=Mus musculus OX=10090 GN=Npm1 PE=1 SV=1
109	1	Mouse	tr|Q3TGL4|Q3TGL4_MOUSE	98	132173	10	3	7	3	0.1	tr|Q3TGL4|Q3TGL4_MOUSE Fibulin 2, isoform CRA_b OS=Mus musculus OX=10090 GN=Fbln2 PE=2 SV=1
110	1	Mouse	tr|Q3U4U6|Q3U4U6_MOUSE	95	61162	19	4	15	4	0.32	tr|Q3U4U6|Q3U4U6_MOUSE T-complex protein 1 subunit gamma OS=Mus musculus OX=10090 GN=Cct3 PE=1 SV=1
111	1	Mouse	tr|A0A0R4J260|A0A0R4J260_MOUSE	95	123763	9	4	7	3	0.11	tr|A0A0R4J260|A0A0R4J260_MOUSE OTU domain-containing protein 4 OS=Mus musculus OX=10090 GN=Otud4 PE=1 SV=1
112	1	Mouse	sp|Q62261|SPTB2_MOUSE	93	274908	35	6	23	6	0.1	sp|Q62261|SPTB2_MOUSE Spectrin beta chain, non-erythrocytic 1 OS=Mus musculus OX=10090 GN=Sptbn1 PE=1 SV=2
113	1	Mouse	sp|Q921E6|EED_MOUSE	92	50907	6	4	2	2	0.18	sp|Q921E6|EED_MOUSE Polycomb protein EED OS=Mus musculus OX=10090 GN=Eed PE=1 SV=1
114	1	Mouse	tr|Q792Z1|Q792Z1_MOUSE	89	26888	12	2	4	1	0.17	tr|Q792Z1|Q792Z1_MOUSE MCG140784 OS=Mus musculus OX=10090 GN=Try10 PE=1 SV=1
115	1	Mouse	tr|H3BJ40|H3BJ40_MOUSE	88	111048	15	5	14	5	0.21	tr|H3BJ40|H3BJ40_MOUSE Rho guanine nucleotide exchange factor 2 OS=Mus musculus OX=10090 GN=Arhgef2 PE=1 SV=1
116	1	Mouse	tr|Q3UDC8|Q3UDC8_MOUSE	88	96119	17	4	14	3	0.14	tr|Q3UDC8|Q3UDC8_MOUSE Uncharacterized protein OS=Mus musculus OX=10090 GN=Eef2 PE=2 SV=1
117	1	Mouse	sp|Q9JJ28|FLII_MOUSE	87	146137	14	3	11	3	0.09	sp|Q9JJ28|FLII_MOUSE Protein flightless-1 homolog OS=Mus musculus OX=10090 GN=Flii PE=1 SV=1
118	1	Mouse	tr|Q3U900|Q3U900_MOUSE	85	68656	9	5	7	4	0.28	tr|Q3U900|Q3U900_MOUSE Dolichyl-diphosphooligosaccharide--protein glycosyltransferase subunit 1 OS=Mus musculus OX=10090 GN=Rpn1 PE=2 SV=1
119	1	Mouse	tr|Q542X7|Q542X7_MOUSE	82	57783	12	5	11	4	0.34	tr|Q542X7|Q542X7_MOUSE Chaperonin subunit 2 (Beta), isoform CRA_a OS=Mus musculus OX=10090 GN=Cct2 PE=1 SV=1
120	1	Mouse	tr|Q5BLK2|Q5BLK2_MOUSE	82	13478	7	5	4	3	1.53	tr|Q5BLK2|Q5BLK2_MOUSE MCG3574 OS=Mus musculus OX=10090 GN=Rps20 PE=1 SV=1
121	1	Mouse	tr|Q3TI05|Q3TI05_MOUSE	81	58424	15	5	13	5	0.44	tr|Q3TI05|Q3TI05_MOUSE Chaperonin containing Tcp1, subunit 6a (Zeta) OS=Mus musculus OX=10090 GN=Cct6a PE=2 SV=1
122	1	Mouse	tr|E9PVG8|E9PVG8_MOUSE	81	292361	14	4	8	1	0.01	tr|E9PVG8|E9PVG8_MOUSE RIKEN cDNA 9530053A07 gene OS=Mus musculus OX=10090 GN=9530053A07Rik PE=1 SV=1
123	1	Mouse	tr|A0A1W2P768|A0A1W2P768_MOUSE	80	20348	20	4	10	3	0.86	tr|A0A1W2P768|A0A1W2P768_MOUSE Histone H3.2 OS=Mus musculus OX=10090 GN=Hist2h3c1 PE=1 SV=1
124	1	Mouse	sp|Q6ZWV7|RL35_MOUSE	80	14544	9	5	6	3	1.36	sp|Q6ZWV7|RL35_MOUSE 60S ribosomal protein L35 OS=Mus musculus OX=10090 GN=Rpl35 PE=1 SV=1
125	1	Mouse	sp|O35295|PURB_MOUSE	78	33995	8	3	8	3	0.45	sp|O35295|PURB_MOUSE Transcriptional activator protein Pur-beta OS=Mus musculus OX=10090 GN=Purb PE=1 SV=3
126	1	Mouse	sp|Q9CPR4|RL17_MOUSE	77	21637	16	4	11	3	0.79	sp|Q9CPR4|RL17_MOUSE 60S ribosomal protein L17 OS=Mus musculus OX=10090 GN=Rpl17 PE=1 SV=3
127	1	Mouse	sp|P27773|PDIA3_MOUSE	76	57099	15	8	13	7	0.69	sp|P27773|PDIA3_MOUSE Protein disulfide-isomerase A3 OS=Mus musculus OX=10090 GN=Pdia3 PE=1 SV=2
128	1	Mouse	tr|A2AM97|A2AM97_MOUSE	76	25044	22	6	11	3	0.66	tr|A2AM97|A2AM97_MOUSE Ribosomal protein 10 OS=Mus musculus OX=10090 GN=RP23-436K3.4-001 PE=4 SV=1
129	1	Mouse	sp|Q9ERU9|RBP2_MOUSE	73	344727	15	1	13	1	0.01	sp|Q9ERU9|RBP2_MOUSE E3 SUMO-protein ligase RanBP2 OS=Mus musculus OX=10090 GN=Ranbp2 PE=1 SV=2
130	1	Mouse	sp|Q80WJ7|LYRIC_MOUSE	71	63922	10	5	7	3	0.22	sp|Q80WJ7|LYRIC_MOUSE Protein LYRIC OS=Mus musculus OX=10090 GN=Mtdh PE=1 SV=1
131	1	Mouse	tr|A0A0G2JES3|A0A0G2JES3_MOUSE	71	21834	8	2	6	1	0.21	tr|A0A0G2JES3|A0A0G2JES3_MOUSE 60S ribosomal protein L9 (Fragment) OS=Mus musculus OX=10090 GN=Rpl9 PE=1 SV=1
132	1	Mouse	tr|A0A087WR50|A0A087WR50_MOUSE	71	266327	20	6	19	5	0.08	tr|A0A087WR50|A0A087WR50_MOUSE Fibronectin OS=Mus musculus OX=10090 GN=Fn1 PE=1 SV=1
133	1	Mouse	sp|P14873|MAP1B_MOUSE	71	271343	31	4	26	4	0.07	sp|P14873|MAP1B_MOUSE Microtubule-associated protein 1B OS=Mus musculus OX=10090 GN=Map1b PE=1 SV=2
134	1	Mouse	tr|Z4YKB8|Z4YKB8_MOUSE	70	60984	20	2	17	2	0.15	tr|Z4YKB8|Z4YKB8_MOUSE Heterochromatin protein 1-binding protein 3 OS=Mus musculus OX=10090 GN=Hp1bp3 PE=1 SV=1
135	1	Mouse	sp|Q8BFR5|EFTU_MOUSE	69	49876	7	3	6	3	0.29	sp|Q8BFR5|EFTU_MOUSE Elongation factor Tu, mitochondrial OS=Mus musculus OX=10090 GN=Tufm PE=1 SV=1
136	1	Mouse	sp|Q3V3R1|C1TM_MOUSE	68	106518	14	5	13	5	0.22	sp|Q3V3R1|C1TM_MOUSE Monofunctional C1-tetrahydrofolate synthase, mitochondrial OS=Mus musculus OX=10090 GN=Mthfd1l PE=1 SV=2
137	1	Mouse	tr|Q63ZW9|Q63ZW9_MOUSE	68	128695	15	3	12	3	0.1	tr|Q63ZW9|Q63ZW9_MOUSE Copa protein (Fragment) OS=Mus musculus OX=10090 GN=Copa PE=2 SV=1
138	1	Mouse	tr|Q3UBT1|Q3UBT1_MOUSE	68	35709	5	4	4	3	0.61	tr|Q3UBT1|Q3UBT1_MOUSE Y box protein 1 OS=Mus musculus OX=10090 GN=Ybx1 PE=1 SV=1
139	1	Mouse	sp|Q02257|PLAK_MOUSE	67	82490	6	2	4	2	0.11	sp|Q02257|PLAK_MOUSE Junction plakoglobin OS=Mus musculus OX=10090 GN=Jup PE=1 SV=3
140	1	Mouse	tr|Q3THB2|Q3THB2_MOUSE	66	14468	17	4	4	2	0.78	tr|Q3THB2|Q3THB2_MOUSE 40S ribosomal protein S30 OS=Mus musculus OX=10090 PE=2 SV=1
141	1	Mouse	tr|B2RWW8|B2RWW8_MOUSE	66	223640	43	7	31	5	0.1	tr|B2RWW8|B2RWW8_MOUSE Myosin, heavy polypeptide 8, skeletal muscle, perinatal OS=Mus musculus OX=10090 GN=Myh8 PE=2 SV=1
141	2	Mouse	sp|P13541|MYH3_MOUSE	66	224736	30	6	23	4	0.08	sp|P13541|MYH3_MOUSE Myosin-3 OS=Mus musculus OX=10090 GN=Myh3 PE=2 SV=2
142	1	Mouse	tr|A0A0R4J0Z1|A0A0R4J0Z1_MOUSE	64	72667	4	1	4	1	0.06	tr|A0A0R4J0Z1|A0A0R4J0Z1_MOUSE Protein disulfide-isomerase A4 OS=Mus musculus OX=10090 GN=Pdia4 PE=1 SV=1
143	1	Mouse	tr|Q3UAI4|Q3UAI4_MOUSE	64	98242	9	2	8	2	0.09	tr|Q3UAI4|Q3UAI4_MOUSE Uncharacterized protein OS=Mus musculus OX=10090 GN=Sf3b2 PE=2 SV=1
144	1	Mouse	tr|Q3UIH5|Q3UIH5_MOUSE	64	49046	14	3	10	2	0.19	tr|Q3UIH5|Q3UIH5_MOUSE Uncharacterized protein OS=Mus musculus OX=10090 GN=Psmc2 PE=2 SV=1
145	1	Mouse	sp|Q61584|FXR1_MOUSE	63	76517	15	5	10	4	0.25	sp|Q61584|FXR1_MOUSE Fragile X mental retardation syndrome-related protein 1 OS=Mus musculus OX=10090 GN=Fxr1 PE=1 SV=2
146	1	Mouse	tr|Q4FE56|Q4FE56_MOUSE	62	293509	16	5	12	5	0.08	tr|Q4FE56|Q4FE56_MOUSE Probable ubiquitin carboxyl-terminal hydrolase FAF-X OS=Mus musculus OX=10090 GN=Usp9x PE=1 SV=1
147	1	Mouse	tr|Q3UJV2|Q3UJV2_MOUSE	61	33502	6	3	4	2	0.29	tr|Q3UJV2|Q3UJV2_MOUSE Uncharacterized protein OS=Mus musculus OX=10090 GN=Capza1 PE=2 SV=1
147	2	Mouse	sp|P47754|CAZA2_MOUSE	42	33118	5	2	3	2	0.29	sp|P47754|CAZA2_MOUSE F-actin-capping protein subunit alpha-2 OS=Mus musculus OX=10090 GN=Capza2 PE=1 SV=3
148	1	Mouse	sp|Q64525|H2B2B_MOUSE	61	13912	7	5	4	2	0.82	sp|Q64525|H2B2B_MOUSE Histone H2B type 2-B OS=Mus musculus OX=10090 GN=Hist2h2bb PE=1 SV=3
149	1	Mouse	tr|W4VSN7|W4VSN7_MOUSE	60	17646	19	5	8	3	1.04	tr|W4VSN7|W4VSN7_MOUSE 60S ribosomal protein L29 OS=Mus musculus OX=10090 GN=Gm3550 PE=3 SV=1
150	1	Mouse	tr|Q8BK46|Q8BK46_MOUSE	60	60798	10	3	8	2	0.15	tr|Q8BK46|Q8BK46_MOUSE Uncharacterized protein OS=Mus musculus OX=10090 GN=Psmd3 PE=2 SV=1
151	1	Mouse	sp|Q3URU2|PEG3_MOUSE	59	180874	16	4	15	4	0.1	sp|Q3URU2|PEG3_MOUSE Paternally-expressed gene 3 protein OS=Mus musculus OX=10090 GN=Peg3 PE=1 SV=1
152	1	Mouse	tr|E9Q616|E9Q616_MOUSE	59	604664	79	3	57	3	0.02	tr|E9Q616|E9Q616_MOUSE AHNAK nucleoprotein (desmoyokin) OS=Mus musculus OX=10090 GN=Ahnak PE=1 SV=1
153	1	Mouse	sp|P11983|TCPA_MOUSE	58	60867	17	3	10	3	0.23	sp|P11983|TCPA_MOUSE T-complex protein 1 subunit alpha OS=Mus musculus OX=10090 GN=Tcp1 PE=1 SV=3
154	1	Mouse	sp|Q8VE73|CUL7_MOUSE	58	193824	14	4	11	3	0.07	sp|Q8VE73|CUL7_MOUSE Cullin-7 OS=Mus musculus OX=10090 GN=Cul7 PE=1 SV=2
155	1	Mouse	sp|Q6A0A9|F120A_MOUSE	57	122766	12	3	10	2	0.07	sp|Q6A0A9|F120A_MOUSE Constitutive coactivator of PPAR-gamma-like protein 1 OS=Mus musculus OX=10090 GN=FAM120A PE=1 SV=2
156	1	Mouse	sp|Q9CY27|TECR_MOUSE	57	36466	7	2	5	2	0.26	sp|Q9CY27|TECR_MOUSE Very-long-chain enoyl-CoA reductase OS=Mus musculus OX=10090 GN=Tecr PE=1 SV=1
157	1	Mouse	tr|Q9CY93|Q9CY93_MOUSE	57	14402	6	3	4	2	0.78	tr|Q9CY93|Q9CY93_MOUSE Uncharacterized protein OS=Mus musculus OX=10090 GN=Rpl31 PE=2 SV=1
158	1	Mouse	sp|Q9EPU0|RENT1_MOUSE	56	125200	7	2	6	2	0.07	sp|Q9EPU0|RENT1_MOUSE Regulator of nonsense transcripts 1 OS=Mus musculus OX=10090 GN=Upf1 PE=1 SV=2
159	1	Mouse	tr|A0A1L1STV8|A0A1L1STV8_MOUSE	56	20452	4	1	4	1	0.23	tr|A0A1L1STV8|A0A1L1STV8_MOUSE Pyruvate kinase PKM (Fragment) OS=Mus musculus OX=10090 GN=Pkm PE=1 SV=1
160	1	Mouse	tr|A0A0G2JFD8|A0A0G2JFD8_MOUSE	56	64303	7	2	5	1	0.07	tr|A0A0G2JFD8|A0A0G2JFD8_MOUSE Nexilin OS=Mus musculus OX=10090 GN=Nexn PE=1 SV=1
161	1	Mouse	sp|Q6ZWN5|RS9_MOUSE	55	22635	21	6	13	5	1.53	sp|Q6ZWN5|RS9_MOUSE 40S ribosomal protein S9 OS=Mus musculus OX=10090 GN=Rps9 PE=1 SV=3
162	1	Mouse	tr|Q545F4|Q545F4_MOUSE	55	23057	4	2	4	2	0.44	tr|Q545F4|Q545F4_MOUSE Hspb1 protein OS=Mus musculus OX=10090 GN=Hspb1 PE=2 SV=1
163	1	Mouse	sp|Q6PDM2|SRSF1_MOUSE	55	27842	10	5	7	3	0.58	sp|Q6PDM2|SRSF1_MOUSE Serine/arginine-rich splicing factor 1 OS=Mus musculus OX=10090 GN=Srsf1 PE=1 SV=3
164	1	Mouse	tr|Q3U4Y0|Q3U4Y0_MOUSE	54	20834	7	1	7	1	0.22	tr|Q3U4Y0|Q3U4Y0_MOUSE Uncharacterized protein OS=Mus musculus OX=10090 GN=H1f0 PE=2 SV=1
165	1	Mouse	sp|Q3U1J4|DDB1_MOUSE	54	128027	8	3	6	2	0.07	sp|Q3U1J4|DDB1_MOUSE DNA damage-binding protein 1 OS=Mus musculus OX=10090 GN=Ddb1 PE=1 SV=2
166	1	Mouse	tr|Q9CQM8|Q9CQM8_MOUSE	54	18624	19	4	10	2	0.96	tr|Q9CQM8|Q9CQM8_MOUSE 60S ribosomal protein L21 OS=Mus musculus OX=10090 GN=Rpl21 PE=1 SV=1
167	1	Mouse	tr|A0A2I3BQS6|A0A2I3BQS6_MOUSE	54	311967	27	4	25	4	0.06	tr|A0A2I3BQS6|A0A2I3BQS6_MOUSE E3 ubiquitin-protein ligase UBR5 OS=Mus musculus OX=10090 GN=Ubr5 PE=1 SV=1
168	1	Mouse	tr|D3Z7A7|D3Z7A7_MOUSE	53	117642	11	2	8	1	0.04	tr|D3Z7A7|D3Z7A7_MOUSE Formin-like protein 3 OS=Mus musculus OX=10090 GN=Fmnl3 PE=1 SV=1
169	1	Mouse	tr|Q3TTT2|Q3TTT2_MOUSE	53	51950	7	2	6	2	0.18	tr|Q3TTT2|Q3TTT2_MOUSE Uncharacterized protein OS=Mus musculus OX=10090 GN=P4ha1 PE=2 SV=1
170	1	Mouse	sp|O35326|SRSF5_MOUSE	52	30987	7	3	4	2	0.31	sp|O35326|SRSF5_MOUSE Serine/arginine-rich splicing factor 5 OS=Mus musculus OX=10090 GN=Srsf5 PE=1 SV=2
171	1	Mouse	sp|Q60972|RBBP4_MOUSE	52	47911	6	5	4	3	0.31	sp|Q60972|RBBP4_MOUSE Histone-binding protein RBBP4 OS=Mus musculus OX=10090 GN=Rbbp4 PE=1 SV=5
172	1	Mouse	tr|I6L987|I6L987_MOUSE	52	52512	7	3	3	3	0.28	tr|I6L987|I6L987_MOUSE AE binding protein 2 OS=Mus musculus OX=10090 GN=Aebp2 PE=2 SV=1
173	1	Mouse	tr|A7MCT8|A7MCT8_MOUSE	52	65100	9	3	5	2	0.14	tr|A7MCT8|A7MCT8_MOUSE Sirt1 protein OS=Mus musculus OX=10090 GN=Sirt1 PE=2 SV=1
174	1	Mouse	sp|Q91XU0|WRIP1_MOUSE	51	72547	10	3	6	2	0.12	sp|Q91XU0|WRIP1_MOUSE ATPase WRNIP1 OS=Mus musculus OX=10090 GN=Wrnip1 PE=1 SV=2
175	1	Mouse	tr|Q06477|Q06477_MOUSE	51	29491	3	1	2	1	0.15	tr|Q06477|Q06477_MOUSE IFN-response element binding factor 2 (Fragment) OS=Mus musculus OX=10090 GN=Srsf2 PE=2 SV=1
176	1	Mouse	sp|Q8BMK4|CKAP4_MOUSE	51	63711	14	1	12	1	0.07	sp|Q8BMK4|CKAP4_MOUSE Cytoskeleton-associated protein 4 OS=Mus musculus OX=10090 GN=Ckap4 PE=1 SV=2
177	1	Mouse	tr|A0A0G2JDW7|A0A0G2JDW7_MOUSE	51	9569	3	2	2	2	1.36	tr|A0A0G2JDW7|A0A0G2JDW7_MOUSE 40S ribosomal protein S27 (Fragment) OS=Mus musculus OX=10090 GN=Rps27 PE=1 SV=1
178	1	Mouse	tr|D3YUG3|D3YUG3_MOUSE	50	15353	4	2	4	2	0.72	tr|D3YUG3|D3YUG3_MOUSE 40S ribosomal protein S19 (Fragment) OS=Mus musculus OX=10090 GN=Rps19 PE=1 SV=8
179	1	Mouse	sp|P62717|RL18A_MOUSE	50	21004	10	4	7	3	0.82	sp|P62717|RL18A_MOUSE 60S ribosomal protein L18a OS=Mus musculus OX=10090 GN=Rpl18a PE=1 SV=1
180	1	Mouse	tr|Q3TIF8|Q3TIF8_MOUSE	50	15385	8	1	5	1	0.31	tr|Q3TIF8|Q3TIF8_MOUSE 40S ribosomal protein S24 OS=Mus musculus OX=10090 GN=Rps24 PE=2 SV=1
181	1	Mouse	tr|B2CY77|B2CY77_MOUSE	50	32944	6	4	4	3	0.47	tr|B2CY77|B2CY77_MOUSE Laminin receptor (Fragment) OS=Mus musculus OX=10090 GN=Rpsa PE=2 SV=1
182	1	Mouse	tr|B2RXM2|B2RXM2_MOUSE	49	36815	5	1	5	1	0.12	tr|B2RXM2|B2RXM2_MOUSE EG627828 protein OS=Mus musculus OX=10090 GN=Gm6793 PE=1 SV=1
183	1	Mouse	sp|Q8CG19|LTBP1_MOUSE	49	195032	9	2	5	1	0.02	sp|Q8CG19|LTBP1_MOUSE Latent-transforming growth factor beta-binding protein 1 OS=Mus musculus OX=10090 GN=Ltbp1 PE=1 SV=2
184	1	Mouse	tr|Q8C1T2|Q8C1T2_MOUSE	48	28276	6	3	4	2	0.35	tr|Q8C1T2|Q8C1T2_MOUSE Uncharacterized protein OS=Mus musculus OX=10090 GN=Psmd6 PE=2 SV=1
185	1	Mouse	tr|Q8BK73|Q8BK73_MOUSE	48	47749	14	2	12	2	0.2	tr|Q8BK73|Q8BK73_MOUSE Uncharacterized protein OS=Mus musculus OX=10090 GN=Psmd11 PE=2 SV=1
186	1	Mouse	sp|Q9CU65|ZMYM2_MOUSE	47	158134	7	1	7	1	0.03	sp|Q9CU65|ZMYM2_MOUSE Zinc finger MYM-type protein 2 OS=Mus musculus OX=10090 GN=Zmym2 PE=1 SV=3
187	1	Mouse	sp|Q3U0V1|FUBP2_MOUSE	47	77184	3	1	3	1	0.06	sp|Q3U0V1|FUBP2_MOUSE Far upstream element-binding protein 2 OS=Mus musculus OX=10090 GN=Khsrp PE=1 SV=2
188	1	Mouse	sp|P62830|RL23_MOUSE	46	14970	4	2	2	1	0.32	sp|P62830|RL23_MOUSE 60S ribosomal protein L23 OS=Mus musculus OX=10090 GN=Rpl23 PE=1 SV=1
189	1	Mouse	tr|A0A0J9YVG0|A0A0J9YVG0_MOUSE	46	48343	4	1	3	1	0.09	tr|A0A0J9YVG0|A0A0J9YVG0_MOUSE Protein phosphatase 1G OS=Mus musculus OX=10090 GN=Ppm1g PE=1 SV=1
190	1	Mouse	tr|Q3TK61|Q3TK61_MOUSE	46	45613	11	2	7	1	0.1	tr|Q3TK61|Q3TK61_MOUSE Uncharacterized protein OS=Mus musculus OX=10090 GN=Dnaja1 PE=2 SV=1
191	1	Mouse	sp|P84104|SRSF3_MOUSE	46	19546	4	2	3	1	0.24	sp|P84104|SRSF3_MOUSE Serine/arginine-rich splicing factor 3 OS=Mus musculus OX=10090 GN=Srsf3 PE=1 SV=1
192	1	Mouse	sp|E9Q557|DESP_MOUSE	46	335158	32	1	25	1	0.01	sp|E9Q557|DESP_MOUSE Desmoplakin OS=Mus musculus OX=10090 GN=Dsp PE=1 SV=1
193	1	Mouse	tr|Q3U379|Q3U379_MOUSE	46	62404	7	2	6	2	0.15	tr|Q3U379|Q3U379_MOUSE Glypican 1, isoform CRA_c OS=Mus musculus OX=10090 GN=Gpc1 PE=1 SV=1
194	1	Mouse	tr|A0A1B0GS70|A0A1B0GS70_MOUSE	45	26764	4	2	3	1	0.17	tr|A0A1B0GS70|A0A1B0GS70_MOUSE Proteasome endopeptidase complex OS=Mus musculus OX=10090 GN=Psma1 PE=1 SV=1
195	1	Mouse	tr|Q6ZQK2|Q6ZQK2_MOUSE	45	191991	23	3	20	3	0.07	tr|Q6ZQK2|Q6ZQK2_MOUSE MKIAA0051 protein (Fragment) OS=Mus musculus OX=10090 GN=Iqgap1 PE=2 SV=1
196	1	Mouse	tr|Q5BKS2|Q5BKS2_MOUSE	44	52618	5	3	4	2	0.18	tr|Q5BKS2|Q5BKS2_MOUSE Protein phosphatase 1B, magnesium dependent, beta isoform OS=Mus musculus OX=10090 GN=Ppm1b PE=2 SV=1
197	1	Mouse	tr|D3YVB4|D3YVB4_MOUSE	43	8158	4	1	3	1	0.65	tr|D3YVB4|D3YVB4_MOUSE 40S ribosomal protein S15a (Fragment) OS=Mus musculus OX=10090 GN=Rps15a PE=1 SV=1
198	1	Mouse	tr|A0A0G2JGQ6|A0A0G2JGQ6_MOUSE	43	82624	3	2	3	2	0.11	tr|A0A0G2JGQ6|A0A0G2JGQ6_MOUSE Serine/threonine-protein kinase DCLK1 OS=Mus musculus OX=10090 GN=Dclk1 PE=1 SV=1
199	1	Mouse	sp|Q8BJS4|SUN2_MOUSE	43	81726	2	1	2	1	0.05	sp|Q8BJS4|SUN2_MOUSE SUN domain-containing protein 2 OS=Mus musculus OX=10090 GN=Sun2 PE=1 SV=3
200	1	Mouse	tr|Q923A7|Q923A7_MOUSE	42	16861	4	2	4	2	0.64	tr|Q923A7|Q923A7_MOUSE Ptbp1 protein OS=Mus musculus OX=10090 GN=Ptbp1 PE=2 SV=1
201	1	Mouse	tr|A0A068BIT0|A0A068BIT0_MOUSE	42	50796	1	1	1	1	0.09	tr|A0A068BIT0|A0A068BIT0_MOUSE Solute carrier family 39 OS=Mus musculus OX=10090 GN=Slc39a7 PE=1 SV=1
202	1	Mouse	sp|Q9JMH9|MY18A_MOUSE	42	233637	17	2	14	2	0.04	sp|Q9JMH9|MY18A_MOUSE Unconventional myosin-XVIIIa OS=Mus musculus OX=10090 GN=Myo18a PE=1 SV=2
203	1	Mouse	tr|A0A087WPL5|A0A087WPL5_MOUSE	42	150836	16	3	10	2	0.06	tr|A0A087WPL5|A0A087WPL5_MOUSE ATP-dependent RNA helicase A OS=Mus musculus OX=10090 GN=Dhx9 PE=1 SV=1
204	1	Mouse	tr|Q3UC51|Q3UC51_MOUSE	42	49239	3	1	2	1	0.09	tr|Q3UC51|Q3UC51_MOUSE Dolichyl-diphosphooligosaccharide--protein glycosyltransferase 48 kDa subunit OS=Mus musculus OX=10090 GN=Ddost PE=2 SV=1
205	1	Mouse	tr|Q91V55|Q91V55_MOUSE	42	23033	6	1	5	1	0.2	tr|Q91V55|Q91V55_MOUSE 40S ribosomal protein S5 OS=Mus musculus OX=10090 GN=Rps5 PE=1 SV=1
206	1	Mouse	sp|Q7TQ48|SRCA_MOUSE	42	99522	5	3	5	3	0.14	sp|Q7TQ48|SRCA_MOUSE Sarcalumenin OS=Mus musculus OX=10090 GN=Srl PE=1 SV=1
207	1	Mouse	sp|G5E829|AT2B1_MOUSE	41	135631	9	1	9	1	0.03	sp|G5E829|AT2B1_MOUSE Plasma membrane calcium-transporting ATPase 1 OS=Mus musculus OX=10090 GN=Atp2b1 PE=1 SV=1
208	1	Mouse	sp|Q9Z1X4|ILF3_MOUSE	41	96360	10	2	9	2	0.09	sp|Q9Z1X4|ILF3_MOUSE Interleukin enhancer-binding factor 3 OS=Mus musculus OX=10090 GN=Ilf3 PE=1 SV=2
209	1	Mouse	sp|A2AUC9|KLH41_MOUSE	40	68945	10	1	6	1	0.06	sp|A2AUC9|KLH41_MOUSE Kelch-like protein 41 OS=Mus musculus OX=10090 GN=Klhl41 PE=1 SV=1
210	1	Mouse	sp|P47757|CAPZB_MOUSE	40	31611	3	2	3	2	0.31	sp|P47757|CAPZB_MOUSE F-actin-capping protein subunit beta OS=Mus musculus OX=10090 GN=Capzb PE=1 SV=3
211	1	Mouse	tr|Q5M9L7|Q5M9L7_MOUSE	40	15571	2	1	2	1	0.31	tr|Q5M9L7|Q5M9L7_MOUSE MCG15301, isoform CRA_a OS=Mus musculus OX=10090 GN=Rps17 PE=1 SV=1
212	1	Mouse	tr|D3YX85|D3YX85_MOUSE	39	107593	6	1	5	1	0.04	tr|D3YX85|D3YX85_MOUSE Arf-GAP with SH3 domain, ANK repeat and PH domain-containing protein 2 OS=Mus musculus OX=10090 GN=Asap2 PE=1 SV=2
213	1	Mouse	tr|Q14AV0|Q14AV0_MOUSE	39	53138	1	1	1	1	0.08	tr|Q14AV0|Q14AV0_MOUSE Myosin binding protein H OS=Mus musculus OX=10090 GN=Mybph PE=2 SV=1
214	1	Mouse	sp|Q9JJI8|RL38_MOUSE	39	8256	2	2	1	1	0.64	sp|Q9JJI8|RL38_MOUSE 60S ribosomal protein L38 OS=Mus musculus OX=10090 GN=Rpl38 PE=1 SV=3
215	1	Mouse	tr|Q3TXH7|Q3TXH7_MOUSE	39	86286	9	1	8	1	0.05	tr|Q3TXH7|Q3TXH7_MOUSE Uncharacterized protein OS=Mus musculus OX=10090 GN=Csde1 PE=2 SV=1
216	1	Mouse	sp|P80313|TCPH_MOUSE	37	60127	13	2	9	2	0.15	sp|P80313|TCPH_MOUSE T-complex protein 1 subunit eta OS=Mus musculus OX=10090 GN=Cct7 PE=1 SV=1
217	1	Mouse	tr|Q3UV57|Q3UV57_MOUSE	39	104866	8	1	4	1	0.04	tr|Q3UV57|Q3UV57_MOUSE Uncharacterized protein OS=Mus musculus OX=10090 GN=Dcaf5 PE=1 SV=1
218	1	Mouse	tr|Q3UK70|Q3UK70_MOUSE	39	17043	5	2	2	1	0.28	tr|Q3UK70|Q3UK70_MOUSE Uncharacterized protein OS=Mus musculus OX=10090 GN=Rps15 PE=2 SV=1
219	1	Mouse	tr|Q3UCF2|Q3UCF2_MOUSE	38	92361	6	1	5	1	0.05	tr|Q3UCF2|Q3UCF2_MOUSE MCG18249, isoform CRA_a OS=Mus musculus OX=10090 GN=Cdc5l PE=1 SV=1
220	1	Mouse	sp|Q9JKR6|HYOU1_MOUSE	37	111340	16	3	13	3	0.12	sp|Q9JKR6|HYOU1_MOUSE Hypoxia up-regulated protein 1 OS=Mus musculus OX=10090 GN=Hyou1 PE=1 SV=1
221	1	Mouse	tr|Q5FW97|Q5FW97_MOUSE	37	47453	10	2	7	1	0.09	tr|Q5FW97|Q5FW97_MOUSE Enolase 1, alpha non-neuron OS=Mus musculus OX=10090 GN=EG433182 PE=1 SV=1
222	1	Mouse	tr|A0A0R4J1E3|A0A0R4J1E3_MOUSE	37	73070	3	1	3	1	0.06	tr|A0A0R4J1E3|A0A0R4J1E3_MOUSE Drebrin OS=Mus musculus OX=10090 GN=Dbn1 PE=1 SV=1
223	1	Mouse	tr|Q6ZWQ9|Q6ZWQ9_MOUSE	37	19940	2	1	2	1	0.23	tr|Q6ZWQ9|Q6ZWQ9_MOUSE MCG5400 OS=Mus musculus OX=10090 GN=Myl12a PE=1 SV=1
224	1	Mouse	tr|E9QA15|E9QA15_MOUSE	37	89277	18	3	15	3	0.15	tr|E9QA15|E9QA15_MOUSE Caldesmon 1 OS=Mus musculus OX=10090 GN=Cald1 PE=1 SV=1
225	1	Mouse	tr|F6R7E8|F6R7E8_MOUSE	37	27243	1	1	1	1	0.17	tr|F6R7E8|F6R7E8_MOUSE Predicted gene 2663 OS=Mus musculus OX=10090 GN=Gm2663 PE=3 SV=1
226	1	Mouse	tr|Q8BNF8|Q8BNF8_MOUSE	37	80669	19	2	9	2	0.11	tr|Q8BNF8|Q8BNF8_MOUSE Uncharacterized protein OS=Mus musculus OX=10090 GN=Vcp PE=2 SV=1
227	1	Mouse	tr|L7N2A4|L7N2A4_MOUSE	36	100018	2	1	2	1	0.04	tr|L7N2A4|L7N2A4_MOUSE Vomeronasal 2, receptor 92 OS=Mus musculus OX=10090 GN=Vmn2r92 PE=3 SV=1
228	1	Mouse	sp|Q925I1|ATAD3_MOUSE	36	66872	10	1	9	1	0.07	sp|Q925I1|ATAD3_MOUSE ATPase family AAA domain-containing protein 3 OS=Mus musculus OX=10090 GN=Atad3 PE=1 SV=1
229	1	Mouse	sp|Q9D880|TIM50_MOUSE	36	39980	2	1	2	1	0.11	sp|Q9D880|TIM50_MOUSE Mitochondrial import inner membrane translocase subunit TIM50 OS=Mus musculus OX=10090 GN=Timm50 PE=1 SV=1
230	1	Mouse	tr|A0A0G2JF97|A0A0G2JF97_MOUSE	36	6143	2	1	1	1	0.93	tr|A0A0G2JF97|A0A0G2JF97_MOUSE Proteasome subunit alpha type-5 (Fragment) OS=Mus musculus OX=10090 GN=Psma5 PE=1 SV=1
231	1	Mouse	tr|M0QW57|M0QW57_MOUSE	36	36183	5	1	5	1	0.12	tr|M0QW57|M0QW57_MOUSE Junctional sarcoplasmic reticulum protein 1 OS=Mus musculus OX=10090 GN=Jsrp1 PE=1 SV=1
232	1	Mouse	tr|A0A1W2P6X7|A0A1W2P6X7_MOUSE	35	28456	3	1	3	1	0.16	tr|A0A1W2P6X7|A0A1W2P6X7_MOUSE Plasma membrane calcium-transporting ATPase 1 (Fragment) OS=Mus musculus OX=10090 GN=Atp2b1 PE=1 SV=1
233	1	Mouse	tr|A1L3B8|A1L3B8_MOUSE	35	36574	1	1	1	1	0.12	tr|A1L3B8|A1L3B8_MOUSE Proteasome (Prosome, macropain) 26S subunit, non-ATPase, 7 OS=Mus musculus OX=10090 GN=Psmd7 PE=1 SV=1
234	1	Mouse	sp|Q8CFI7|RPB2_MOUSE	35	135250	7	1	4	1	0.03	sp|Q8CFI7|RPB2_MOUSE DNA-directed RNA polymerase II subunit RPB2 OS=Mus musculus OX=10090 GN=Polr2b PE=1 SV=2
235	1	Mouse	tr|Q5M9J8|Q5M9J8_MOUSE	34	15781	10	3	7	3	1.21	tr|Q5M9J8|Q5M9J8_MOUSE MCG13936 OS=Mus musculus OX=10090 GN=Rpl28 PE=1 SV=1
236	1	Mouse	sp|A2ASS6|TITIN_MOUSE	34	3933362	277	3	210	2	0	sp|A2ASS6|TITIN_MOUSE Titin OS=Mus musculus OX=10090 GN=Ttn PE=1 SV=1
237	1	Mouse	sp|P63038|CH60_MOUSE	33	61088	15	1	10	1	0.07	sp|P63038|CH60_MOUSE 60 kDa heat shock protein, mitochondrial OS=Mus musculus OX=10090 GN=Hspd1 PE=1 SV=1
238	1	Mouse	tr|A0A0R4J1B1|A0A0R4J1B1_MOUSE	33	29328	4	1	4	1	0.16	tr|A0A0R4J1B1|A0A0R4J1B1_MOUSE Troponin T, fast skeletal muscle OS=Mus musculus OX=10090 GN=Tnnt3 PE=1 SV=1
239	1	Mouse	tr|A2APM1|A2APM1_MOUSE	33	72614	3	1	3	1	0.06	tr|A2APM1|A2APM1_MOUSE CD44 antigen OS=Mus musculus OX=10090 GN=Cd44 PE=1 SV=1
240	1	Mouse	sp|Q3UEB3|PUF60_MOUSE	33	60382	5	1	5	1	0.07	sp|Q3UEB3|PUF60_MOUSE Poly(U)-binding-splicing factor PUF60 OS=Mus musculus OX=10090 GN=Puf60 PE=1 SV=2
241	1	Mouse	tr|E9PWW9|E9PWW9_MOUSE	33	163476	10	1	6	1	0.03	tr|E9PWW9|E9PWW9_MOUSE Remodeling and spacing factor 1 OS=Mus musculus OX=10090 GN=Rsf1 PE=1 SV=2
242	1	Mouse	sp|Q91V61|SFXN3_MOUSE	33	35669	2	1	2	1	0.13	sp|Q91V61|SFXN3_MOUSE Sideroflexin-3 OS=Mus musculus OX=10090 GN=Sfxn3 PE=1 SV=1
243	1	Mouse	sp|Q80VN0|CP100_MOUSE	32	72102	9	1	7	1	0.06	sp|Q80VN0|CP100_MOUSE Cilia- and flagella-associated protein 100 OS=Mus musculus OX=10090 GN=Cfap100 PE=2 SV=2
244	1	Mouse	tr|A2AKV0|A2AKV0_MOUSE	32	11005	7	1	5	1	0.46	tr|A2AKV0|A2AKV0_MOUSE ATP synthase, H+-transporting, mitochondrial F1 complex, gamma polypeptide 1 (Fragment) OS=Mus musculus OX=10090 GN=Atp5c1 PE=1 SV=1
245	1	Mouse	tr|Q3THA6|Q3THA6_MOUSE	32	27589	2	1	2	1	0.17	tr|Q3THA6|Q3THA6_MOUSE MCG17902, isoform CRA_a OS=Mus musculus OX=10090 GN=Srsf7 PE=2 SV=1
246	1	Mouse	sp|Q8C0C7|SYFA_MOUSE	31	57677	9	1	6	1	0.08	sp|Q8C0C7|SYFA_MOUSE Phenylalanine--tRNA ligase alpha subunit OS=Mus musculus OX=10090 GN=Farsa PE=1 SV=1
247	1	Mouse	sp|P62071|RRAS2_MOUSE	31	23613	5	1	4	1	0.2	sp|P62071|RRAS2_MOUSE Ras-related protein R-Ras2 OS=Mus musculus OX=10090 GN=Rras2 PE=1 SV=1
248	1	Mouse	tr|B1AR51|B1AR51_MOUSE	31	516083	34	2	25	1	0.01	tr|B1AR51|B1AR51_MOUSE Dynein, axonemal, heavy chain 9 OS=Mus musculus OX=10090 GN=Dnah9 PE=1 SV=1
249	1	Mouse	sp|A2BDX3|MOCS3_MOUSE	31	50313	6	2	4	1	0.09	sp|A2BDX3|MOCS3_MOUSE Adenylyltransferase and sulfurtransferase MOCS3 OS=Mus musculus OX=10090 GN=Mocs3 PE=1 SV=1
250	1	Mouse	tr|Q3TFA5|Q3TFA5_MOUSE	31	47483	14	3	10	2	0.2	tr|Q3TFA5|Q3TFA5_MOUSE Uncharacterized protein OS=Mus musculus OX=10090 GN=Psmc4 PE=2 SV=1
251	1	Mouse	tr|F8VQF3|F8VQF3_MOUSE	31	243581	11	1	6	1	0.02	tr|F8VQF3|F8VQF3_MOUSE Polycystic kidney disease and receptor for egg jelly-related protein OS=Mus musculus OX=10090 GN=Pkdrej PE=4 SV=1
252	1	Mouse	tr|F6QFD1|F6QFD1_MOUSE	31	86297	24	3	9	1	0.05	tr|F6QFD1|F6QFD1_MOUSE Phosphodiesterase (Fragment) OS=Mus musculus OX=10090 GN=Pde4d PE=1 SV=1
253	1	Mouse	tr|B9EK95|B9EK95_MOUSE	30	235981	16	3	15	3	0.06	tr|B9EK95|B9EK95_MOUSE Myof protein OS=Mus musculus OX=10090 GN=Myof PE=2 SV=1
254	1	Mouse	sp|O70456|1433S_MOUSE	30	27803	4	1	3	1	0.16	sp|O70456|1433S_MOUSE 14-3-3 protein sigma OS=Mus musculus OX=10090 GN=Sfn PE=1 SV=2
255	1	Mouse	tr|A0A0N4SV80|A0A0N4SV80_MOUSE	30	215526	37	1	26	1	0.02	tr|A0A0N4SV80|A0A0N4SV80_MOUSE Zinc finger protein 638 OS=Mus musculus OX=10090 GN=Zfp638 PE=1 SV=1
256	1	Mouse	tr|A0A0U1RNK7|A0A0U1RNK7_MOUSE	29	239827	16	1	14	1	0.02	tr|A0A0U1RNK7|A0A0U1RNK7_MOUSE Dedicator of cytokinesis protein 7 OS=Mus musculus OX=10090 GN=Dock7 PE=1 SV=1
257	1	Mouse	tr|D3Z7R9|D3Z7R9_MOUSE	29	89705	7	1	6	1	0.05	tr|D3Z7R9|D3Z7R9_MOUSE Cell cycle progression 1, isoform CRA_d OS=Mus musculus OX=10090 GN=Ccpg1 PE=1 SV=1
258	1	Mouse	tr|Q3TGQ4|Q3TGQ4_MOUSE	29	95464	15	5	7	1	0.09	tr|Q3TGQ4|Q3TGQ4_MOUSE Uncharacterized protein OS=Mus musculus OX=10090 GN=Secisbp2 PE=2 SV=1
259	1	Mouse	sp|O55029|COPB2_MOUSE	28	103240	5	2	4	1	0.04	sp|O55029|COPB2_MOUSE Coatomer subunit beta' OS=Mus musculus OX=10090 GN=Copb2 PE=1 SV=2
260	1	Mouse	sp|Q8VIJ6|SFPQ_MOUSE	28	75508	3	1	2	1	0.06	sp|Q8VIJ6|SFPQ_MOUSE Splicing factor, proline- and glutamine-rich OS=Mus musculus OX=10090 GN=Sfpq PE=1 SV=1
261	1	Mouse	sp|Q8JZQ9|EIF3B_MOUSE	28	91712	11	1	8	1	0.05	sp|Q8JZQ9|EIF3B_MOUSE Eukaryotic translation initiation factor 3 subunit B OS=Mus musculus OX=10090 GN=Eif3b PE=1 SV=1
262	1	Mouse	sp|E9PYY5|WDR78_MOUSE	28	90800	12	1	6	1	0.05	sp|E9PYY5|WDR78_MOUSE WD repeat-containing protein 78 OS=Mus musculus OX=10090 GN=Wdr78 PE=1 SV=1
263	1	Mouse	tr|Q3TCR9|Q3TCR9_MOUSE	28	61819	2	1	2	1	0.07	tr|Q3TCR9|Q3TCR9_MOUSE Uncharacterized protein OS=Mus musculus OX=10090 GN=Zyx PE=2 SV=1
264	1	Mouse	sp|Q9Z1B8|PHF1_MOUSE	28	62412	9	2	8	2	0.15	sp|Q9Z1B8|PHF1_MOUSE PHD finger protein 1 OS=Mus musculus OX=10090 GN=Phf1 PE=1 SV=2
265	1	Mouse	tr|A2ATP5|A2ATP5_MOUSE	28	59734	7	1	3	1	0.07	tr|A2ATP5|A2ATP5_MOUSE Myelin expression factor 2 OS=Mus musculus OX=10090 GN=Myef2 PE=1 SV=1
266	1	Mouse	tr|Q3U7X9|Q3U7X9_MOUSE	27	104898	5	1	5	1	0.04	tr|Q3U7X9|Q3U7X9_MOUSE AP-2 complex subunit alpha OS=Mus musculus OX=10090 GN=Ap2a2 PE=2 SV=1
267	1	Mouse	sp|Q9D1R9|RL34_MOUSE	27	13513	4	1	2	1	0.36	sp|Q9D1R9|RL34_MOUSE 60S ribosomal protein L34 OS=Mus musculus OX=10090 GN=Rpl34 PE=1 SV=2
268	1	Mouse	tr|A0A2I3BRL8|A0A2I3BRL8_MOUSE	27	42153	3	1	3	1	0.11	tr|A0A2I3BRL8|A0A2I3BRL8_MOUSE Predicted gene 7324 OS=Mus musculus OX=10090 GN=Gm7324 PE=4 SV=1
269	1	Mouse	sp|Q8BU30|SYIC_MOUSE	27	145547	11	1	10	1	0.03	sp|Q8BU30|SYIC_MOUSE Isoleucine--tRNA ligase, cytoplasmic OS=Mus musculus OX=10090 GN=Iars PE=1 SV=2
270	1	Mouse	sp|Q99MR9|PPR3A_MOUSE	27	122443	16	2	8	1	0.04	sp|Q99MR9|PPR3A_MOUSE Protein phosphatase 1 regulatory subunit 3A OS=Mus musculus OX=10090 GN=Ppp1r3a PE=1 SV=2
271	1	Mouse	tr|F6U6U5|F6U6U5_MOUSE	26	135990	24	1	15	1	0.03	tr|F6U6U5|F6U6U5_MOUSE Serine/threonine-protein kinase SIK3 (Fragment) OS=Mus musculus OX=10090 GN=Sik3 PE=1 SV=1
272	1	Mouse	tr|A0A1W2P7A1|A0A1W2P7A1_MOUSE	26	16367	2	1	2	1	0.29	tr|A0A1W2P7A1|A0A1W2P7A1_MOUSE 40S ribosomal protein S12 OS=Mus musculus OX=10090 GN=Rps12 PE=1 SV=1
273	1	Mouse	tr|Q3TFB1|Q3TFB1_MOUSE	26	34290	3	1	3	1	0.13	tr|Q3TFB1|Q3TFB1_MOUSE Uncharacterized protein OS=Mus musculus OX=10090 GN=Hnrnpa1 PE=2 SV=1
274	1	Mouse	tr|F8VQK4|F8VQK4_MOUSE	26	59469	5	1	3	1	0.07	tr|F8VQK4|F8VQK4_MOUSE Acetylcholine receptor subunit gamma OS=Mus musculus OX=10090 GN=Chrng PE=3 SV=1
275	1	Mouse	sp|Q8BK67|RCC2_MOUSE	26	56689	6	1	5	1	0.08	sp|Q8BK67|RCC2_MOUSE Protein RCC2 OS=Mus musculus OX=10090 GN=Rcc2 PE=1 SV=1
276	1	Mouse	tr|Q3TWI4|Q3TWI4_MOUSE	26	140269	7	1	4	1	0.03	tr|Q3TWI4|Q3TWI4_MOUSE Phosphoinositide phospholipase C OS=Mus musculus OX=10090 GN=Plcb3 PE=2 SV=1
277	1	Mouse	tr|V9GXB6|V9GXB6_MOUSE	26	35837	3	1	2	1	0.13	tr|V9GXB6|V9GXB6_MOUSE Heterogeneous nuclear ribonucleoprotein L-like OS=Mus musculus OX=10090 GN=Hnrnpll PE=1 SV=1
278	1	Mouse	sp|P50404|SFTPD_MOUSE	26	38007	1	1	1	1	0.12	sp|P50404|SFTPD_MOUSE Pulmonary surfactant-associated protein D OS=Mus musculus OX=10090 GN=Sftpd PE=1 SV=1
279	1	Mouse	tr|Q3V206|Q3V206_MOUSE	25	22262	2	1	2	1	0.21	tr|Q3V206|Q3V206_MOUSE Uncharacterized protein OS=Mus musculus OX=10090 GN=Ptrh1 PE=2 SV=1
280	1	Mouse	tr|E9Q1W3|E9Q1W3_MOUSE	25	831448	71	2	63	2	0.01	tr|E9Q1W3|E9Q1W3_MOUSE Nebulin OS=Mus musculus OX=10090 GN=Neb PE=1 SV=1
281	1	Mouse	tr|B1AU25|B1AU25_MOUSE	25	66358	11	2	8	1	0.07	tr|B1AU25|B1AU25_MOUSE Apoptosis-inducing factor 1, mitochondrial OS=Mus musculus OX=10090 GN=Aifm1 PE=1 SV=1
282	1	Mouse	tr|Q3TVM2|Q3TVM2_MOUSE	25	57073	9	1	9	1	0.08	tr|Q3TVM2|Q3TVM2_MOUSE Uncharacterized protein OS=Mus musculus OX=10090 GN=Aldh2 PE=2 SV=1
283	1	Mouse	tr|Q3UZI0|Q3UZI0_MOUSE	25	67892	8	1	6	1	0.06	tr|Q3UZI0|Q3UZI0_MOUSE Uncharacterized protein (Fragment) OS=Mus musculus OX=10090 GN=Hnrnpr PE=2 SV=1
284	1	Mouse	tr|F6RGI3|F6RGI3_MOUSE	25	137519	13	1	9	1	0.03	tr|F6RGI3|F6RGI3_MOUSE Predicted gene 340 OS=Mus musculus OX=10090 GN=Gm340 PE=1 SV=1
285	1	Mouse	tr|Q3TKR5|Q3TKR5_MOUSE	25	34476	5	1	5	1	0.13	tr|Q3TKR5|Q3TKR5_MOUSE Ribosomal protein L5 OS=Mus musculus OX=10090 GN=Rpl5 PE=2 SV=1
286	1	Mouse	tr|Q91X66|Q91X66_MOUSE	25	44667	4	1	2	1	0.1	tr|Q91X66|Q91X66_MOUSE Ren2 protein OS=Mus musculus OX=10090 GN=Ren2 PE=2 SV=1
287	1	Mouse	sp|Q8BTI8|SRRM2_MOUSE	25	295521	22	1	17	1	0.01	sp|Q8BTI8|SRRM2_MOUSE Serine/arginine repetitive matrix protein 2 OS=Mus musculus OX=10090 GN=Srrm2 PE=1 SV=3
288	1	Mouse	sp|Q99PV0|PRP8_MOUSE	24	274754	25	1	17	1	0.02	sp|Q99PV0|PRP8_MOUSE Pre-mRNA-processing-splicing factor 8 OS=Mus musculus OX=10090 GN=Prpf8 PE=1 SV=2
289	1	Mouse	tr|A0A087WPW1|A0A087WPW1_MOUSE	24	52584	10	1	6	1	0.08	tr|A0A087WPW1|A0A087WPW1_MOUSE Regulator of G-protein-signaling 6 OS=Mus musculus OX=10090 GN=Rgs6 PE=1 SV=1
290	1	Mouse	tr|Q3TC45|Q3TC45_MOUSE	24	11293	2	1	2	1	0.44	tr|Q3TC45|Q3TC45_MOUSE S100 calcium binding protein A10 (Calpactin), isoform CRA_a OS=Mus musculus OX=10090 GN=S100a10 PE=1 SV=1
291	1	Mouse	tr|A0A087WP83|A0A087WP83_MOUSE	23	134699	11	2	10	2	0.07	tr|A0A087WP83|A0A087WP83_MOUSE Vigilin OS=Mus musculus OX=10090 GN=Hdlbp PE=1 SV=1
292	1	Mouse	tr|A0A140LIR5|A0A140LIR5_MOUSE	23	48954	6	1	4	1	0.09	tr|A0A140LIR5|A0A140LIR5_MOUSE Zona pellucida sperm-binding protein 2 OS=Mus musculus OX=10090 GN=Zp2 PE=1 SV=1
293	1	Mouse	tr|A0A1L1SS82|A0A1L1SS82_MOUSE	23	185168	33	1	26	1	0.02	tr|A0A1L1SS82|A0A1L1SS82_MOUSE Coiled-coil domain-containing 7A OS=Mus musculus OX=10090 GN=Ccdc7a PE=4 SV=1
294	1	Mouse	tr|Q80TM2|Q80TM2_MOUSE	23	274130	19	1	17	1	0.02	tr|Q80TM2|Q80TM2_MOUSE MKIAA1027 protein (Fragment) OS=Mus musculus OX=10090 GN=Tln1 PE=2 SV=4
295	1	Mouse	tr|B2M1R7|B2M1R7_MOUSE	23	38526	3	1	3	1	0.12	tr|B2M1R7|B2M1R7_MOUSE Poly(RC) binding protein 2 OS=Mus musculus OX=10090 GN=Pcbp2 PE=2 SV=1
296	1	Mouse	tr|Q3UFL0|Q3UFL0_MOUSE	23	72220	10	1	8	1	0.06	tr|Q3UFL0|Q3UFL0_MOUSE ATP-dependent DNA helicase OS=Mus musculus OX=10090 GN=Recql PE=2 SV=1
297	1	Mouse	tr|Q3UMP4|Q3UMP4_MOUSE	23	44093	4	1	4	1	0.1	tr|Q3UMP4|Q3UMP4_MOUSE Plasminogen activator inhibitor 1 RNA-binding protein OS=Mus musculus OX=10090 GN=Serbp1 PE=1 SV=1
298	1	Mouse	tr|G5E866|G5E866_MOUSE	22	146479	29	1	8	1	0.03	tr|G5E866|G5E866_MOUSE Splicing factor 3B subunit 1 OS=Mus musculus OX=10090 GN=Sf3b1 PE=1 SV=1
299	1	Mouse	sp|Q6P1E7|PRIPO_MOUSE	22	62261	4	1	4	1	0.07	sp|Q6P1E7|PRIPO_MOUSE DNA-directed primase/polymerase protein OS=Mus musculus OX=10090 GN=Primpol PE=2 SV=1
300	1	Mouse	tr|F6WJB7|F6WJB7_MOUSE	22	415437	19	1	15	1	0.01	tr|F6WJB7|F6WJB7_MOUSE Ubiquitin carboxyl-terminal hydrolase 34 (Fragment) OS=Mus musculus OX=10090 GN=Usp34 PE=1 SV=1
301	1	Mouse	tr|Q3U029|Q3U029_MOUSE	22	42829	4	1	3	1	0.1	tr|Q3U029|Q3U029_MOUSE Uncharacterized protein OS=Mus musculus OX=10090 GN=Cpox PE=2 SV=1
302	1	Mouse	tr|A0A087WNX9|A0A087WNX9_MOUSE	22	6420	2	1	1	1	0.87	tr|A0A087WNX9|A0A087WNX9_MOUSE BAG family molecular chaperone regulator 2 OS=Mus musculus OX=10090 GN=Bag2 PE=1 SV=1
303	1	Mouse	sp|Q61768|KINH_MOUSE	22	110225	12	1	11	1	0.04	sp|Q61768|KINH_MOUSE Kinesin-1 heavy chain OS=Mus musculus OX=10090 GN=Kif5b PE=1 SV=3
304	1	Mouse	sp|Q7M713|TR116_MOUSE	21	35243	6	3	2	1	0.13	sp|Q7M713|TR116_MOUSE Taste receptor type 2 member 116 OS=Mus musculus OX=10090 GN=Tas2r116 PE=2 SV=1
305	1	Mouse	tr|A6MDD3|A6MDD3_MOUSE	21	162356	19	1	17	1	0.03	tr|A6MDD3|A6MDD3_MOUSE CD109 antigen OS=Mus musculus OX=10090 GN=Cd109 PE=1 SV=1
306	1	Mouse	tr|Q4FJZ7|Q4FJZ7_MOUSE	21	40221	4	1	4	1	0.11	tr|Q4FJZ7|Q4FJZ7_MOUSE Ada protein OS=Mus musculus OX=10090 GN=Ada PE=2 SV=1
307	1	Mouse	tr|Q543W5|Q543W5_MOUSE	21	49100	2	1	1	1	0.09	tr|Q543W5|Q543W5_MOUSE Kcnj2 protein OS=Mus musculus OX=10090 GN=Kcnj2 PE=1 SV=1
308	1	Mouse	sp|Q8C2Q3|RBM14_MOUSE	21	69577	5	1	4	1	0.06	sp|Q8C2Q3|RBM14_MOUSE RNA-binding protein 14 OS=Mus musculus OX=10090 GN=Rbm14 PE=1 SV=1
309	1	Mouse	tr|F6RBK9|F6RBK9_MOUSE	21	7879	8	1	4	1	0.67	tr|F6RBK9|F6RBK9_MOUSE Whirlin (Fragment) OS=Mus musculus OX=10090 GN=Whrn PE=4 SV=1
310	1	Mouse	tr|A0A0R4J049|A0A0R4J049_MOUSE	21	73376	2	1	2	1	0.06	tr|A0A0R4J049|A0A0R4J049_MOUSE Protein arginine N-methyltransferase 5 OS=Mus musculus OX=10090 GN=Prmt5 PE=1 SV=1
311	1	Mouse	tr|Q3TTX0|Q3TTX0_MOUSE	21	95071	9	1	8	1	0.05	tr|Q3TTX0|Q3TTX0_MOUSE Uncharacterized protein OS=Mus musculus OX=10090 GN=Matr3 PE=2 SV=1
312	1	Mouse	sp|Q91ZC7|MRGA5_MOUSE	20	35812	3	1	2	1	0.13	sp|Q91ZC7|MRGA5_MOUSE Mas-related G-protein coupled receptor member A5 OS=Mus musculus OX=10090 GN=Mrgpra5 PE=2 SV=2
313	1	Mouse	sp|P62274|RS29_MOUSE	20	6900	2	1	1	1	0.8	sp|P62274|RS29_MOUSE 40S ribosomal protein S29 OS=Mus musculus OX=10090 GN=Rps29 PE=1 SV=2
314	1	Mouse	tr|A2AQR0|A2AQR0_MOUSE	20	83347	10	1	6	1	0.05	tr|A2AQR0|A2AQR0_MOUSE Glycerol-3-phosphate dehydrogenase OS=Mus musculus OX=10090 GN=Gpd2 PE=1 SV=1
315	1	Mouse	tr|F8WI14|F8WI14_MOUSE	20	64331	2	1	2	1	0.07	tr|F8WI14|F8WI14_MOUSE Extracellular matrix protein 1 OS=Mus musculus OX=10090 GN=Ecm1 PE=1 SV=1
316	1	Mouse	tr|A0A0R4J0V4|A0A0R4J0V4_MOUSE	19	111229	8	1	7	1	0.04	tr|A0A0R4J0V4|A0A0R4J0V4_MOUSE Junction-mediating and -regulatory protein OS=Mus musculus OX=10090 GN=Jmy PE=1 SV=1
317	1	Mouse	tr|Q3TFE8|Q3TFE8_MOUSE	19	98305	5	1	4	1	0.04	tr|Q3TFE8|Q3TFE8_MOUSE Uncharacterized protein OS=Mus musculus OX=10090 GN=Kpnb1 PE=2 SV=1
318	1	Mouse	sp|Q7TSF0|DSG1C_MOUSE	19	101649	2	1	2	1	0.04	sp|Q7TSF0|DSG1C_MOUSE Desmoglein-1-gamma OS=Mus musculus OX=10090 GN=Dsg1c PE=1 SV=1
319	1	Mouse	tr|Q8VHD0|Q8VHD0_MOUSE	19	374796	28	1	16	1	0.01	tr|Q8VHD0|Q8VHD0_MOUSE Breast cancer 2 OS=Mus musculus OX=10090 GN=Brca2 PE=4 SV=1
320	1	Mouse	sp|P09055|ITB1_MOUSE	19	91424	8	2	4	1	0.05	sp|P09055|ITB1_MOUSE Integrin beta-1 OS=Mus musculus OX=10090 GN=Itgb1 PE=1 SV=1
321	1	Mouse	sp|P56480|ATPB_MOUSE	18	56265	6	1	5	1	0.08	sp|P56480|ATPB_MOUSE ATP synthase subunit beta, mitochondrial OS=Mus musculus OX=10090 GN=Atp5f1b PE=1 SV=2
322	1	Mouse	tr|Q3TM92|Q3TM92_MOUSE	18	92448	5	1	5	1	0.05	tr|Q3TM92|Q3TM92_MOUSE Anaphase promoting complex subunit 4, isoform CRA_b OS=Mus musculus OX=10090 GN=Anapc4 PE=1 SV=1
323	1	Mouse	tr|A0A0G2JFH2|A0A0G2JFH2_MOUSE	17	153885	28	1	25	1	0.03	tr|A0A0G2JFH2|A0A0G2JFH2_MOUSE Microtubule-associated protein (Fragment) OS=Mus musculus OX=10090 GN=Map4 PE=1 SV=1
324	1	Mouse	tr|A0A0G2JF58|A0A0G2JF58_MOUSE	17	4618	2	1	1	1	1.31	tr|A0A0G2JF58|A0A0G2JF58_MOUSE DNA repair protein XRCC2 OS=Mus musculus OX=10090 GN=Xrcc2 PE=4 SV=1
325	1	Mouse	tr|I3PQW4|I3PQW4_MOUSE	16	206008	17	1	10	1	0.02	tr|I3PQW4|I3PQW4_MOUSE Uncharacterized protein OS=Mus musculus OX=10090 PE=4 SV=1
326	1	Mouse	tr|A6H663|A6H663_MOUSE	16	62049	6	1	6	1	0.07	tr|A6H663|A6H663_MOUSE BCL2-associated athanogene 3 OS=Mus musculus OX=10090 GN=Bag3 PE=2 SV=1
327	1	Mouse	tr|A2AU61|A2AU61_MOUSE	16	23163	7	1	6	1	0.2	tr|A2AU61|A2AU61_MOUSE RNA-binding protein Raly (Fragment) OS=Mus musculus OX=10090 GN=Raly PE=1 SV=1
328	1	Mouse	tr|Q4FZE6|Q4FZE6_MOUSE	15	22113	4	1	4	1	0.21	tr|Q4FZE6|Q4FZE6_MOUSE 40S ribosomal protein S7 OS=Mus musculus OX=10090 GN=Rps7 PE=2 SV=1
329	1	Mouse	sp|Q8K2J0|PLCD3_MOUSE	15	89577	6	1	6	1	0.05	sp|Q8K2J0|PLCD3_MOUSE 1-phosphatidylinositol 4,5-bisphosphate phosphodiesterase delta-3 OS=Mus musculus OX=10090 GN=Plcd3 PE=1 SV=2
330	1	Mouse	sp|O70373|XIRP1_MOUSE	14	124096	8	1	8	1	0.04	sp|O70373|XIRP1_MOUSE Xin actin-binding repeat-containing protein 1 OS=Mus musculus OX=10090 GN=Xirp1 PE=1 SV=2
331	1	Mouse	tr|Q3TLQ9|Q3TLQ9_MOUSE	14	68948	8	1	7	1	0.06	tr|Q3TLQ9|Q3TLQ9_MOUSE Uncharacterized protein OS=Mus musculus OX=10090 GN=Eif4b PE=2 SV=1
332	1	Mouse	tr|G3UXC7|G3UXC7_MOUSE	14	195550	13	1	11	1	0.02	tr|G3UXC7|G3UXC7_MOUSE ADAMTS-like 3 OS=Mus musculus OX=10090 GN=Adamtsl3 PE=1 SV=1
333	1	Mouse	tr|Q80TX5|Q80TX5_MOUSE	13	222086	15	1	9	1	0.02	tr|Q80TX5|Q80TX5_MOUSE MKIAA0572 protein (Fragment) OS=Mus musculus OX=10090 GN=Mcm3ap PE=2 SV=1
